# Supplementary material for: Tailoring exciton and excimer emission in an exfoliated ultrathin 2D metal-organic framework
Source: Nat Commun. 2018 Jun 19;9:2401. doi: 10.1038/s41467-018-04833-1 (PMC6008449; doi:10.1038/s41467-018-04833-1)
Supplement: Supplementary file 4 — Supplementary Data 1 [file 41467_2018_4833_MOESM4_ESM.cif]

 
data_1
 
_audit_creation_method            'SHELXL-2014/7'
_shelx_SHELXL_version_number      '2014/7'
_chemical_name_systematic         ?
_chemical_name_common             ?
_chemical_melting_point           ?
_chemical_formula_moiety          ?
_chemical_formula_sum
 'C44 H40 Ca3 N2 O24' 
_chemical_formula_weight          1101.02

loop_
 _atom_type_symbol
 _atom_type_description
 _atom_type_scat_dispersion_real
 _atom_type_scat_dispersion_imag
 _atom_type_scat_source
 'C'  'C'   0.0181   0.0091
 'International Tables Vol C Tables 4.2.6.8 and 6.1.1.4'
 'H'  'H'   0.0000   0.0000
 'International Tables Vol C Tables 4.2.6.8 and 6.1.1.4'
 'N'  'N'   0.0311   0.0180
 'International Tables Vol C Tables 4.2.6.8 and 6.1.1.4'
 'O'  'O'   0.0492   0.0322
 'International Tables Vol C Tables 4.2.6.8 and 6.1.1.4'
 'Ca'  'Ca'   0.3641   1.2855
 'International Tables Vol C Tables 4.2.6.8 and 6.1.1.4'
 
_space_group_crystal_system       monoclinic
_space_group_IT_number            13
_space_group_name_H-M_alt         'P 2/n'
_space_group_name_Hall            '-P 2yac'
 
_shelx_space_group_comment
;
The symmetry employed for this shelxl refinement is uniquely defined
by the following loop, which should always be used as a source of
symmetry information in preference to the above space-group names.
They are only intended as comments.
;
 
loop_
 _space_group_symop_operation_xyz
 'x, y, z'
 '-x+1/2, y, -z+1/2'
 '-x, -y, -z'
 'x-1/2, -y, z-1/2'
 
_cell_length_a                    15.772(2)
_cell_length_b                    9.9539(10)
_cell_length_c                    17.157(3)
_cell_angle_alpha                 90
_cell_angle_beta                  108.852(17)
_cell_angle_gamma                 90
_cell_volume                      2549.1(7)
_cell_formula_units_Z             2
_cell_measurement_temperature     150(2)
_cell_measurement_reflns_used     1451
_cell_measurement_theta_min       4.4120
_cell_measurement_theta_max       71.1390
 
_exptl_crystal_description        block
_exptl_crystal_colour             yellow
_exptl_crystal_density_meas       ?
_exptl_crystal_density_method     ?
_exptl_crystal_density_diffrn     1.434          
_exptl_crystal_F_000              1140
_exptl_transmission_factor_min    ?
_exptl_transmission_factor_max    ?
_exptl_crystal_size_max           0.210
_exptl_crystal_size_mid           0.200
_exptl_crystal_size_min           0.190
_exptl_absorpt_coefficient_mu     3.572
_shelx_estimated_absorpt_T_min    0.521
_shelx_estimated_absorpt_T_max    0.550
_exptl_absorpt_correction_type    ?
_exptl_absorpt_correction_T_min   ?
_exptl_absorpt_correction_T_max   ?
_exptl_absorpt_process_details    ?
_exptl_absorpt_special_details    ?
_diffrn_ambient_temperature       150(2)
_diffrn_radiation_wavelength      1.54184
_diffrn_radiation_type            CuK\a
_diffrn_source                    ?
_diffrn_measurement_device_type   'SuperNova (Cu) X-ray Source'
_diffrn_measurement_method        ?
_diffrn_detector_area_resol_mean  ?
_diffrn_reflns_number             8237
_diffrn_reflns_av_unetI/netI      0.0944
_diffrn_reflns_av_R_equivalents   0.0767
_diffrn_reflns_limit_h_min        -18
_diffrn_reflns_limit_h_max        18
_diffrn_reflns_limit_k_min        -11
_diffrn_reflns_limit_k_max        11
_diffrn_reflns_limit_l_min        -20
_diffrn_reflns_limit_l_max        14
_diffrn_reflns_theta_min          4.442
_diffrn_reflns_theta_max          66.000
_diffrn_reflns_theta_full         66.000
_diffrn_measured_fraction_theta_max   0.992
_diffrn_measured_fraction_theta_full  0.992
_diffrn_reflns_Laue_measured_fraction_max    0.992
_diffrn_reflns_Laue_measured_fraction_full   0.992
_diffrn_reflns_point_group_measured_fraction_max   0.992
_diffrn_reflns_point_group_measured_fraction_full  0.992
_reflns_number_total              4420
_reflns_number_gt                 2552
_reflns_threshold_expression      'I > 2\s(I)'
_reflns_Friedel_coverage          0.000
_reflns_Friedel_fraction_max      .
_reflns_Friedel_fraction_full     .
 
_reflns_special_details
;
 Reflections were merged by SHELXL according to the crystal
 class for the calculation of statistics and refinement.
 
 _reflns_Friedel_fraction is defined as the number of unique
 Friedel pairs measured divided by the number that would be
 possible theoretically, ignoring centric projections and
 systematic absences.
;
 
_computing_data_collection        ?
_computing_cell_refinement        ?
_computing_data_reduction         ?
_computing_structure_solution     ?
_computing_structure_refinement 'SHELXL-2014/7 (Sheldrick, 2014)'
_computing_molecular_graphics     ?
_computing_publication_material   ?
_refine_special_details           ?
_refine_ls_structure_factor_coef  Fsqd
_refine_ls_matrix_type            full
_refine_ls_weighting_scheme       calc
_refine_ls_weighting_details
'w=1/[\s^2^(Fo^2^)+(0.0212P)^2^+31.1234P] where P=(Fo^2^+2Fc^2^)/3'
_atom_sites_solution_primary      ?
_atom_sites_solution_secondary    ?
_atom_sites_solution_hydrogens    mixed
_refine_ls_hydrogen_treatment     constr
_refine_ls_extinction_method      none
_refine_ls_extinction_coef        .
_refine_ls_number_reflns          4420
_refine_ls_number_parameters      337
_refine_ls_number_restraints      0
_refine_ls_R_factor_all           0.1649
_refine_ls_R_factor_gt            0.1171
_refine_ls_wR_factor_ref          0.2860
_refine_ls_wR_factor_gt           0.2580
_refine_ls_goodness_of_fit_ref    1.057
_refine_ls_restrained_S_all       1.057
_refine_ls_shift/su_max           0.000
_refine_ls_shift/su_mean          0.000
 
loop_
 _atom_site_label
 _atom_site_type_symbol
 _atom_site_fract_x
 _atom_site_fract_y
 _atom_site_fract_z
 _atom_site_U_iso_or_equiv
 _atom_site_adp_type
 _atom_site_occupancy
 _atom_site_site_symmetry_order  
 _atom_site_calc_flag
 _atom_site_refinement_flags_posn
 _atom_site_refinement_flags_adp
 _atom_site_refinement_flags_occupancy
 _atom_site_disorder_assembly
 _atom_site_disorder_group
N1 N 0.4589(10) 0.9157(11) 0.5523(10) 0.119(6) Uani 1 1 d . . . . .
H1A H 0.5096 0.9263 0.5444 0.143 Uiso 1 1 calc R U . . .
H1B H 0.4241 0.9835 0.5490 0.143 Uiso 1 1 calc R U . . .
Ca1 Ca 0.2500 1.1463(2) 0.7500 0.0400(6) Uani 1 2 d S T P . .
Ca2 Ca 0.49632(15) 0.85368(19) 0.20396(16) 0.0570(6) Uani 1 1 d . . . . .
O1 O 0.5817(5) 0.8618(8) 0.3427(5) 0.068(2) Uani 1 1 d . . . . .
O1W O 0.3996(8) 0.7504(13) 0.2732(9) 0.141(5) Uani 1 1 d . . . . .
H1WA H 0.4246 0.7642 0.3316 0.211 Uiso 1 1 d R U . . .
H1WB H 0.3416 0.7918 0.2532 0.211 Uiso 1 1 d R U . . .
O2 O 0.7299(5) 0.8342(7) 0.3796(5) 0.0584(19) Uani 1 1 d . . . . .
O2W O 0.4681(9) 0.8525(11) 0.0567(7) 0.123(4) Uani 1 1 d . . . . .
H2WB H 0.5246 0.8613 0.0473 0.148 Uiso 1 1 d R U . . .
H2WA H 0.4369 0.7716 0.0264 0.185 Uiso 1 1 d R U . . .
O3 O 0.8683(5) 0.5322(8) 0.6028(6) 0.078(3) Uani 1 1 d . . . . .
H3 H 0.9092 0.4835 0.6298 0.117 Uiso 1 1 calc R U . . .
O3W O 0.3298(10) 0.901(2) 0.3783(11) 0.234(10) Uani 1 1 d G . . . .
H3WA H 0.3475 0.8335 0.4207 0.352 Uiso 1 1 d R U . . .
H3WB H 0.2769 0.9269 0.3728 0.352 Uiso 1 1 d R U . . .
O4 O 0.7996(10) 0.4509(17) 0.6845(10) 0.193(9) Uani 1 1 d . . . . .
O4W O 0.1128(8) 1.0998(13) 0.4959(7) 0.136(5) Uani 1 1 d G . . . .
H4WB H 0.1221 1.0161 0.5252 0.205 Uiso 1 1 d R U . . .
H4WA H 0.1516 1.1671 0.5291 0.205 Uiso 1 1 d R U . . .
O5 O 0.1307(4) 1.0030(5) 0.6986(4) 0.0464(17) Uani 1 1 d . . . . .
O6 O 0.0018(5) 0.9043(6) 0.6862(7) 0.084(3) Uani 1 1 d . . . . .
O7 O 0.0028(4) 0.3883(5) 0.6798(5) 0.0531(19) Uani 1 1 d . . . . .
O8 O 0.1344(4) 0.2972(6) 0.7004(5) 0.057(2) Uani 1 1 d . . . . .
C1 C 0.6538(8) 0.8235(10) 0.3903(7) 0.055(3) Uani 1 1 d . . . . .
C2 C 0.6525(7) 0.7485(10) 0.4674(7) 0.051(3) Uani 1 1 d . . . . .
C3 C 0.7265(7) 0.6793(10) 0.5126(7) 0.057(3) Uani 1 1 d . . . . .
H3A H 0.7787 0.6822 0.4986 0.069 Uiso 1 1 calc R U . . .
C4 C 0.7231(7) 0.6032(12) 0.5809(8) 0.065(3) Uani 1 1 d . . . . .
C5 C 0.6457(8) 0.6032(11) 0.6029(9) 0.074(4) Uani 1 1 d . . . . .
H5 H 0.6445 0.5557 0.6491 0.088 Uiso 1 1 calc R U . . .
C6 C 0.5695(7) 0.6741(10) 0.5560(7) 0.057(3) Uani 1 1 d . . . . .
C7 C 0.5739(7) 0.7441(10) 0.4877(7) 0.052(3) Uani 1 1 d . . . . .
H7 H 0.5233 0.7890 0.4546 0.062 Uiso 1 1 calc R U . . .
C8 C 0.8027(9) 0.5217(13) 0.6292(9) 0.080(4) Uani 1 1 d . . . . .
C9 C 0.4846(7) 0.6712(10) 0.5771(8) 0.061(3) Uani 1 1 d . . . . .
C10 C 0.4598(7) 0.5563(10) 0.6109(7) 0.059(3) Uani 1 1 d . . . . .
H10 H 0.4978 0.4822 0.6218 0.071 Uiso 1 1 calc R U . . .
C11 C 0.3822(8) 0.5495(10) 0.6283(7) 0.060(3) Uani 1 1 d . . . . .
H11 H 0.3684 0.4708 0.6508 0.072 Uiso 1 1 calc R U . . .
C12 C 0.3219(7) 0.6572(9) 0.6135(7) 0.054(3) Uani 1 1 d . . . . .
C13 C 0.3494(9) 0.7727(11) 0.5853(10) 0.091(5) Uani 1 1 d . . . . .
H13 H 0.3120 0.8474 0.5751 0.109 Uiso 1 1 calc R U . . .
C14 C 0.4317(9) 0.7822(11) 0.5712(10) 0.084(5) Uani 1 1 d . . . . .
C15 C 0.2384(6) 0.6514(9) 0.6350(6) 0.044(2) Uani 1 1 d . . . . .
C16 C 0.1991(6) 0.5314(8) 0.6455(6) 0.044(2) Uani 1 1 d . . . . .
H16 H 0.2263 0.4510 0.6395 0.053 Uiso 1 1 calc R U . . .
C17 C 0.1209(6) 0.5281(8) 0.6645(7) 0.043(2) Uani 1 1 d . . . . .
C18 C 0.0794(6) 0.6490(8) 0.6763(6) 0.046(2) Uani 1 1 d . . . . .
H18 H 0.0266 0.6476 0.6894 0.055 Uiso 1 1 calc R U . . .
C19 C 0.1193(6) 0.7688(8) 0.6681(6) 0.042(2) Uani 1 1 d . . . . .
C20 C 0.1981(6) 0.7707(8) 0.6489(6) 0.044(2) Uani 1 1 d . . . . .
H20 H 0.2249 0.8526 0.6451 0.053 Uiso 1 1 calc R U . . .
C21 C 0.0827(7) 0.3959(8) 0.6810(7) 0.046(2) Uani 1 1 d . . . . .
C22 C 0.0814(6) 0.8993(8) 0.6859(7) 0.047(2) Uani 1 1 d . . . . .
 
loop_
 _atom_site_aniso_label
 _atom_site_aniso_U_11
 _atom_site_aniso_U_22
 _atom_site_aniso_U_33
 _atom_site_aniso_U_23
 _atom_site_aniso_U_13
 _atom_site_aniso_U_12
N1 0.150(12) 0.056(7) 0.210(16) 0.030(9) 0.138(12) 0.020(7)
Ca1 0.0482(14) 0.0169(10) 0.0721(17) 0.000 0.0430(13) 0.000
Ca2 0.0631(13) 0.0244(9) 0.0938(17) 0.0054(10) 0.0394(12) -0.0035(9)
O1 0.068(5) 0.066(5) 0.087(6) 0.019(5) 0.050(5) 0.016(4)
O1W 0.136(10) 0.150(11) 0.190(13) -0.067(10) 0.127(10) -0.047(9)
O2 0.064(4) 0.055(4) 0.079(5) 0.006(4) 0.054(4) 0.001(3)
O2W 0.177(12) 0.080(7) 0.107(8) -0.001(7) 0.038(8) -0.027(8)
O3 0.057(5) 0.055(5) 0.134(8) 0.031(5) 0.049(5) 0.017(4)
O3W 0.141(13) 0.40(3) 0.200(16) 0.004(19) 0.106(13) 0.071(16)
O4 0.165(12) 0.252(18) 0.225(15) 0.177(15) 0.150(12) 0.147(12)
O4W 0.159(11) 0.164(12) 0.094(8) -0.030(8) 0.052(8) -0.092(10)
O5 0.052(4) 0.016(3) 0.086(5) -0.006(3) 0.042(4) -0.005(3)
O6 0.064(5) 0.019(3) 0.200(10) -0.011(5) 0.088(6) -0.003(3)
O7 0.050(4) 0.020(3) 0.104(6) 0.006(3) 0.046(4) 0.003(3)
O8 0.058(4) 0.021(3) 0.108(6) 0.011(3) 0.049(4) 0.010(3)
C1 0.070(7) 0.039(5) 0.077(7) -0.003(5) 0.053(6) 0.005(5)
C2 0.057(6) 0.038(5) 0.072(7) 0.005(5) 0.042(6) 0.007(4)
C3 0.066(7) 0.042(6) 0.082(8) 0.005(5) 0.048(6) 0.005(5)
C4 0.056(6) 0.063(7) 0.093(9) 0.010(6) 0.048(7) 0.018(5)
C5 0.091(9) 0.058(7) 0.104(10) 0.025(7) 0.075(8) 0.028(6)
C6 0.060(6) 0.047(6) 0.081(8) 0.008(5) 0.047(6) 0.009(5)
C7 0.055(6) 0.042(5) 0.076(7) 0.007(5) 0.045(6) 0.009(4)
C8 0.083(9) 0.072(8) 0.109(11) 0.027(8) 0.064(9) 0.030(7)
C9 0.062(6) 0.045(6) 0.100(9) 0.012(6) 0.060(7) 0.011(5)
C10 0.060(6) 0.043(5) 0.096(9) 0.015(6) 0.055(6) 0.017(5)
C11 0.085(8) 0.031(5) 0.093(8) 0.013(5) 0.070(7) 0.012(5)
C12 0.064(6) 0.025(4) 0.093(8) 0.001(5) 0.055(6) 0.005(4)
C13 0.090(9) 0.041(6) 0.184(16) 0.033(8) 0.103(11) 0.023(6)
C14 0.087(9) 0.044(6) 0.159(14) 0.030(8) 0.090(10) 0.015(6)
C15 0.047(5) 0.026(4) 0.075(6) 0.000(5) 0.042(5) 0.004(4)
C16 0.048(5) 0.025(4) 0.075(7) 0.003(4) 0.041(5) 0.009(4)
C17 0.054(6) 0.014(4) 0.075(7) 0.002(4) 0.038(5) 0.002(4)
C18 0.055(6) 0.021(4) 0.077(7) 0.000(4) 0.044(5) 0.004(4)
C19 0.046(5) 0.019(4) 0.074(7) 0.000(4) 0.038(5) 0.001(3)
C20 0.052(5) 0.022(4) 0.076(7) 0.001(4) 0.045(5) 0.000(4)
C21 0.054(6) 0.022(4) 0.077(7) 0.000(4) 0.039(5) 0.002(4)
C22 0.051(6) 0.022(4) 0.084(7) 0.001(4) 0.044(6) -0.001(4)
 
_geom_special_details
;
 All esds (except the esd in the dihedral angle between two l.s. planes)
 are estimated using the full covariance matrix.  The cell esds are taken
 into account individually in the estimation of esds in distances, angles
 and torsion angles; correlations between esds in cell parameters are only
 used when they are defined by crystal symmetry.  An approximate (isotropic)
 treatment of cell esds is used for estimating esds involving l.s. planes.
;
 
loop_
 _geom_bond_atom_site_label_1
 _geom_bond_atom_site_label_2
 _geom_bond_distance
 _geom_bond_site_symmetry_2
 _geom_bond_publ_flag
N1 C14 1.465(15) . ?
N1 H1A 0.8600 . ?
N1 H1B 0.8600 . ?
Ca1 O5 2.298(6) . ?
Ca1 O5 2.298(6) 2_556 ?
Ca1 O8 2.302(6) 2_566 ?
Ca1 O8 2.302(6) 1_565 ?
Ca1 O2 2.353(7) 4_576 ?
Ca1 O2 2.353(7) 3_676 ?
Ca1 C1 3.248(10) 4_576 ?
Ca1 C1 3.248(10) 3_676 ?
Ca1 Ca2 3.820(2) 3_676 ?
Ca1 Ca2 3.820(2) 4_576 ?
Ca2 O1 2.328(9) . ?
Ca2 O2W 2.420(11) . ?
Ca2 O1W 2.443(11) . ?
Ca2 O6 2.433(6) 4_675 ?
Ca2 O7 2.451(6) 4_665 ?
Ca2 O5 2.581(6) 4_675 ?
Ca2 O8 2.663(7) 4_665 ?
Ca2 C22 2.866(9) 4_675 ?
Ca2 C21 2.921(9) 4_665 ?
Ca2 Ca1 3.820(2) 3_676 ?
O1 C1 1.227(13) . ?
O1W H1WA 0.9601 . ?
O1W H1WB 0.9599 . ?
O2 C1 1.275(12) . ?
O2 Ca1 2.353(7) 3_676 ?
O2W H2WB 0.9600 . ?
O2W H2WA 0.9976 . ?
O3 C8 1.261(13) . ?
O3 H3 0.8200 . ?
O3W H3WA 0.9602 . ?
O3W H3WB 0.8500 . ?
O4 C8 1.195(16) . ?
O4W H4WB 0.9601 . ?
O4W H4WA 0.9599 . ?
O5 C22 1.268(10) . ?
O5 Ca2 2.581(6) 4_576 ?
O6 C22 1.259(11) . ?
O6 Ca2 2.433(6) 4_576 ?
O7 C21 1.256(11) . ?
O7 Ca2 2.451(6) 4_566 ?
O8 C21 1.252(11) . ?
O8 Ca1 2.302(6) 1_545 ?
O8 Ca2 2.663(7) 4_566 ?
C1 C2 1.524(14) . ?
C1 Ca1 3.248(10) 3_676 ?
C2 C3 1.361(14) . ?
C2 C7 1.393(12) . ?
C3 C4 1.411(15) . ?
C3 H3A 0.9300 . ?
C4 C5 1.389(14) . ?
C4 C8 1.500(17) . ?
C5 C6 1.402(16) . ?
C5 H5 0.9300 . ?
C6 C7 1.386(14) . ?
C6 C9 1.496(13) . ?
C7 H7 0.9300 . ?
C9 C14 1.368(14) . ?
C9 C10 1.394(14) . ?
C10 C11 1.353(13) . ?
C10 H10 0.9300 . ?
C11 C12 1.400(13) . ?
C11 H11 0.9300 . ?
C12 C13 1.371(14) . ?
C12 C15 1.480(12) . ?
C13 C14 1.398(15) . ?
C13 H13 0.9300 . ?
C15 C16 1.384(12) . ?
C15 C20 1.402(11) . ?
C16 C17 1.374(12) . ?
C16 H16 0.9300 . ?
C17 C18 1.416(11) . ?
C17 C21 1.511(11) . ?
C18 C19 1.376(12) . ?
C18 H18 0.9300 . ?
C19 C20 1.385(11) . ?
C19 C22 1.502(11) . ?
C20 H20 0.9300 . ?
C21 Ca2 2.921(9) 4_566 ?
C22 Ca2 2.866(9) 4_576 ?
 
loop_
 _geom_angle_atom_site_label_1
 _geom_angle_atom_site_label_2
 _geom_angle_atom_site_label_3
 _geom_angle
 _geom_angle_site_symmetry_1
 _geom_angle_site_symmetry_3
 _geom_angle_publ_flag
C14 N1 H1A 120.0 . . ?
C14 N1 H1B 120.0 . . ?
H1A N1 H1B 120.0 . . ?
O5 Ca1 O5 103.3(3) . 2_556 ?
O5 Ca1 O8 177.6(3) . 2_566 ?
O5 Ca1 O8 79.1(2) 2_556 2_566 ?
O5 Ca1 O8 79.1(2) . 1_565 ?
O5 Ca1 O8 177.6(3) 2_556 1_565 ?
O8 Ca1 O8 98.5(3) 2_566 1_565 ?
O5 Ca1 O2 94.0(2) . 4_576 ?
O5 Ca1 O2 91.8(2) 2_556 4_576 ?
O8 Ca1 O2 86.0(3) 2_566 4_576 ?
O8 Ca1 O2 87.9(3) 1_565 4_576 ?
O5 Ca1 O2 91.8(2) . 3_676 ?
O5 Ca1 O2 94.0(2) 2_556 3_676 ?
O8 Ca1 O2 87.9(3) 2_566 3_676 ?
O8 Ca1 O2 86.0(3) 1_565 3_676 ?
O2 Ca1 O2 170.6(4) 4_576 3_676 ?
O5 Ca1 C1 79.7(3) . 4_576 ?
O5 Ca1 C1 107.1(3) 2_556 4_576 ?
O8 Ca1 C1 99.8(3) 2_566 4_576 ?
O8 Ca1 C1 73.1(3) 1_565 4_576 ?
O2 Ca1 C1 18.9(3) 4_576 4_576 ?
O2 Ca1 C1 158.6(3) 3_676 4_576 ?
O5 Ca1 C1 107.1(3) . 3_676 ?
O5 Ca1 C1 79.7(3) 2_556 3_676 ?
O8 Ca1 C1 73.1(3) 2_566 3_676 ?
O8 Ca1 C1 99.8(3) 1_565 3_676 ?
O2 Ca1 C1 158.6(3) 4_576 3_676 ?
O2 Ca1 C1 18.9(3) 3_676 3_676 ?
C1 Ca1 C1 169.4(4) 4_576 3_676 ?
O5 Ca1 Ca2 138.82(16) . 3_676 ?
O5 Ca1 Ca2 41.19(14) 2_556 3_676 ?
O8 Ca1 Ca2 43.30(16) 2_566 3_676 ?
O8 Ca1 Ca2 136.70(17) 1_565 3_676 ?
O2 Ca1 Ca2 104.88(18) 4_576 3_676 ?
O2 Ca1 Ca2 75.12(18) 3_676 3_676 ?
C1 Ca1 Ca2 123.8(2) 4_576 3_676 ?
C1 Ca1 Ca2 56.2(2) 3_676 3_676 ?
O5 Ca1 Ca2 41.19(14) . 4_576 ?
O5 Ca1 Ca2 138.82(16) 2_556 4_576 ?
O8 Ca1 Ca2 136.70(17) 2_566 4_576 ?
O8 Ca1 Ca2 43.30(16) 1_565 4_576 ?
O2 Ca1 Ca2 75.12(18) 4_576 4_576 ?
O2 Ca1 Ca2 104.88(18) 3_676 4_576 ?
C1 Ca1 Ca2 56.2(2) 4_576 4_576 ?
C1 Ca1 Ca2 123.8(2) 3_676 4_576 ?
Ca2 Ca1 Ca2 180.00(12) 3_676 4_576 ?
O1 Ca2 O2W 156.7(4) . . ?
O1 Ca2 O1W 76.3(4) . . ?
O2W Ca2 O1W 124.9(4) . . ?
O1 Ca2 O6 93.5(3) . 4_675 ?
O2W Ca2 O6 82.9(4) . 4_675 ?
O1W Ca2 O6 122.1(4) . 4_675 ?
O1 Ca2 O7 99.5(3) . 4_665 ?
O2W Ca2 O7 79.8(3) . 4_665 ?
O1W Ca2 O7 74.6(3) . 4_665 ?
O6 Ca2 O7 161.2(3) 4_675 4_665 ?
O1 Ca2 O5 78.9(3) . 4_675 ?
O2W Ca2 O5 80.9(3) . 4_675 ?
O1W Ca2 O5 154.0(4) . 4_675 ?
O6 Ca2 O5 52.1(2) 4_675 4_675 ?
O7 Ca2 O5 117.2(2) 4_665 4_675 ?
O1 Ca2 O8 80.5(3) . 4_665 ?
O2W Ca2 O8 81.3(4) . 4_665 ?
O1W Ca2 O8 114.7(4) . 4_665 ?
O6 Ca2 O8 119.6(2) 4_675 4_665 ?
O7 Ca2 O8 50.44(19) 4_665 4_665 ?
O5 Ca2 O8 67.89(18) 4_675 4_665 ?
O1 Ca2 C22 86.8(3) . 4_675 ?
O2W Ca2 C22 80.0(3) . 4_675 ?
O1W Ca2 C22 143.3(3) . 4_675 ?
O6 Ca2 C22 25.9(2) 4_675 4_675 ?
O7 Ca2 C22 141.1(2) 4_665 4_675 ?
O5 Ca2 C22 26.2(2) 4_675 4_675 ?
O8 Ca2 C22 93.8(2) 4_665 4_675 ?
O1 Ca2 C21 91.5(3) . 4_665 ?
O2W Ca2 C21 78.0(4) . 4_665 ?
O1W Ca2 C21 95.7(3) . 4_665 ?
O6 Ca2 C21 142.0(3) 4_675 4_665 ?
O7 Ca2 C21 25.2(2) 4_665 4_665 ?
O5 Ca2 C21 92.4(2) 4_675 4_665 ?
O8 Ca2 C21 25.4(2) 4_665 4_665 ?
C22 Ca2 C21 117.4(2) 4_675 4_665 ?
O1 Ca2 Ca1 64.36(18) . 3_676 ?
O2W Ca2 Ca1 92.5(3) . 3_676 ?
O1W Ca2 Ca1 132.6(4) . 3_676 ?
O6 Ca2 Ca1 87.06(18) 4_675 3_676 ?
O7 Ca2 Ca1 86.40(16) 4_665 3_676 ?
O5 Ca2 Ca1 35.91(13) 4_675 3_676 ?
O8 Ca2 Ca1 36.37(14) 4_665 3_676 ?
C22 Ca2 Ca1 61.72(19) 4_675 3_676 ?
C21 Ca2 Ca1 61.64(19) 4_665 3_676 ?
C1 O1 Ca2 140.9(7) . . ?
Ca2 O1W H1WA 109.7 . . ?
Ca2 O1W H1WB 108.6 . . ?
H1WA O1W H1WB 109.5 . . ?
C1 O2 Ca1 124.3(8) . 3_676 ?
Ca2 O2W H2WB 108.0 . . ?
Ca2 O2W H2WA 116.2 . . ?
H2WB O2W H2WA 108.3 . . ?
C8 O3 H3 109.5 . . ?
H3WA O3W H3WB 109.5 . . ?
H4WB O4W H4WA 109.5 . . ?
C22 O5 Ca1 162.1(7) . . ?
C22 O5 Ca2 89.5(5) . 4_576 ?
Ca1 O5 Ca2 102.9(2) . 4_576 ?
C22 O6 Ca2 96.6(5) . 4_576 ?
C21 O7 Ca2 98.8(5) . 4_566 ?
C21 O8 Ca1 168.8(7) . 1_545 ?
C21 O8 Ca2 88.9(5) . 4_566 ?
Ca1 O8 Ca2 100.3(2) 1_545 4_566 ?
O1 C1 O2 126.2(10) . . ?
O1 C1 C2 117.4(9) . . ?
O2 C1 C2 116.3(10) . . ?
O1 C1 Ca1 91.9(6) . 3_676 ?
O2 C1 Ca1 36.8(5) . 3_676 ?
C2 C1 Ca1 146.0(7) . 3_676 ?
C3 C2 C7 120.6(10) . . ?
C3 C2 C1 119.5(9) . . ?
C7 C2 C1 119.7(10) . . ?
C2 C3 C4 119.3(9) . . ?
C2 C3 H3A 120.3 . . ?
C4 C3 H3A 120.3 . . ?
C5 C4 C3 119.9(11) . . ?
C5 C4 C8 120.1(11) . . ?
C3 C4 C8 120.0(10) . . ?
C4 C5 C6 120.7(11) . . ?
C4 C5 H5 119.6 . . ?
C6 C5 H5 119.6 . . ?
C7 C6 C5 118.0(9) . . ?
C7 C6 C9 120.5(10) . . ?
C5 C6 C9 121.4(10) . . ?
C6 C7 C2 121.3(10) . . ?
C6 C7 H7 119.3 . . ?
C2 C7 H7 119.3 . . ?
O4 C8 O3 125.7(13) . . ?
O4 C8 C4 121.1(12) . . ?
O3 C8 C4 113.2(11) . . ?
C14 C9 C10 116.5(9) . . ?
C14 C9 C6 122.6(9) . . ?
C10 C9 C6 120.6(9) . . ?
C11 C10 C9 121.9(9) . . ?
C11 C10 H10 119.1 . . ?
C9 C10 H10 119.1 . . ?
C10 C11 C12 122.1(9) . . ?
C10 C11 H11 118.9 . . ?
C12 C11 H11 118.9 . . ?
C13 C12 C11 115.6(9) . . ?
C13 C12 C15 122.0(9) . . ?
C11 C12 C15 122.1(8) . . ?
C12 C13 C14 122.3(10) . . ?
C12 C13 H13 118.8 . . ?
C14 C13 H13 118.8 . . ?
C9 C14 C13 120.7(10) . . ?
C9 C14 N1 122.3(10) . . ?
C13 C14 N1 117.0(10) . . ?
C16 C15 C20 117.6(7) . . ?
C16 C15 C12 122.5(8) . . ?
C20 C15 C12 119.8(8) . . ?
C17 C16 C15 121.7(8) . . ?
C17 C16 H16 119.1 . . ?
C15 C16 H16 119.1 . . ?
C16 C17 C18 120.3(8) . . ?
C16 C17 C21 120.6(7) . . ?
C18 C17 C21 118.8(8) . . ?
C19 C18 C17 118.3(8) . . ?
C19 C18 H18 120.9 . . ?
C17 C18 H18 120.9 . . ?
C18 C19 C20 120.8(8) . . ?
C18 C19 C22 120.2(7) . . ?
C20 C19 C22 118.9(7) . . ?
C19 C20 C15 121.2(8) . . ?
C19 C20 H20 119.4 . . ?
C15 C20 H20 119.4 . . ?
O7 C21 O8 121.4(8) . . ?
O7 C21 C17 120.6(8) . . ?
O8 C21 C17 117.9(8) . . ?
O7 C21 Ca2 56.0(4) . 4_566 ?
O8 C21 Ca2 65.7(5) . 4_566 ?
C17 C21 Ca2 175.8(7) . 4_566 ?
O6 C22 O5 121.6(8) . . ?
O6 C22 C19 119.9(8) . . ?
O5 C22 C19 118.6(8) . . ?
O6 C22 Ca2 57.5(4) . 4_576 ?
O5 C22 Ca2 64.2(4) . 4_576 ?
C19 C22 Ca2 174.3(8) . 4_576 ?
 
loop_
 _geom_torsion_atom_site_label_1
 _geom_torsion_atom_site_label_2
 _geom_torsion_atom_site_label_3
 _geom_torsion_atom_site_label_4
 _geom_torsion
 _geom_torsion_site_symmetry_1
 _geom_torsion_site_symmetry_2
 _geom_torsion_site_symmetry_3
 _geom_torsion_site_symmetry_4
 _geom_torsion_publ_flag
Ca2 O1 C1 O2 47.7(18) . . . . ?
Ca2 O1 C1 C2 -128.4(9) . . . . ?
Ca2 O1 C1 Ca1 33.5(11) . . . 3_676 ?
Ca1 O2 C1 O1 -24.1(15) 3_676 . . . ?
Ca1 O2 C1 C2 152.0(7) 3_676 . . . ?
O1 C1 C2 C3 165.9(10) . . . . ?
O2 C1 C2 C3 -10.5(15) . . . . ?
Ca1 C1 C2 C3 19.6(19) 3_676 . . . ?
O1 C1 C2 C7 -9.8(15) . . . . ?
O2 C1 C2 C7 173.7(10) . . . . ?
Ca1 C1 C2 C7 -156.2(10) 3_676 . . . ?
C7 C2 C3 C4 -0.4(17) . . . . ?
C1 C2 C3 C4 -176.1(10) . . . . ?
C2 C3 C4 C5 -2.2(18) . . . . ?
C2 C3 C4 C8 177.4(12) . . . . ?
C3 C4 C5 C6 2(2) . . . . ?
C8 C4 C5 C6 -177.1(12) . . . . ?
C4 C5 C6 C7 -0.2(19) . . . . ?
C4 C5 C6 C9 177.8(12) . . . . ?
C5 C6 C7 C2 -2.4(17) . . . . ?
C9 C6 C7 C2 179.7(10) . . . . ?
C3 C2 C7 C6 2.7(17) . . . . ?
C1 C2 C7 C6 178.4(10) . . . . ?
C5 C4 C8 O4 4(3) . . . . ?
C3 C4 C8 O4 -175.9(17) . . . . ?
C5 C4 C8 O3 -179.4(13) . . . . ?
C3 C4 C8 O3 1(2) . . . . ?
C7 C6 C9 C14 -41(2) . . . . ?
C5 C6 C9 C14 140.8(15) . . . . ?
C7 C6 C9 C10 144.6(12) . . . . ?
C5 C6 C9 C10 -33.4(19) . . . . ?
C14 C9 C10 C11 7(2) . . . . ?
C6 C9 C10 C11 -178.1(12) . . . . ?
C9 C10 C11 C12 0(2) . . . . ?
C10 C11 C12 C13 -4(2) . . . . ?
C10 C11 C12 C15 -178.0(12) . . . . ?
C11 C12 C13 C14 1(2) . . . . ?
C15 C12 C13 C14 174.6(14) . . . . ?
C10 C9 C14 C13 -11(2) . . . . ?
C6 C9 C14 C13 175.0(15) . . . . ?
C10 C9 C14 N1 167.8(15) . . . . ?
C6 C9 C14 N1 -7(2) . . . . ?
C12 C13 C14 C9 7(3) . . . . ?
C12 C13 C14 N1 -171.7(15) . . . . ?
C13 C12 C15 C16 165.0(13) . . . . ?
C11 C12 C15 C16 -21.5(18) . . . . ?
C13 C12 C15 C20 -17.6(19) . . . . ?
C11 C12 C15 C20 155.9(11) . . . . ?
C20 C15 C16 C17 3.4(16) . . . . ?
C12 C15 C16 C17 -179.2(11) . . . . ?
C15 C16 C17 C18 -1.9(17) . . . . ?
C15 C16 C17 C21 -176.0(10) . . . . ?
C16 C17 C18 C19 0.2(16) . . . . ?
C21 C17 C18 C19 174.4(10) . . . . ?
C17 C18 C19 C20 -0.2(16) . . . . ?
C17 C18 C19 C22 -175.7(10) . . . . ?
C18 C19 C20 C15 1.8(17) . . . . ?
C22 C19 C20 C15 177.4(10) . . . . ?
C16 C15 C20 C19 -3.3(16) . . . . ?
C12 C15 C20 C19 179.2(10) . . . . ?
Ca2 O7 C21 O8 -7.2(12) 4_566 . . . ?
Ca2 O7 C21 C17 177.0(8) 4_566 . . . ?
Ca1 O8 C21 O7 -139(3) 1_545 . . . ?
Ca2 O8 C21 O7 6.5(11) 4_566 . . . ?
Ca1 O8 C21 C17 37(4) 1_545 . . . ?
Ca2 O8 C21 C17 -177.6(9) 4_566 . . . ?
Ca1 O8 C21 Ca2 -145(4) 1_545 . . 4_566 ?
C16 C17 C21 O7 -163.7(11) . . . . ?
C18 C17 C21 O7 22.0(16) . . . . ?
C16 C17 C21 O8 20.3(16) . . . . ?
C18 C17 C21 O8 -153.9(10) . . . . ?
Ca2 O6 C22 O5 4.3(13) 4_576 . . . ?
Ca2 O6 C22 C19 -174.2(9) 4_576 . . . ?
Ca1 O5 C22 O6 130.5(17) . . . . ?
Ca2 O5 C22 O6 -4.1(12) 4_576 . . . ?
Ca1 O5 C22 C19 -51(3) . . . . ?
Ca2 O5 C22 C19 174.5(9) 4_576 . . . ?
Ca1 O5 C22 Ca2 135(2) . . . 4_576 ?
C18 C19 C22 O6 -19.4(17) . . . . ?
C20 C19 C22 O6 165.0(11) . . . . ?
C18 C19 C22 O5 162.1(10) . . . . ?
C20 C19 C22 O5 -13.6(16) . . . . ?
 
_refine_diff_density_max    1.458
_refine_diff_density_min   -0.686
_refine_diff_density_rms    0.139

_shelx_res_file
;

    1.res created by SHELXL-2014/7


TITL exp_836_a.res in P2/n
REM Old TITL exp_836 in P2/n
REM SHELXT solution in P2/n
REM R1 0.334, Rweak 0.263, Alpha 0.047, Orientation as input
REM Formula found by SHELXT: C48 N8 O14 Ca3
CELL 1.54184 15.772 9.9539 17.1573 90 108.852 90
ZERR 2 0.0024 0.001 0.0032 0 0.017 0
LATT 1
SYMM 0.5-X,+Y,0.5-Z
SFAC C H N O Ca
UNIT 88 80 4 48 6
L.S. 40
PLAN  20
SIZE 0.21 0.2 0.19
omit 1 0 1
omit 0 0 2
omit 0 2 3
omit 0 3 0
omit 2 1 0
omit -4 0 2
omit 2 0 0
omit 0 1 2
BOND $H
list 4
MORE -1
CONF
fmap 2 53
acta
OMIT -3 132.02
REM <olex2.extras>
REM <HklSrc "%.\\exp_836.hkl">
REM </olex2.extras>

WGHT    0.021230   31.123404
FVAR       0.39373
N1    3    0.458869    0.915675    0.552271    11.00000    0.14961    0.05649 =
         0.20985    0.02961    0.13818    0.02024
AFIX  93
H1A   2    0.509584    0.926264    0.544353    11.00000   -1.20000
H1B   2    0.424098    0.983471    0.549049    11.00000   -1.20000
AFIX   0
CA1   5    0.250000    1.146312    0.750000    10.50000    0.04823    0.01687 =
         0.07207    0.00000    0.04303    0.00000
CA2   5    0.496315    0.853684    0.203962    11.00000    0.06306    0.02437 =
         0.09379    0.00539    0.03940   -0.00345
O1    4    0.581703    0.861798    0.342746    11.00000    0.06812    0.06640 =
         0.08740    0.01903    0.05019    0.01626
O1W   4    0.399596    0.750360    0.273230    11.00000    0.13573    0.14983 =
         0.19050   -0.06680    0.12653   -0.04683
AFIX   3
H1WA  2    0.424566    0.764190    0.331590    11.00000   -1.50000
H1WB  2    0.341596    0.791761    0.253250    11.00000   -1.50000
AFIX   0
O2    4    0.729864    0.834222    0.379583    11.00000    0.06388    0.05496 =
         0.07871    0.00586    0.05395    0.00070
O2W   4    0.468103    0.852495    0.056706    11.00000    0.17667    0.08033 =
         0.10738   -0.00115    0.03782   -0.02696
AFIX   3
H2WB  2    0.524613    0.861265    0.047256    11.00000   -1.20000
H2WA  2    0.436923    0.771575    0.026436    11.00000   -1.50000
AFIX   0
O3    4    0.868312    0.532207    0.602775    11.00000    0.05680    0.05535 =
         0.13391    0.03074    0.04857    0.01702
AFIX 147
H3    2    0.909159    0.483451    0.629786    11.00000   -1.50000
AFIX   6
O3W   4    0.329838    0.900641    0.378318    11.00000    0.14150    0.39763 =
         0.20033    0.00436    0.10560    0.07059
AFIX   3
H3WA  2    0.347548    0.833501    0.420688    11.00000   -1.50000
H3WB  2    0.276938    0.926921    0.372818    11.00000   -1.50000
AFIX   0
O4    4    0.799604    0.450868    0.684504    11.00000    0.16489    0.25241 =
         0.22475    0.17698    0.14980    0.14659
AFIX   6
O4W   4    0.112810    1.099835    0.495863    11.00000    0.15883    0.16378 =
         0.09434   -0.03014    0.05183   -0.09186
AFIX   3
H4WB  2    0.122110    1.016135    0.525233    11.00000   -1.50000
H4WA  2    0.151570    1.167075    0.529093    11.00000   -1.50000
AFIX   0
O5    4    0.130666    1.003032    0.698587    11.00000    0.05188    0.01638 =
         0.08564   -0.00589    0.04241   -0.00464
O6    4    0.001772    0.904325    0.686194    11.00000    0.06358    0.01943 =
         0.20039   -0.01119    0.08778   -0.00306
O7    4    0.002753    0.388260    0.679839    11.00000    0.05033    0.01978 =
         0.10449    0.00619    0.04637    0.00291
O8    4    0.134436    0.297219    0.700420    11.00000    0.05755    0.02133 =
         0.10835    0.01051    0.04881    0.01028
C1    1    0.653834    0.823524    0.390341    11.00000    0.06996    0.03939 =
         0.07676   -0.00309    0.05291    0.00458
C2    1    0.652509    0.748528    0.467351    11.00000    0.05689    0.03835 =
         0.07225    0.00536    0.04205    0.00687
C3    1    0.726498    0.679325    0.512607    11.00000    0.06561    0.04244 =
         0.08183    0.00502    0.04818    0.00515
AFIX  43
H3A   2    0.778749    0.682196    0.498646    11.00000   -1.20000
AFIX   0
C4    1    0.723096    0.603220    0.580894    11.00000    0.05572    0.06330 =
         0.09315    0.01011    0.04774    0.01780
C5    1    0.645727    0.603214    0.602863    11.00000    0.09060    0.05779 =
         0.10413    0.02519    0.07502    0.02803
AFIX  43
H5    2    0.644484    0.555666    0.649141    11.00000   -1.20000
AFIX   0
C6    1    0.569483    0.674093    0.556046    11.00000    0.05994    0.04691 =
         0.08071    0.00785    0.04698    0.00879
C7    1    0.573900    0.744075    0.487651    11.00000    0.05473    0.04165 =
         0.07579    0.00672    0.04482    0.00907
AFIX  43
H7    2    0.523337    0.788990    0.454626    11.00000   -1.20000
AFIX   0
C8    1    0.802712    0.521664    0.629238    11.00000    0.08274    0.07239 =
         0.10887    0.02670    0.06422    0.02984
C9    1    0.484553    0.671164    0.577060    11.00000    0.06165    0.04514 =
         0.09996    0.01163    0.05964    0.01107
C10   1    0.459811    0.556315    0.610909    11.00000    0.05954    0.04308 =
         0.09599    0.01497    0.05485    0.01655
AFIX  43
H10   2    0.497772    0.482229    0.621837    11.00000   -1.20000
AFIX   0
C11   1    0.382153    0.549527    0.628321    11.00000    0.08521    0.03104 =
         0.09273    0.01326    0.07016    0.01223
AFIX  43
H11   2    0.368355    0.470817    0.650847    11.00000   -1.20000
AFIX   0
C12   1    0.321890    0.657194    0.613519    11.00000    0.06423    0.02505 =
         0.09290    0.00062    0.05503    0.00529
C13   1    0.349389    0.772722    0.585291    11.00000    0.09025    0.04086 =
         0.18423    0.03317    0.10324    0.02327
AFIX  43
H13   2    0.311969    0.847409    0.575135    11.00000   -1.20000
AFIX   0
C14   1    0.431707    0.782152    0.571247    11.00000    0.08653    0.04445 =
         0.15880    0.03019    0.08994    0.01491
C15   1    0.238360    0.651420    0.635039    11.00000    0.04748    0.02611 =
         0.07493   -0.00020    0.04233    0.00376
C16   1    0.199061    0.531434    0.645479    11.00000    0.04833    0.02504 =
         0.07488    0.00254    0.04078    0.00854
AFIX  43
H16   2    0.226277    0.450969    0.639482    11.00000   -1.20000
AFIX   0
C17   1    0.120870    0.528072    0.664475    11.00000    0.05410    0.01401 =
         0.07471    0.00163    0.03846    0.00246
C18   1    0.079419    0.648996    0.676343    11.00000    0.05536    0.02075 =
         0.07724    0.00039    0.04420    0.00351
AFIX  43
H18   2    0.026589    0.647568    0.689376    11.00000   -1.20000
AFIX   0
C19   1    0.119324    0.768752    0.668094    11.00000    0.04605    0.01859 =
         0.07412    0.00002    0.03843    0.00084
C20   1    0.198147    0.770687    0.648901    11.00000    0.05167    0.02194 =
         0.07568    0.00142    0.04460   -0.00010
AFIX  43
H20   2    0.224891    0.852627    0.645141    11.00000   -1.20000
AFIX   0
C21   1    0.082669    0.395940    0.680998    11.00000    0.05411    0.02208 =
         0.07653    0.00045    0.03947    0.00238
C22   1    0.081449    0.899293    0.685877    11.00000    0.05109    0.02179 =
         0.08405    0.00090    0.04405   -0.00074

HKLF 4

REM  exp_836_a.res in P2/n
REM R1 =  0.1171 for    2552 Fo > 4sig(Fo)  and  0.1649 for all    4420 data
REM    337 parameters refined using      0 restraints

END

WGHT      0.2000      0.0000

REM Highest difference peak  1.458,  deepest hole -0.686,  1-sigma level  0.139
Q1    1   0.1571  0.9598  0.3597  11.00000  0.05    1.46
Q2    1  -0.1331  0.8477  0.7531  11.00000  0.05    1.31
Q3    1   0.1533  0.8571  0.3957  11.00000  0.05    1.27
Q4    1  -0.1190  0.7851  0.7390  11.00000  0.05    1.19
Q5    1   0.3966  0.9978  0.2682  11.00000  0.05    0.95
Q6    1   0.2500  1.1025  0.2500  10.50000  0.05    0.81
Q7    1   0.2617  0.8400  0.4978  11.00000  0.05    0.69
Q8    1   0.5399  0.8059  0.2622  11.00000  0.05    0.54
Q9    1   0.4074  0.7176  0.5117  11.00000  0.05    0.54
Q10   1   0.1654  1.1440  0.7199  11.00000  0.05    0.50
Q11   1   0.2225  1.1813  0.7181  11.00000  0.05    0.47
Q12   1   0.2500  0.5833  0.7500  10.50000  0.05    0.41
Q13   1   0.4192  0.8563  0.1765  11.00000  0.05    0.41
Q14   1   0.0249  0.3943  0.6384  11.00000  0.05    0.40
Q15   1   0.2165  0.5574  0.7227  11.00000  0.05    0.40
Q16   1  -0.0009  0.6468  0.6832  11.00000  0.05    0.39
Q17   1   0.1643  0.3433  0.7453  11.00000  0.05    0.38
Q18   1   0.5792  0.8532  0.2139  11.00000  0.05    0.33
Q19   1   0.3065  0.7508  0.3156  11.00000  0.05    0.33
Q20   1   0.1774  0.7586  0.6882  11.00000  0.05    0.32
;
_shelx_res_checksum   23793

_shelx_hkl_file
;
   0   0  -2 2274.38   25.70
   0   0  -3   -0.75    1.36
   0   0  -4 1955.19   36.72
   0   0  -5   -1.86    3.43
   0   0  -6  682.57   29.87
   0   0  -7    2.49    2.65
   0   0  -8    7.24    4.93
   0   0   9    4.54    9.66
   0   0  10  158.09   35.69
   0   0 -11   -0.54    3.23
   0   0  11   -9.09   18.68
   0   0 -11    1.84    2.60
   0   0 -12    1.39    3.23
   0   0  12    6.58   20.37
   0   0 -12    4.44    3.56
   0   0  13   -1.10   18.82
   0   0 -13   12.04    5.05
   0   0 -13    1.97    3.85
   0   0 -14    1.49    3.75
   0   0 -14   -2.36    3.20
   0   0 -15   -1.50    3.13
   0   0 -16   17.75    5.56
   0   0 -17   -2.61    3.42
   0   0 -18    2.45    2.29
   0   0 -19   -2.24    2.48
   0  -1   0  115.87    7.87
   0  -1   1  567.01   18.86
   0  -1   2  327.26   20.26
   0   1  -2  302.44   15.48
   0   1  -3 2423.69   46.32
   0  -1   3 2530.73   65.25
   0   1  -4 3449.41   59.01
   0  -1   4 3391.05   90.22
   0  -1   5  111.99   17.30
   0   1  -5  132.00   12.60
   0   1  -6   24.38    6.26
   0  -1   6   18.91   11.74
   0   1  -7   29.61    7.20
   0  -1   7   24.18   10.44
   0  -1   8   18.25   13.31
   0   1  -8   16.36    6.14
   0  -1   9   -5.46   10.16
   0   1  -9   -1.75    3.58
   0  -1  10   11.20   13.55
   0  -1 -11  118.38   11.57
   0   1 -11  104.31   11.20
   0   1 -11   97.67   10.46
   0   1  11  121.75   37.73
   0  -1 -11  115.32   11.10
   0  -1  11   94.96   31.64
   0  -1 -12    9.34    4.87
   0   1 -12    6.29    3.97
   0  -1 -12   -0.29    3.13
   0   1 -12    0.89    3.52
   0  -1 -13    2.34    3.72
   0  -1 -13    5.89    3.91
   0   1 -13   -3.15    4.16
   0   1  13  -12.57   26.24
   0  -1 -14    4.90    4.34
   0  -1 -14    3.26    3.39
   0   1 -14    5.35    4.39
   0  -1 -15   11.36    4.40
   0  -1 -15    5.11    4.64
   0   1 -15    2.97    3.83
   0  -1 -16    1.95    2.92
   0   1 -16   -4.39    3.66
   0  -1 -16    1.86    3.20
   0   1 -17   -3.30    2.85
   0  -1 -17    0.68    3.43
   0   1 -18   -2.15    2.42
   0  -1 -18   -0.64    2.30
   0   1 -19    0.99    1.61
   0  -1 -19   -0.66    1.73
   0  -2   0  870.12   30.37
   0  -2   1 3738.91   61.50
   0   2  -2  367.37   23.18
   0  -2   2  374.37   23.24
   0  -2   3 2973.99   79.01
   0   2  -3 3053.35   68.05
   0  -2   4 1273.60   60.38
   0   2  -4 1321.53   45.86
   0  -2   5   18.96   11.42
   0   2  -5   22.50    7.83
   0   2  -6   79.06   12.47
   0  -2   6   65.49   17.40
   0  -2   7 1013.37   74.03
   0   2  -7 1237.46   50.85
   0   2  -8   -4.49    4.83
   0  -2   8  -12.17   16.22
   0  -2   9   80.60   27.00
   0   2  -9   91.71   15.11
   0  -2  10   -1.97   14.21
   0  -2 -11   28.55    6.32
   0  -2  11   34.10   24.05
   0  -2 -11   32.58    6.57
   0   2 -11   22.98    5.50
   0  -2 -12    4.58    3.85
   0   2  12   16.81   26.24
   0   2 -12    1.38    2.87
   0  -2 -12    6.55    3.70
   0  -2 -13    6.80    4.47
   0   2 -13   13.03    4.64
   0  -2 -13   14.70    5.36
   0  -2 -14    0.52    4.12
   0   2 -14    0.28    2.87
   0  -2 -14    3.07    3.40
   0  -2 -15    6.77    4.60
   0   2 -15   -4.41    3.88
   0  -2 -15   -2.24    3.89
   0   2 -16   -1.36    3.08
   0  -2 -16    2.03    3.71
   0  -2 -16    2.15    2.92
   0  -2 -17    5.09    3.36
   0   2 -17    2.92    2.48
   0  -2 -18    4.08    3.03
   0  -2 -19   -1.18    1.96
   0  -3   0 5710.92   95.77
   0  -3   1   33.59    8.52
   0   3  -2  576.78   34.25
   0  -3   2  585.17   31.96
   0  -3   3  176.75   19.58
   0   3  -3  184.94   19.33
   0   3  -4  245.57   22.43
   0  -3   4  225.84   25.47
   0  -3   5   58.34   16.95
   0   3  -5   65.89   12.18
   0   3  -6  118.79   17.23
   0  -3   6  113.77   23.18
   0   3  -7   36.12   10.49
   0  -3   7   36.00   16.66
   0   3  -8  195.03   24.59
   0  -3   8  181.58   34.15
   0  -3   9   -5.69   16.39
   0   3  -9    4.56    3.63
   0   3 -10   15.88    9.50
   0  -3 -10   11.85    4.47
   0  -3 -10   17.08    4.76
   0  -3 -11   85.27   10.23
   0  -3 -11   74.28    9.69
   0  -3 -12    3.77    4.52
   0  -3 -12   -0.05    3.33
   0  -3 -13   -2.06    4.07
   0  -3 -13    3.17    3.34
   0  -3 -14    4.36    3.49
   0  -3 -14    2.63    3.28
   0  -3 -15    1.39    3.25
   0  -3 -15   -2.01    3.24
   0  -3 -16   -3.39    3.77
   0  -3 -16    1.54    3.37
   0  -3 -17    2.74    3.14
   0  -3 -17   -1.03    2.66
   0  -3 -18   -1.60    2.08
   0  -3 -19    0.42    1.64
   0  -4   1  532.95   33.33
   0   4  -2  419.68   32.55
   0  -4   2  426.01   30.32
   0  -4   3   78.63   13.80
   0   4  -3   81.09   15.13
   0  -4   4    8.96    6.46
   0   4  -4    3.00    5.02
   0   4  -5  154.26   21.01
   0  -4   5  145.28   22.02
   0   4  -6   23.30    8.60
   0  -4   6   26.83   11.60
   0  -4   7  118.72   25.25
   0   4  -7  148.31   22.39
   0   4  -8   26.39   12.33
   0   4  -9   20.28    8.66
   0  -4  -9    8.52    3.73
   0   4 -10   -4.48    7.87
   0  -4 -10    6.15    3.84
   0  -4 -10    7.99    4.14
   0  -4 -11    1.32    3.18
   0  -4 -11   10.43    4.71
   0  -4 -12    0.24    3.48
   0  -4 -12   -6.58    4.09
   0  -4 -13   -1.54    3.93
   0  -4 -13   -0.05    3.65
   0  -4 -14   10.16    5.38
   0  -4 -14   10.02    4.65
   0  -4 -15   13.22    5.48
   0  -4 -15   10.60    4.78
   0  -4 -16   18.64    5.66
   0  -4 -16    8.99    3.93
   0  -4 -17    3.54    2.97
   0  -4 -17    3.77    2.94
   0  -4 -18    1.55    2.18
   0   5   0  111.68   19.80
   0   5  -1 2359.31   86.43
   0  -5   2   55.74   13.75
   0   5  -2   40.46   12.74
   0   5  -3   22.85   11.16
   0  -5   3   11.35    7.47
   0  -5   4  195.72   25.59
   0   5  -4  194.69   25.50
   0  -5   5   59.38   15.88
   0   5  -5   55.65   14.68
   0   5  -6   31.83   12.49
   0   5  -7   84.14   18.94
   0   5  -8   -0.63    2.22
   0   5  -8   -7.46    9.69
   0  -5  -9   -2.49    2.42
   0   5  -9    0.60    6.22
   0   5 -10    1.98    8.74
   0  -5 -10   -4.52    3.37
   0  -5 -11    3.52    4.22
   0   5 -11    2.59    4.27
   0  -5 -11   -2.39    3.72
   0  -5 -12    9.70    4.88
   0  -5 -12    8.94    4.44
   0  -5 -13    1.86    3.35
   0  -5 -13    0.01    3.72
   0  -5 -14   11.25    4.89
   0  -5 -14    6.29    4.49
   0  -5 -15    4.52    3.30
   0  -5 -15    2.19    3.01
   0  -5 -16    1.28    2.80
   0  -5 -16    0.71    2.64
   0  -5 -17   -1.48    2.19
   0  -5 -17    0.95    2.32
   0   6   0  547.82   46.10
   0   6   1  232.22   31.03
   0   6  -1  238.99   31.46
   0   6  -2  328.62   36.17
   0   6   2  321.44   36.45
   0   6   3  148.83   25.69
   0   6  -3  148.51   24.94
   0   6  -4   18.81   12.28
   0   6  -5  142.24   12.22
   0   6  -5  168.84   27.58
   0   6  -6  118.88   25.09
   0   6  -6  106.82   11.31
   0   6  -7    5.45    2.75
   0   6  -7    1.88    6.17
   0   6  -8   12.69    4.96
   0   6  -8   13.10   10.90
   0   6  -9   10.53    9.98
   0   6  -9   21.14    6.26
   0  -6 -11    0.55    3.24
   0  -6 -12   15.33    4.08
   0  -6 -12   23.79    6.23
   0  -6 -13    2.82    2.75
   0  -6 -13    3.97    3.44
   0  -6 -14   -1.52    3.46
   0  -6 -14    5.07    3.12
   0  -6 -15    5.89    3.50
   0  -6 -15    0.25    1.90
   0  -6 -16    2.11    1.69
   0  -6 -16    6.26    2.58
   0  -6 -17    0.79    1.53
   0   7   0  282.01   19.30
   0   7   0  373.96   41.68
   0   7  -1   13.21    5.92
   0   7  -1    8.86    8.61
   0   7   1    7.01    4.49
   0   7   1   13.27   13.04
   0   7  -2  496.24   24.66
   0   7   2  610.68   54.32
   0   7  -2  578.09   52.61
   0   7  -3   71.25   19.31
   0   7  -3   69.11    9.68
   0   7  -4  321.50   40.07
   0   7  -4  288.04   18.35
   0   7  -5   14.15    4.92
   0   7  -5    4.96    6.79
   0   7  -6   27.29    6.54
   0   7  -6   23.36    8.81
   0   7  -7   -3.46    3.78
   0   7  -7   -0.67    6.38
   0   7  -8   -2.06    3.29
   0   7  -9   36.52    7.97
   0   7 -10   38.79    8.14
   0  -7  11   12.95    8.99
   0  -7 -11   -0.08    4.11
   0  -7 -12   32.65    7.32
   0  -7 -13    0.48    2.85
   0  -7 -14   -3.13    2.53
   0  -7 -15    2.43    2.33
   0  -7 -16    0.38    1.84
   0   8   0  354.46   24.82
   0   8   0  345.24   45.41
   0   8  -1 2400.58  118.48
   0   8   1 2233.63   63.92
   0   8  -1 2336.59   60.72
   0   8   1 2203.65  114.18
   0   8   2  179.83   19.65
   0   8  -2  210.81   18.29
   0   8  -2  198.02   33.57
   0   8   3    2.50    5.96
   0   8  -3    8.46    9.24
   0   8  -3    5.28    4.20
   0   8  -4   59.89   19.53
   0   8  -4   70.08   10.52
   0   8  -5   61.66    9.88
   0   8  -6   39.44    9.19
   0   8  -7   66.30   10.37
   0   8  -8   17.67    6.21
   0   8  -9    1.37    2.75
   0  -8   9   12.21    8.13
   0  -8 -10   -1.83    2.81
   0  -8  10   -1.49    6.06
   0  -8  11   -2.65    5.97
   0  -8 -11    2.14    2.56
   0  -8 -12    8.38    4.13
   0  -8 -13    1.39    2.44
   0  -8 -14    0.60    2.09
   0   9   0   52.12   11.32
   0   9  -1   66.62   10.99
   0  -9  -1   56.45    7.92
   0   9   1   51.83   10.02
   0   9  -2   18.94    5.52
   0   9  -3   94.38   12.95
   0   9  -4   53.80    9.23
   0   9  -5  269.54   20.39
   0   9  -6    1.63    3.84
   0  -9   7    4.37    4.78
   0   9  -7    4.99    3.95
   0  -9   8   -9.91    5.71
   0  -9  -9    3.80    3.29
   0  -9   9    2.38    5.25
   0  -9 -10    8.02    3.53
   0  -9  10   -2.79    4.35
   0  -9 -11    0.03    2.14
   0  -9  11    8.43    5.08
   0  -9 -12    1.35    2.11
   0  -9 -13   -0.42    1.61
   0 -10   0  145.80   12.84
   0 -10  -1    4.10    3.70
   0 -10   1    0.02    4.60
   0 -10   2   10.34    5.03
   0 -10   3   38.05    7.35
   0 -10   4    4.92    3.84
   0 -10   5   -1.06    4.23
   0 -10   6    3.84    3.54
   0 -10   7   -0.17    3.44
   0 -10   8   76.06   10.42
   0 -10  -8   69.11    7.69
   0 -10  -9   -0.15    1.75
   0 -10   9    3.47    3.94
   0 -10 -10   10.20    3.26
   0 -10  10   11.54    5.09
   0 -11   0   18.86    4.20
   0 -11   1   14.20    4.05
   0 -11   2   14.93    4.30
   0 -11   3    8.24    3.24
   0 -11   4   38.25    6.10
   0 -11   5   18.81    4.12
   0 -11   6   24.03    5.30
   0 -11   7    6.19    3.08
   0 -11   8    5.79    2.81
   1   0 -19    5.44    2.70
   1   0 -18    1.03    2.37
   1   0 -17   -4.40    4.13
   1   0 -16   -2.19    4.08
   1   0 -15    3.64    3.29
   1   0 -15    4.40    3.75
   1   0 -14    2.33    3.40
   1   0 -14   -0.78    3.95
  -1   0  14    6.96   22.84
   1   0 -13   14.44    4.87
  -1   0  13   19.72   16.74
   1   0 -13   13.37    4.87
   1   0 -12    3.21    3.40
  -1   0  12   -5.30   15.94
   1   0 -12   -3.19    3.43
  -1   0  11  110.47   34.56
  -1   0  10    3.55   12.52
  -1   0   9   21.74   16.74
   1   0  -8    0.36    3.45
  -1   0   8   -4.32   11.58
   1   0  -7   18.05    4.93
  -1   0   7   30.08   11.18
   1   0  -6    0.88    1.94
   1   0  -5 3215.38   42.35
   1   0  -4    3.55    2.23
   1   0  -3 4897.65   40.65
  -1   0  -1 2205.03   34.78
  -1   0  -2   -2.67    2.32
  -1   0  -3 4839.43   65.87
  -1   0  -4   10.65    4.42
  -1   0  -5 9999.00  120.30
  -1   0  -6   10.41    5.74
  -1   0  -7  353.62   29.55
  -1   0  -8   -0.74    3.20
   1   0   9  238.68   39.38
   1   0  10   -0.07   11.35
   1   0  11  145.48   38.81
  -1   0 -11  167.06   13.95
  -1   0 -11  160.58   13.46
  -1   0 -11  113.29    9.32
  -1   0 -12   -4.89    3.16
  -1   0 -12   -2.82    3.64
  -1   0 -12   -0.09    3.96
  -1   0 -13   34.69    7.79
  -1   0 -13   57.39    9.49
  -1   0 -14    2.77    3.62
  -1   0 -14    2.23    3.36
  -1   0 -15   41.89    8.12
  -1   0 -16   -0.75    3.52
  -1   0 -17    9.52    4.32
  -1   0 -18    2.64    2.48
  -1   0 -19    0.44    1.48
   1   1 -19    1.81    1.92
   1  -1 -19   -1.08    1.98
   1   1 -18    1.50    2.65
   1  -1 -18    0.08    2.79
   1  -1 -17   -1.48    3.46
   1   1 -17   -3.71    2.88
   1  -1 -16   -2.33    3.88
   1   1 -16   -0.97    3.03
   1  -1 -16   -7.04    3.92
   1  -1 -15   19.74    6.25
   1   1 -15   15.50    5.63
   1  -1 -15   13.85    5.52
   1  -1 -14    8.87    4.42
   1   1 -14   12.16    4.41
  -1   1  14   -9.63   27.28
   1  -1 -14   15.83    5.77
   1  -1 -13    1.57    3.80
   1   1 -13    4.04    3.15
   1   1 -13    6.91    3.80
  -1  -1  13    1.37   19.02
   1  -1 -13    0.13    3.13
   1  -1 -12   -3.99    3.66
   1   1 -12    2.90    3.59
  -1  -1  12    3.55   20.56
   1  -1 -12    5.90    4.00
  -1   1  12  -14.33   24.27
   1   1 -12    0.79    2.97
  -1   1  11   12.23   17.07
   1  -1 -11    0.48    3.25
  -1  -1  10   62.28   22.65
   1   1  -9   22.23    6.40
  -1  -1   9   24.97   15.35
  -1  -1   8  948.82   70.64
   1   1  -8  989.94   38.60
  -1  -1   7  329.14   39.01
   1   1  -7  347.29   21.57
   1   1  -6 1046.12   36.12
  -1  -1   6  924.46   61.66
  -1  -1   5  759.56   49.06
   1   1  -5  801.66   29.61
  -1  -1   4  276.29   29.73
   1   1  -4  293.64   18.72
  -1  -1   3   75.94   12.45
  -1   1   2  175.68    6.53
  -1  -1   2  221.57   18.16
  -1  -1   1  390.37   18.72
  -1   1   1  413.61   12.67
  -1   1   0  163.60    8.87
  -1  -1   0  167.94   11.17
  -1   1  -1   30.74    5.31
   1  -1   1   31.34    4.52
   1  -1   2  846.71   29.35
  -1   1  -2  877.04   27.01
  -1   1  -3   42.06    7.51
   1  -1   3   53.03   11.85
  -1  -1  -4 2868.75   77.78
   1  -1   4 2820.78   76.21
  -1   1  -4 2889.66   57.37
   1  -1   5   33.16   11.09
  -1  -1  -5   27.04    9.11
  -1   1  -5   35.58    7.14
  -1  -1  -6  124.67   19.72
   1  -1   6  135.31   23.45
  -1   1  -6  157.00   16.37
  -1   1  -7   75.99   12.56
   1  -1   7   65.34   18.27
   1  -1   8   46.19   16.50
  -1   1  -8   64.35   13.14
   1  -1   9  235.09   38.98
  -1   1  -9  216.77   25.67
   1  -1  10   -1.13   10.73
  -1   1 -11    8.15    4.47
  -1  -1 -11    0.77    2.98
  -1  -1 -11    4.73    2.67
   1   1  11  -10.59   18.66
  -1   1 -11   -1.60    2.62
  -1  -1 -11    9.95    4.59
  -1   1 -11    2.17    3.03
   1  -1  11    7.65   12.73
  -1  -1 -12    6.91    4.04
   1   1  12   19.38   22.64
  -1  -1 -12  -10.57    4.40
  -1  -1 -12    3.47    3.48
  -1   1 -12    0.67    3.78
  -1   1 -12    3.72    3.97
  -1  -1 -13   29.00    6.51
  -1   1 -13   19.14    4.94
  -1  -1 -13   31.49    7.13
  -1   1 -13   27.06    6.85
  -1  -1 -14   75.84   10.74
  -1   1 -14   61.22   10.05
  -1  -1 -14   59.23    9.36
  -1   1 -15   18.85    5.84
  -1  -1 -15   20.89    6.11
  -1  -1 -15   33.72    7.55
  -1  -1 -16   19.89    5.85
  -1   1 -16   16.93    5.38
  -1  -1 -17    6.20    4.01
  -1   1 -17    4.81    3.25
  -1  -1 -18   -1.33    2.81
  -1   1 -18    3.67    2.17
  -1  -1 -19    4.48    2.35
   1  -2 -19    1.55    2.17
   1  -2 -18    4.33    3.44
   1  -2 -17   -0.37    2.77
   1   2 -17   -2.78    2.47
   1  -2 -17    2.76    3.42
   1  -2 -16   -2.80    3.41
   1   2 -16   -3.18    2.71
   1  -2 -16   -7.69    4.96
   1   2 -15   -1.03    3.03
   1  -2 -15   -0.95    3.33
   1  -2 -14   -4.29    4.51
   1  -2 -14   -4.76    4.33
   1   2 -14   -6.54    4.60
   1  -2 -13   -1.87    4.08
  -1   2  13  -25.95   34.67
   1   2 -13   -1.35    3.36
   1  -2 -13    0.94    3.42
  -1   2  12   38.29   32.56
   1  -2 -12   32.79    6.48
  -1  -2  12   25.21   15.58
   1  -2 -12   37.92    7.15
   1   2 -12   29.33    6.20
   1  -2 -11   -0.60    2.88
   1  -2 -11    1.96    3.31
  -1  -2  10  236.73   43.07
   1   2  -9    7.24    5.21
  -1  -2   9   -0.26   11.43
  -1  -2   8  966.53   76.17
   1   2  -8 1048.82   48.44
   1   2  -7   39.55    8.89
  -1  -2   7   26.34   12.92
   1   2  -6  476.22   29.49
  -1  -2   6  407.28   45.28
  -1  -2   5   84.96   20.02
   1   2  -5  112.46   15.01
   1   2  -4  155.11   16.71
  -1  -2   4  137.39   20.94
  -1  -2   3  532.14   35.77
  -1  -2   2   12.40    8.51
  -1  -2   1   -1.66    3.88
  -1   2   1   -1.03    4.53
  -1  -2   0  219.78   16.56
  -1   2   0  207.53   14.69
  -1   2  -1 2586.39   54.04
   1  -2   1 2586.53   46.49
   1  -2   2 2484.38   53.17
  -1   2  -2 2580.39   57.02
   1  -2   3  962.68   42.68
  -1   2  -3 1009.11   38.30
  -1   2  -4  128.08   14.73
   1  -2   4  106.38   18.06
  -1   2  -5    1.49    4.58
   1  -2   5  -12.29   11.42
  -1   2  -6  397.63   28.37
   1  -2   6  345.40   38.92
  -1   2  -7   55.79   11.62
   1  -2   7   65.15   21.10
   1  -2   8   79.60   24.72
  -1   2  -8   78.30   14.71
  -1   2  -9    7.99    6.23
   1  -2   9    8.87   12.52
  -1  -2 -10   15.13    4.11
  -1  -2 -10   10.39    4.10
  -1   2 -10   11.94    7.05
  -1   2 -11   10.59    4.12
  -1  -2 -11   16.28    3.78
  -1  -2 -11   23.37    6.13
  -1   2 -11    5.99    3.12
  -1  -2 -11   17.60    5.25
  -1   2 -12    5.66    3.99
  -1   2 -12  -12.31    5.64
  -1  -2 -12    6.78    4.55
   1   2  12    4.69   25.71
  -1  -2 -12    0.79    3.75
  -1   2 -13    7.54    4.33
  -1  -2 -13    8.02    4.64
  -1  -2 -13   15.61    5.15
   1   2  13    2.83   27.08
  -1   2 -13    3.57    5.47
  -1   2 -14   18.11    5.22
  -1  -2 -14   25.13    6.28
  -1  -2 -14   23.23    6.97
  -1  -2 -15   -7.59    4.84
  -1  -2 -15    1.15    3.61
  -1   2 -15    1.19    2.63
  -1   2 -16    9.16    4.21
  -1  -2 -16   13.51    4.84
  -1  -2 -16   21.34    6.29
  -1   2 -17    4.00    2.85
  -1  -2 -17    0.00    2.90
  -1  -2 -18    4.06    2.85
  -1  -2 -19    2.99    1.86
   1  -3 -19    0.02    1.63
   1  -3 -18    7.45    3.57
   1  -3 -17    1.81    2.92
   1  -3 -17    3.63    3.27
   1  -3 -16   -0.35    3.04
   1  -3 -16    4.38    3.60
   1  -3 -15   14.57    5.80
   1  -3 -15   10.37    4.79
   1  -3 -14    4.53    4.07
   1  -3 -14    3.09    3.52
   1  -3 -13   39.65    7.70
  -1   3  13   21.41   20.46
   1  -3 -13   33.43    7.39
   1  -3 -12   26.93    6.45
   1  -3 -12   34.15    7.49
   1  -3 -11  188.90   14.83
   1  -3 -11  188.46   14.47
   1  -3 -10   44.42    7.31
  -1  -3  10   24.08   17.49
   1   3 -10   29.90    9.96
   1   3  -9  341.30   32.64
  -1  -3   9  342.52   49.72
   1   3  -8   10.45    5.99
  -1  -3   8    4.63   10.48
  -1  -3   7  701.42   62.23
   1   3  -7  762.38   44.32
  -1  -3   6  543.60   50.41
   1   3  -6  555.94   37.34
   1   3  -5   28.84    9.09
  -1  -3   5   27.34   11.17
   1   3  -4    0.10    5.06
  -1  -3   4   -3.96    8.48
  -1  -3   3  336.44   28.71
  -1  -3   2  298.69   24.08
  -1   3   1  561.83   29.02
  -1  -3   1  551.18   30.56
  -1  -3   0   42.35    8.89
  -1   3   0   39.75    8.51
   1  -3   1  277.07   18.93
  -1   3  -1  256.31   20.57
  -1   3  -2  100.03   13.93
   1  -3   2   88.93   11.50
  -1   3  -3    4.97    6.22
   1  -3   3   -3.03    5.79
  -1   3  -4   15.20    6.30
   1  -3   4   13.68    7.42
   1  -3   5    5.65    5.55
  -1   3  -5    7.61    7.18
   1  -3   6    2.88    6.48
  -1   3  -6    5.78    5.16
  -1   3  -7   50.54   13.00
   1  -3   7   44.07   16.59
  -1   3  -8    9.10    7.32
  -1   3  -9   85.21   18.29
  -1  -3 -10   13.23    4.35
  -1   3 -10   16.64   10.13
  -1  -3 -10    9.25    3.26
  -1  -3 -10   10.67    4.38
  -1  -3 -11   32.79    7.12
  -1  -3 -11   36.08    7.25
  -1  -3 -11   23.19    4.50
  -1  -3 -12   51.98    8.75
  -1  -3 -12   60.24    9.46
  -1  -3 -13   14.45    4.67
  -1  -3 -13   18.05    5.57
  -1  -3 -14    1.73    4.02
  -1  -3 -14   -0.45    3.32
  -1  -3 -15   11.25    5.43
  -1  -3 -15    3.14    3.48
  -1  -3 -16    3.95    3.47
  -1  -3 -16    5.93    3.59
  -1  -3 -17    4.02    3.11
  -1  -3 -18    1.75    2.12
   1  -4 -19   -0.20    1.50
   1  -4 -18   -1.61    2.29
   1  -4 -18    6.25    2.86
   1  -4 -17    1.61    2.44
   1  -4 -17    5.60    3.31
   1  -4 -16    1.61    3.16
   1  -4 -16    3.89    2.96
   1  -4 -15    2.33    3.46
   1  -4 -15    6.03    4.24
   1  -4 -14    5.01    3.50
   1  -4 -14    1.40    3.14
   1  -4 -13    5.33    3.70
   1  -4 -13    2.58    3.79
   1  -4 -12   30.97    7.15
   1  -4 -12   39.03    8.04
   1  -4 -11    9.89    4.01
   1  -4 -11   12.03    4.79
   1   4 -10  -11.68    7.02
   1  -4 -10    2.42    3.45
  -1  -4   9   87.97   24.44
   1   4  -9   93.84   19.75
  -1  -4   8  307.17   43.54
   1   4  -8  303.43   34.83
  -1  -4   7 1039.59   74.50
   1   4  -7 1023.51   58.77
  -1  -4   6  742.19   58.25
   1   4  -6  744.42   48.84
   1   4  -5 1283.74   63.85
  -1  -4   5 1299.98   70.94
  -1  -4   4    8.37    6.57
   1   4  -4   20.65    9.56
  -1   4   4   11.09    6.67
  -1   4   3  393.34   29.11
  -1  -4   3  462.95   35.14
  -1   4   2  176.82   19.48
  -1  -4   2  190.55   20.62
  -1  -4   1  511.00   33.65
  -1   4   1  483.94   32.64
  -1   4   0   34.86    9.94
  -1   4  -1   95.07   15.99
   1  -4   2    2.34    4.45
  -1   4  -2    0.02    4.74
  -1   4  -3   82.52   14.50
   1  -4   3   76.94   12.83
  -1   4  -4  969.31   50.34
   1  -4   4  922.42   48.24
  -1   4  -5  940.78   53.27
   1  -4   5  852.61   51.11
  -1   4  -6   94.63   18.32
  -1   4  -7    3.53    5.49
  -1   4  -8   13.52    8.50
  -1  -4  -9    9.31    4.20
  -1  -4  -9    3.29    3.02
  -1   4  -9   15.41    9.60
  -1  -4 -10    3.57    3.03
  -1  -4 -10    3.89    3.12
  -1   4 -10    5.58    6.01
  -1  -4 -11   31.85    6.65
  -1  -4 -11   32.58    5.78
  -1  -4 -11   22.76    6.80
  -1  -4 -12    7.16    4.44
  -1  -4 -12    0.87    2.39
  -1  -4 -13    8.71    5.08
  -1  -4 -13   14.58    5.89
  -1  -4 -14   27.29    7.29
  -1  -4 -14   26.62    6.57
  -1  -4 -15   40.03    7.86
  -1  -4 -15   41.77    7.90
  -1  -4 -16    3.45    3.46
  -1  -4 -16    4.43    3.71
  -1  -4 -17    5.36    2.71
  -1  -4 -17    5.63    3.30
  -1  -4 -18    0.58    1.95
   1  -5 -18    5.00    2.31
   1  -5 -18   -1.96    1.91
   1  -5 -17   -1.76    2.76
   1  -5 -17    2.30    2.31
   1  -5 -16    4.17    3.47
   1  -5 -16   -1.88    2.62
   1  -5 -15   -0.97    2.60
   1  -5 -15    2.74    3.16
   1  -5 -14   -2.44    3.47
   1  -5 -14   -0.32    2.76
   1  -5 -13    1.15    2.91
   1  -5 -13    4.26    3.95
   1  -5 -12   28.44    7.02
   1  -5 -12   29.03    7.07
   1   5 -11   -0.97    4.06
   1  -5 -11   13.12    5.23
   1  -5 -10   75.73    9.54
   1   5 -10   87.77   22.28
   1   5  -9   92.20   21.55
   1  -5  -9   56.20    7.87
   1   5  -8  169.34   27.63
   1   5  -7    8.52    9.32
  -1  -5   7   -2.62    9.09
   1   5  -6  723.26   53.39
  -1  -5   6  781.27   61.82
   1   5  -5   -0.20    5.88
  -1  -5   5    1.96    6.58
  -1   5   4  141.15   20.48
   1   5  -4  173.72   25.16
  -1  -5   4  176.11   25.21
  -1  -5   3   80.54   16.50
   1   5  -3   79.19   17.16
  -1   5   3   72.68   13.88
  -1   5   2 1179.88   57.94
  -1  -5   2 1335.80   62.55
  -1   5   1    4.10    5.57
  -1   5   0  614.23   41.16
  -1   5  -1   27.78   11.73
  -1   5  -2   11.28    8.20
  -1   5  -3   14.41    7.67
   1  -5   3   19.45    7.72
  -1   5  -4   55.06   14.14
  -1   5  -5   18.21    8.31
  -1   5  -6  327.15   37.21
  -1   5  -7    8.31    5.67
  -1   5  -8   10.35    9.22
  -1   5  -8   -0.98    2.59
  -1  -5  -9   25.27    5.24
  -1   5  -9   28.43   13.62
  -1   5 -10   12.63    6.86
  -1  -5 -10   23.63    5.99
  -1  -5 -10   24.47    6.77
  -1  -5 -11   19.52    5.20
  -1  -5 -11   30.96    7.10
  -1  -5 -12   10.91    3.17
  -1  -5 -12   11.64    5.39
  -1  -5 -12   14.45    4.98
  -1  -5 -13   -3.28    2.98
  -1  -5 -13    1.41    3.27
  -1  -5 -14   12.75    5.05
  -1  -5 -14    7.24    3.57
  -1  -5 -15    0.07    2.47
  -1  -5 -15    1.77    2.96
  -1  -5 -16    7.13    3.37
  -1  -5 -16    8.38    3.61
  -1  -5 -17    2.23    1.91
  -1  -5 -17    1.46    1.52
   1  -6 -17    1.92    1.79
   1  -6 -16    2.78    2.18
   1  -6 -16    1.34    2.16
   1  -6 -15    2.23    3.27
   1  -6 -15   -1.03    2.53
   1  -6 -14    5.04    2.91
   1  -6 -14   10.80    4.37
   1  -6 -13   -1.45    2.39
   1  -6 -13   10.91    4.91
   1  -6 -12    9.19    3.72
   1  -6 -12    9.87    4.53
   1   6 -10   52.82   18.10
   1   6  -9   45.12    8.49
   1   6  -9   30.99   15.61
   1   6  -8  142.49   28.66
   1   6  -8  148.37   15.22
   1   6  -7  496.60   50.59
   1   6  -7  482.58   24.96
   1   6  -6  125.22   12.10
   1   6  -6  149.98   26.28
  -1  -6   5   18.89   10.33
   1   6  -5   18.73   11.76
   1   6  -5   13.31    3.83
  -1  -6   4   94.14   21.38
   1   6  -4   67.90   17.07
  -1  -6   3   19.42   10.34
  -1   6   3   24.84   11.83
   1   6  -3   18.03   10.72
  -1   6   2   18.73    7.04
   1   6  -2   30.76   13.84
  -1   6   1  641.75   47.15
   1   6  -1  682.58   54.26
  -1   6   0  216.24   27.90
   1   6   0  227.11   31.71
  -1   6  -1   95.12   19.11
  -1   6  -2   87.53   18.78
  -1   6  -3   24.17   11.47
  -1   6  -4    4.62    7.51
  -1   6  -4    4.79    2.69
  -1   6  -5  118.17   22.92
  -1   6  -5   99.86   10.40
  -1   6  -6   40.86   14.11
  -1   6  -6   24.52    5.66
  -1   6  -7    1.00    7.71
  -1   6  -7   11.09    4.47
  -1   6  -8    3.11    3.65
  -1   6  -8   -4.20    9.65
  -1   6  -9   18.53    5.80
  -1   6  -9    6.50    5.16
  -1  -6 -10    1.08    3.54
  -1  -6 -11    1.40    3.51
  -1  -6 -12    3.50    4.01
  -1  -6 -13    1.52    2.32
  -1  -6 -13    3.43    3.43
  -1  -6 -14    6.64    4.39
  -1  -6 -14    8.97    3.79
  -1  -6 -15    3.93    1.96
  -1  -6 -15    8.81    3.51
  -1  -6 -16    1.37    2.39
   1  -7 -16   -0.18    1.65
   1  -7 -15    5.72    3.02
   1  -7 -14   -6.08    3.52
   1  -7 -13    6.58    3.77
   1  -7 -12    1.45    2.91
   1  -7 -11    2.53    3.46
  -1  -7  11   -2.11    6.02
  -1  -7  10   -9.68    7.33
   1   7  -9   54.19    9.58
   1   7  -8    9.81    3.16
   1   7  -8   17.74   13.01
   1   7  -7  562.61   58.54
   1   7  -7  604.66   29.97
   1   7  -6   86.19   22.04
   1   7  -6  102.81   12.20
   1   7  -5  274.94   19.77
   1   7  -5  304.71   40.45
   1   7  -4    7.21    8.98
   1   7  -4    3.63    3.19
   1   7  -3  185.04   15.98
   1   7  -3  224.32   33.95
   1   7  -2   31.90   12.42
  -1   7   2   41.84   13.76
   1   7  -2   32.37    6.96
  -1   7   2   19.80    4.92
   1   7  -1  180.91   31.85
  -1   7   1  128.05   12.97
   1   7  -1  141.17   14.28
  -1   7   1  164.46   26.11
  -1   7   0   14.32   10.80
   1   7   0   18.77   12.50
   1   7   0   13.12    6.09
  -1   7   0   10.10    4.50
   1   7   1    2.01    8.39
  -1   7  -1    1.13    3.42
  -1   7  -1    2.95    6.21
   1   7   1    5.98    4.60
  -1   7  -2    2.36    4.42
   1   7   2   -2.28   11.75
  -1   7  -2   -3.20    7.20
   1   7   2   -6.92    7.24
  -1   7  -3  126.31   25.57
  -1   7  -3  125.98   11.88
  -1   7  -4   -0.75    7.77
  -1   7  -4    3.12    3.39
  -1   7  -5  -16.36   13.89
  -1   7  -5    0.30    2.95
  -1   7  -6    9.36    4.53
  -1   7  -6   12.32    9.90
  -1   7  -7  132.35   13.90
  -1   7  -7  136.88   29.01
  -1   7  -8   -3.57    3.86
  -1   7  -9    7.39    4.34
  -1  -7 -10    2.11    3.21
  -1  -7 -11    3.34    3.94
   1  -7  11   14.26    7.35
  -1  -7 -12    2.03    3.55
  -1  -7 -13   16.31    4.83
  -1  -7 -14   -0.25    2.39
  -1  -7 -15   21.56    4.59
   1  -8 -15    3.04    2.10
   1  -8 -14   -3.11    2.43
   1  -8 -13    5.63    3.05
  -1  -8  12    8.20    6.08
   1  -8 -12    6.07    3.22
  -1  -8  11   -5.16    6.10
   1  -8 -11    3.88    2.85
  -1  -8  10   -0.60    5.50
  -1  -8   9   19.44    7.68
  -1  -8   8   22.50    7.85
   1   8  -8   15.16    5.66
   1   8  -7    2.18    4.26
   1   8  -6  183.36   17.29
   1   8  -5   37.50    8.36
   1   8  -4  389.91   24.30
   1   8  -4  359.36   46.67
  -1   8   3  230.54   21.14
   1   8  -3  288.38   21.86
   1   8  -3  271.15   40.90
   1   8  -2  765.11   69.17
   1   8  -2  777.38   34.72
  -1   8   2  696.32   34.79
   1   8  -1  150.02   16.11
  -1   8   1  145.25   15.77
  -1   8   1  138.59   27.93
   1   8  -1  153.08   31.92
  -1   8   0  648.25   31.00
  -1   8   0  662.01   61.18
   1   8   0  609.28   34.86
   1   8   0  683.71   66.59
   1   8   1    8.00   10.01
  -1  -8  -1   11.75    5.05
   1   8   1   11.06    4.38
  -1   8  -1    1.55    7.49
  -1   8  -1   14.57    5.74
   1   8   2   15.83    6.64
  -1   8  -2   25.62   13.63
  -1   8  -2   22.64    6.69
  -1   8  -3   53.60    8.28
  -1   8  -3   67.20   22.21
  -1   8  -4  982.60   36.62
  -1   8  -4  943.00   78.51
  -1   8  -5    5.61    4.18
  -1   8  -6   89.37   11.53
  -1   8  -7  158.80   15.29
  -1   8  -8    3.99    3.07
  -1  -8  -9   10.69    3.88
  -1   8  -9   13.86    5.30
  -1  -8 -10   30.21    6.57
   1  -8  10   47.96   11.65
   1  -8  11   31.28    9.07
  -1  -8 -11   20.96    4.84
  -1  -8 -12   27.29    5.51
  -1  -8 -13   15.09    4.14
  -1  -8 -14    5.31    2.42
   1  -9 -13    0.27    1.75
  -1  -9  12    2.51    2.98
   1  -9 -12   -0.29    2.29
   1  -9 -11   -2.91    2.74
  -1  -9  11   -2.00    4.20
   1  -9 -10   23.59    5.31
  -1  -9  10   34.40    8.26
  -1  -9   9    0.93    4.46
  -1  -9   8  121.43   15.18
  -1  -9   7   30.48    8.48
  -1  -9   6  144.91   14.70
   1   9  -6  159.05   15.66
  -1  -9   5   21.64    6.50
   1   9  -5   12.19    5.40
  -1  -9   4  221.18   17.10
   1   9  -4  249.28   20.02
   1   9  -3   43.25    9.63
  -1  -9   3   40.24    7.47
  -1   9   3   51.34   10.61
  -1   9   2    8.82    5.96
  -1  -9   2    1.32    3.72
   1   9  -2   -1.14    4.25
  -1  -9   1    8.07    4.58
   1   9  -1    1.46    4.15
  -1   9   1    3.66    4.47
  -1   9   0   19.80    6.69
  -1  -9   0   17.92    5.67
  -1   9  -1  106.85   13.03
  -1  -9  -1   88.11   10.31
  -1   9  -2    6.77    4.27
  -1   9  -3   19.34    6.39
  -1   9  -4    9.44    4.53
  -1   9  -5   62.94    9.51
  -1   9  -6    1.07    3.26
  -1   9  -7    3.59    3.40
  -1   9  -8   11.91    4.29
  -1  -9  -8    5.89    3.22
   1  -9   9   15.81    7.35
  -1  -9  -9    3.79    2.45
  -1  -9 -10   -3.86    2.92
   1  -9  10    1.01    5.21
   1  -9  11   -0.16    3.39
  -1  -9 -11    3.74    2.63
  -1  -9 -12    4.77    2.59
   1 -10 -11    8.91    2.63
  -1 -10  11   14.27    4.05
   1 -10 -10   10.10    3.23
  -1 -10  10   11.86    4.41
   1 -10  -9   74.44    7.93
  -1 -10   9   87.16   10.26
  -1 -10   8   15.69    4.51
  -1 -10   7  139.17   12.69
  -1 -10   6    1.20    3.71
  -1 -10   5    0.87    3.55
  -1 -10   4   10.49    4.74
  -1 -10   3   18.63    5.97
  -1 -10   2   24.55    6.31
  -1 -10   1   17.31    5.47
   1 -10  -1   13.42    5.10
  -1 -10   0    3.51    3.23
   1 -10   0    7.30    3.98
  -1  10   0    7.56    4.87
  -1  10  -1   50.21   10.03
   1 -10   1   42.72    7.83
   1 -10   2    9.39    4.22
  -1  10  -2   18.64    6.31
  -1  10  -3    6.04    4.57
   1 -10   3    9.11    5.02
  -1  10  -4   82.08   11.03
   1 -10   4   78.80   10.48
  -1  10  -5    4.36    3.18
   1 -10   5    7.58    5.16
   1 -10   6    2.61    4.52
   1 -10   7    8.75    4.74
   1 -10   8   25.37    6.62
   1 -10   9   51.63    8.12
   1 -10  10    5.31    3.23
  -1 -11   8   17.86    4.21
  -1 -11   7   16.26    4.18
  -1 -11   6    6.85    3.52
  -1 -11   5   19.53    4.85
  -1 -11   4   19.26    4.53
  -1 -11   3   28.36    5.25
  -1 -11   2    6.40    3.62
  -1 -11   1    0.92    2.26
   1 -11   0   -3.78    2.99
   1 -11   1    1.50    2.45
   1 -11   2   -1.75    2.37
   1 -11   3   10.06    3.60
   1 -11   4   11.05    3.87
   1 -11   5   -0.62    2.86
   1 -11   6    4.58    3.16
   1 -11   7    2.19    2.15
   1 -11   8   -5.18    2.79
   2   0 -20    3.46    1.84
   2   0 -19    0.90    1.91
   2   0 -18    6.59    3.29
   2   0 -17    0.75    3.42
   2   0 -16    2.49    3.84
   2   0 -15   -3.35    4.10
   2   0 -15    3.74    4.06
   2   0 -14   13.77    5.92
   2   0 -14    6.64    4.26
   2   0 -13    1.59    3.27
   2   0 -13   -5.23    4.37
  -2   0  13    0.22   18.88
   2   0 -12   24.56    5.81
   2   0 -12   14.10    4.34
  -2   0  11   -9.40   15.27
  -2   0  10   -0.92   11.40
  -2   0   9    3.67   11.70
  -2   0   8 3642.63  129.64
  -2   0   7    0.55    8.23
   2   0  -7    0.55    1.57
  -2   0   6 2252.33   79.63
   2   0  -6 2083.80   33.14
  -2   0   5    3.93    7.66
   2   0  -5    1.69    1.97
  -2   0   4 1524.84   52.58
  -2   0   3   -0.26    5.22
  -2   0   2  250.79   18.72
  -2   0   1   -0.26    2.95
  -2   0   1   -1.27    2.56
  -2   0   0  154.32   13.66
  -2   0   0  152.72    8.90
  -2   0  -1    1.35    2.69
  -2   0  -2   14.97    4.59
  -2   0  -3    6.18    4.76
  -2   0  -4 7107.41  109.82
  -2   0  -5    7.77    5.79
  -2   0  -6  127.55   19.30
  -2   0  -7    5.22    6.26
  -2   0  -8 1731.59   78.75
   2   0   9   -2.45   11.32
  -2   0 -10  467.34   22.43
  -2   0 -10  404.40   21.79
   2   0  10  372.31   56.20
  -2   0 -11   -4.59    3.84
  -2   0 -11   -3.58    3.01
  -2   0 -11    4.67    3.58
  -2   0 -12   12.79    5.62
  -2   0 -12    9.52    4.05
  -2   0 -12    6.67    3.40
  -2   0 -13    3.07    3.67
  -2   0 -13   -2.16    4.15
  -2   0 -13    2.67    4.30
  -2   0 -14    4.85    3.34
  -2   0 -14   11.69    5.68
  -2   0 -15   -3.75    4.21
  -2   0 -16    7.40    4.28
  -2   0 -17    3.63    3.36
  -2   0 -18    6.95    3.08
   2  -1 -20   -0.51    1.40
   2   1 -19    2.78    2.05
   2  -1 -19   -1.01    2.23
   2   1 -18   -3.68    2.79
   2  -1 -18    3.91    3.13
   2   1 -17    0.47    2.66
   2  -1 -17   -9.56    4.68
   2  -1 -16   -2.82    3.43
   2  -1 -16   -0.04    3.25
   2   1 -16    1.10    2.76
   2  -1 -15    9.64    4.75
   2   1 -15    9.39    3.80
   2  -1 -15    4.55    3.45
   2  -1 -14   23.26    6.77
  -2   1  14  -14.11   35.44
   2   1 -14   10.47    5.30
   2  -1 -14    5.16    3.61
  -2  -1  14   -1.45   25.85
  -2   1  13   23.57   28.09
   2   1 -13   16.39    4.58
   2  -1 -13   28.57    6.71
   2  -1 -13   24.83    6.37
  -2  -1  13  -14.02   22.20
   2   1 -13   31.46    6.87
   2  -1 -12    3.21    2.95
  -2   1  12   -8.23   18.26
   2   1 -12    4.90    3.85
  -2  -1  12    6.06   17.52
   2  -1 -12    8.15    4.07
  -2  -1  11   44.97   26.50
  -2   1  11   60.47   25.35
  -2  -1  10  174.39   37.11
  -2   1  10  214.43   41.59
  -2  -1   9  427.93   52.80
   2   1  -8  865.98   33.82
  -2  -1   8  837.63   65.72
   2   1  -7 1320.02   40.87
  -2  -1   7 1363.87   75.96
  -2  -1   6   70.84   20.36
   2   1  -6   65.48    8.84
  -2  -1   5   67.71   15.33
  -2  -1   4   22.51   12.66
  -2   1   3  253.25   12.07
  -2  -1   3  344.82   28.05
  -2   1   2    6.43    1.64
  -2  -1   2    6.17    4.39
  -2  -1   1  619.39   25.81
  -2   1   1  620.96   18.81
  -2   1   0  660.08   21.70
  -2  -1   0  657.27   24.82
  -2   1  -1    3.09    2.00
  -2   1  -2    4.84    3.94
   2  -1   2   14.87    5.74
   2  -1   3   12.19    5.61
  -2   1  -3    2.21    3.01
  -2  -1  -3    7.17    6.57
  -2  -1  -4   33.00   10.79
   2  -1   4   15.32    5.52
  -2   1  -4   22.78    6.44
   2  -1   5   75.45   15.02
  -2   1  -5   77.53   12.42
  -2  -1  -5   70.34   15.94
  -2  -1  -6   97.21   19.95
  -2   1  -6  132.53   17.41
   2  -1   6  118.44   20.74
   2  -1   7   22.32   13.82
  -2  -1  -7   14.40    9.86
  -2   1  -7   11.08    6.69
  -2   1  -8   -3.62    5.99
   2  -1   8   -1.96    9.33
  -2   1  -9   19.32   10.07
   2  -1   9    8.20   10.79
  -2  -1 -10    8.57    3.87
  -2   1 -10   10.11    4.49
  -2   1 -10   12.02    4.75
  -2   1 -10    2.84    2.45
  -2  -1 -10   12.63    4.92
  -2  -1 -11   31.01    6.83
  -2   1 -11   29.58    6.88
   2   1  11   11.71   17.64
  -2   1 -11   34.33    5.64
  -2  -1 -11   32.47    6.78
  -2  -1 -11   42.78    6.22
  -2   1 -12   60.85    8.12
  -2  -1 -12   65.10    7.85
  -2  -1 -12   60.06    9.32
  -2  -1 -12   54.33    8.55
  -2   1 -12   63.36    9.33
  -2   1 -13   19.45    4.68
  -2   1 -13   19.27    5.87
  -2  -1 -13   22.43    6.77
  -2  -1 -13   29.71    6.11
  -2  -1 -13   23.64    6.67
  -2  -1 -14   79.65   11.37
  -2  -1 -14   57.88    7.50
  -2   1 -14   54.85    7.41
  -2  -1 -14   54.59    9.19
  -2   1 -14   48.19    8.79
  -2   1 -15   27.11    6.72
  -2  -1 -15   42.26    8.43
  -2   1 -16    9.83    4.20
  -2  -1 -16    7.05    3.43
  -2   1 -17    1.45    2.34
  -2  -1 -17   -3.84    3.76
  -2   1 -18   -0.43    1.73
  -2  -1 -18    0.54    2.28
   2  -2 -20   -1.21    1.47
   2  -2 -19    4.42    2.69
   2  -2 -18    3.32    3.41
   2  -2 -17   13.81    5.19
   2   2 -17    7.77    3.68
   2  -2 -17    6.31    4.02
   2  -2 -16   -0.09    3.26
   2   2 -16   -1.92    2.41
   2  -2 -16   -0.93    3.23
   2  -2 -15   24.02    6.49
   2   2 -15   21.59    5.46
   2  -2 -15   29.03    7.05
   2   2 -14    1.61    2.91
   2  -2 -14    8.95    4.91
  -2   2  13  207.53   64.02
   2  -2 -13  226.89   17.33
   2  -2 -13  199.86   15.70
   2   2 -13  146.50   13.08
  -2   2  12    9.08   19.36
   2  -2 -12   17.60    5.67
  -2  -2  12   -0.49   16.99
   2   2 -12   11.94    4.21
   2  -2 -12   13.67    5.13
   2  -2 -11    2.25    2.60
  -2  -2  11   20.89   21.64
   2  -2 -11    1.60    3.33
  -2  -2  10   13.31   18.37
  -2  -2   9  187.13   38.49
   2   2  -9  203.84   20.99
  -2  -2   8  230.54   40.37
   2   2  -8  228.99   21.31
   2   2  -7  346.10   26.45
  -2  -2   7  329.31   42.85
  -2  -2   6   77.36   21.44
   2   2  -6   95.97   14.37
  -2  -2   5   79.71   18.92
  -2  -2   4   55.61   15.22
  -2   2   4   48.12    4.31
  -2  -2   3 2797.39   78.09
  -2   2   3 2628.16   41.62
  -2  -2   2    3.57    6.19
  -2   2   2    6.17    3.91
  -2  -2   1  288.27   20.75
  -2   2   1  309.47   16.98
  -2  -2   0   20.50    7.33
  -2   2   0   15.65    6.10
  -2   2  -1  228.26   17.79
  -2  -2  -1  236.16   20.68
   2  -2   2    9.68    3.16
  -2   2  -2   13.89    6.45
   2  -2   3  441.80   23.94
  -2   2  -3  510.72   29.22
  -2   2  -4  185.19   19.13
   2  -2   4  180.70   20.95
  -2   2  -5  102.86   14.36
   2  -2   5   93.65   18.69
  -2   2  -6   40.40   10.21
   2  -2   6   34.59   13.22
  -2   2  -7  280.62   28.72
   2  -2   7  283.05   39.57
  -2   2  -8   28.97   11.16
  -2   2  -9  145.59   26.16
  -2   2 -10   -1.71    3.07
  -2   2 -10   -2.17    7.24
  -2   2 -10    0.45    3.22
  -2  -2 -10    2.52    2.83
  -2  -2 -10   -1.49    2.79
  -2  -2 -10    2.09    4.24
  -2  -2 -11   18.67    5.06
  -2   2 -11   15.13    4.35
  -2   2 -11   22.55    5.95
  -2  -2 -11   23.80    5.05
  -2  -2 -11   15.77    5.18
  -2  -2 -12   -3.88    4.46
  -2  -2 -12    2.99    4.69
  -2  -2 -12    7.10    3.48
  -2   2 -12    4.65    4.34
  -2   2 -12    6.97    5.56
  -2   2 -13    8.09    3.53
  -2  -2 -13   13.84    4.16
  -2  -2 -13   12.68    5.48
  -2  -2 -13   16.60    5.76
  -2  -2 -14   14.60    3.99
  -2   2 -14   19.55    7.07
  -2  -2 -14   22.91    6.54
  -2  -2 -14   16.24    5.64
  -2   2 -14   17.06    4.90
  -2  -2 -15   17.50    5.89
  -2  -2 -15    8.65    4.34
  -2   2 -15    9.29    5.08
  -2   2 -16    2.51    2.91
  -2  -2 -16   -5.23    4.51
  -2   2 -17    1.02    1.92
  -2  -2 -17    9.07    3.78
  -2  -2 -18    0.72    1.85
   2  -3 -19   -2.57    2.40
   2  -3 -18   -1.46    2.28
   2  -3 -18   -1.80    2.40
   2  -3 -17    2.60    2.82
   2  -3 -17   -0.89    4.36
   2  -3 -16    5.75    4.21
   2  -3 -16    5.01    3.59
   2  -3 -15    4.65    4.16
   2  -3 -15   -5.13    3.96
   2  -3 -14   92.18   11.27
   2  -3 -14  111.12   13.26
   2  -3 -13    6.60    4.93
  -2   3  13  -13.56   26.93
   2  -3 -13    3.36    4.06
   2  -3 -12  211.95   15.87
   2  -3 -12  179.62   15.58
   2  -3 -11   11.35    4.81
  -2  -3  11    1.06   14.33
   2  -3 -11    9.35    4.46
   2  -3 -10  125.61   11.50
   2   3 -10  116.35   19.18
  -2  -3  10  110.36   31.99
   2   3  -9  164.04   22.32
  -2  -3   9  158.56   34.07
  -2  -3   8    1.49   11.17
   2   3  -8    6.44    6.25
  -2  -3   7  303.75   41.26
   2   3  -7  328.60   29.94
  -2  -3   6    3.04   13.76
   2   3  -6    4.56    5.77
  -2   3   5    4.74    2.59
  -2  -3   5    4.64    7.42
  -2  -3   4  243.32   27.96
  -2   3   4  217.02   14.59
  -2  -3   3  343.42   30.20
  -2   3   3  323.06   19.39
  -2  -3   2 1418.96   54.70
  -2   3   2 1366.67   42.13
  -2   3   1  256.89   19.14
  -2  -3   1  254.16   21.52
  -2   3   0    7.40    4.93
  -2  -3   0    6.34    5.58
  -2   3  -1  147.94   15.65
  -2   3  -2 2112.06   62.03
   2  -3   2 2064.29   49.22
   2  -3   3  332.97   21.21
  -2   3  -3  422.30   31.01
   2  -3   4   11.98    6.33
  -2   3  -4   13.32    5.68
   2  -3   5   -3.01    6.04
  -2   3  -5   -5.77    4.76
  -2   3  -6  361.96   32.14
  -2   3  -7  285.05   31.76
  -2   3  -8  414.67   40.06
  -2   3  -9   19.01    5.43
  -2  -3  -9   15.15    4.80
  -2   3  -9    3.46    6.09
  -2  -3  -9   13.16    4.83
  -2  -3 -10   93.75    8.86
  -2   3 -10   77.33    9.24
  -2  -3 -10   94.43   10.45
  -2  -3 -10   96.75   11.11
  -2   3 -10   62.32   17.89
  -2   3 -11   -9.74    4.79
  -2  -3 -11    6.44    4.44
  -2  -3 -11    5.75    3.39
  -2  -3 -11    6.07    3.72
  -2   3 -11    3.67    6.82
  -2   3 -12    5.80    4.07
  -2  -3 -12   11.42    5.29
  -2   3 -12   -0.50    6.15
  -2  -3 -12   10.39    5.35
  -2  -3 -12   11.40    4.16
  -2  -3 -13   17.19    6.19
  -2  -3 -13   19.94    6.21
  -2  -3 -13   14.42    4.06
  -2   3 -13    6.18    3.72
  -2  -3 -14    0.55    3.01
  -2  -3 -14    5.06    4.21
  -2  -3 -15    8.38    4.63
  -2  -3 -15    5.96    3.71
  -2  -3 -16   -1.33    2.98
  -2  -3 -16    1.74    3.45
  -2  -3 -17   -1.86    2.47
  -2  -3 -18    0.03    2.07
   2  -4 -19    0.39    1.71
   2  -4 -18    3.08    2.76
   2  -4 -18    2.21    2.52
   2  -4 -17    2.58    3.34
   2  -4 -17    0.42    2.53
   2  -4 -16    2.87    3.82
   2  -4 -16    0.37    2.66
   2  -4 -15   -1.42    3.17
   2  -4 -15   -5.46    4.51
   2  -4 -14   15.45    5.86
   2  -4 -14    7.17    3.45
   2  -4 -13   22.68    6.55
   2  -4 -13   21.54    5.71
   2  -4 -12    3.44    3.50
   2  -4 -12    0.94    3.70
   2  -4 -11   10.25    4.74
   2  -4 -10   59.37    8.48
   2   4 -10   57.70   15.57
  -2  -4  10   43.83   22.77
  -2  -4   9  164.25   33.55
   2   4  -9  187.16   27.37
  -2  -4   8 1381.03   94.17
   2   4  -8 1367.49   70.15
  -2  -4   7  647.03   61.23
   2   4  -7  621.38   47.02
  -2  -4   6  710.45   59.95
   2   4  -6  735.43   50.49
   2   4  -5  161.93   22.92
  -2  -4   5  157.97   25.46
  -2  -4   4  617.76   45.54
  -2   4   4  513.97   29.15
  -2   4   3  111.35   14.25
  -2  -4   3  125.69   19.62
  -2   4   2  427.61   28.02
  -2  -4   2  464.28   33.90
  -2  -4   1  569.90   36.63
  -2   4   1  532.30   31.93
  -2   4   0  874.57   42.29
  -2  -4   0  908.53   47.72
  -2   4  -1   83.94   14.80
  -2   4  -2  263.81   24.16
   2  -4   3   50.89    9.59
  -2   4  -3   49.73   11.85
  -2   4  -4  524.83   39.63
  -2   4  -5   44.37   13.10
  -2   4  -6  543.38   44.14
  -2   4  -7  223.93   29.56
  -2  -4  -8  446.66   22.62
  -2   4  -8  440.62   45.37
  -2   4  -9   87.87   22.11
  -2  -4  -9  113.42   12.49
  -2  -4  -9   76.60    9.70
  -2   4 -10   13.25    9.25
  -2  -4 -10   19.51    5.36
  -2  -4 -10   10.26    4.04
  -2  -4 -11    6.22    4.49
  -2  -4 -11    7.82    4.53
  -2  -4 -11   11.96    4.03
  -2  -4 -12   92.99    8.76
  -2  -4 -12   96.35   12.05
  -2  -4 -12   99.27   11.90
  -2  -4 -13   13.24    3.58
  -2  -4 -13   14.67    5.66
  -2  -4 -13   13.40    5.15
  -2  -4 -14    5.60    3.28
  -2  -4 -14    6.60    4.40
  -2  -4 -15    0.83    2.91
  -2  -4 -15    4.83    3.66
  -2  -4 -16    4.85    3.03
  -2  -4 -16   -0.01    2.24
  -2  -4 -17   -4.19    2.50
   2  -5 -18    0.62    1.61
   2  -5 -18    1.41    2.22
   2  -5 -17    1.62    2.27
   2  -5 -17    2.97    2.11
   2  -5 -16   -0.18    2.96
   2  -5 -16    4.28    3.72
   2  -5 -15    3.70    3.32
   2  -5 -15    8.09    3.95
   2  -5 -14    1.06    3.18
   2  -5 -14    1.91    2.93
   2  -5 -13   66.42    9.61
   2  -5 -13   66.29    9.37
   2  -5 -12   -3.41    4.06
   2  -5 -12    7.62    4.39
   2  -5 -11   93.90   11.33
   2   5 -10   -4.19    8.31
   2  -5 -10    2.89    3.23
  -2  -5  10    0.15    5.32
  -2  -5   9   44.53   16.22
   2   5  -9   56.07   17.37
   2  -5  -9   48.64    7.34
  -2  -5   8   27.76   14.99
   2   5  -8   35.02   13.14
  -2  -5   7  100.32   24.19
   2   5  -7   96.62   19.82
   2   5  -6   23.11   11.12
  -2  -5   6   13.18   11.48
   2   5  -5  281.60   33.90
  -2  -5   5  275.79   35.01
  -2  -5   4   10.31    7.64
  -2   5   4   10.05    6.09
   2   5  -4    9.88    8.63
  -2   5   3   59.98   11.89
  -2  -5   3   68.14   15.13
  -2  -5   2    5.89    5.53
  -2   5   2    8.75    7.15
  -2  -5   1  539.37   41.08
  -2   5   1  522.51   35.95
  -2   5   0   79.74   14.04
  -2   5  -1    2.54    5.17
  -2   5  -2   13.66    8.36
  -2   5  -3   71.25   15.48
  -2   5  -4   30.38   11.96
  -2   5  -5   22.76    9.13
  -2   5  -6    9.96    8.00
  -2   5  -7  386.00   42.79
  -2   5  -7  253.39   15.80
  -2   5  -8   -1.35    3.12
  -2   5  -8   10.57    7.47
  -2   5  -9  186.17   35.17
  -2  -5  -9  275.88   18.73
  -2  -5 -10   -3.47    2.95
  -2   5 -10    0.44    8.29
  -2  -5 -10    1.96    4.24
  -2  -5 -11   69.32    9.49
  -2  -5 -11   75.87    8.28
  -2  -5 -12   -4.04    3.72
  -2  -5 -12   -3.29    3.47
  -2  -5 -12    2.55    2.87
  -2  -5 -13   11.89    5.06
  -2  -5 -13    5.05    2.39
  -2  -5 -13   11.18    4.18
  -2  -5 -14    2.45    3.02
  -2  -5 -14    6.69    3.81
  -2  -5 -15   -0.55    2.29
  -2  -5 -15    3.24    2.66
  -2  -5 -16    2.13    2.52
  -2  -5 -16    2.83    2.56
   2  -6 -17    1.70    1.92
   2  -6 -17   -1.37    1.85
   2  -6 -16    0.70    1.82
   2  -6 -16    0.61    2.31
   2  -6 -15    8.18    3.18
   2  -6 -15   17.88    4.79
   2  -6 -14   11.07    3.85
   2  -6 -14   14.21    4.73
   2  -6 -13   10.49    3.63
   2  -6 -13    5.25    2.83
   2  -6 -12   11.67    4.90
   2  -6 -12    3.25    3.43
  -2  -6  11   37.03   10.10
   2  -6 -11   31.04    6.32
   2   6 -10   17.16   11.85
  -2  -6  10   23.08    8.01
   2   6  -9   96.04   12.45
  -2  -6   9  106.83   16.12
   2   6  -9   97.68   24.24
   2   6  -8  115.00   13.80
   2   6  -8  130.37   26.78
   2   6  -7   31.50    7.11
  -2  -6   7   27.11   14.04
   2   6  -7   36.55   15.05
   2   6  -6   97.60   11.58
   2   6  -6  107.62   23.24
  -2  -6   6  146.54   29.54
   2   6  -5   28.03   13.42
  -2  -6   5   33.92   14.16
   2   6  -5   10.51    3.51
   2   6  -4    7.04    9.40
  -2  -6   4   -0.47    8.89
  -2   6   3   10.14    5.44
   2   6  -3    6.19    8.26
  -2  -6   3   16.31    7.57
  -2   6   2   34.75   12.02
  -2   6   1   46.90   13.05
  -2   6   0  151.65   23.79
  -2   6  -1   -0.74    8.26
  -2   6  -2   73.96   18.42
  -2   6  -3    3.45    2.06
  -2   6  -3    4.77    7.15
  -2   6  -4   -7.06    7.85
  -2   6  -4    3.32    2.50
  -2   6  -5   20.26   13.64
  -2   6  -5   12.34    4.26
  -2   6  -6   77.53   20.16
  -2   6  -6   95.33   10.53
  -2   6  -7   40.91    8.06
  -2   6  -7   45.41   17.46
  -2   6  -8  250.59   40.04
  -2   6  -8  302.83   19.23
  -2   6  -9   10.66    4.28
  -2  -6  -9   20.92    5.96
  -2  -6 -10   -0.61    3.08
  -2  -6 -11    7.77    4.31
  -2  -6 -12   -4.72    3.23
  -2  -6 -12    4.00    2.97
  -2  -6 -13   49.35    7.85
  -2  -6 -14   10.34    3.89
  -2  -6 -15    7.86    3.18
  -2  -6 -16    7.71    2.82
   2  -7 -16   -0.63    2.08
   2  -7 -15    4.27    2.92
   2  -7 -14    9.74    3.37
   2  -7 -13    1.48    2.49
   2  -7 -12   62.42    8.70
  -2  -7  12   75.72   13.36
  -2  -7  11    0.79    5.61
  -2  -7  10   97.07   15.47
  -2  -7   9    6.59    6.01
   2   7  -8  193.73   18.53
  -2  -7   8  214.00   20.82
   2   7  -8  182.25   34.12
   2   7  -7   10.26    5.15
   2   7  -7    3.81    8.85
   2   7  -6  209.09   17.48
   2   7  -6  191.72   34.49
   2   7  -5   -0.43    3.67
   2   7  -5    5.85   10.59
   2   7  -4   21.96   14.18
   2   7  -4   11.81    4.00
   2   7  -3   10.86    9.98
  -2   7   3    6.72    4.71
   2   7  -3    9.62    5.17
   2   7  -2    6.54    5.45
  -2   7   2    5.57    3.01
  -2   7   2   13.83    9.25
   2   7  -2   19.55   14.93
   2   7  -1   45.78    9.43
  -2   7   1   51.21    7.85
   2   7  -1   62.64   20.78
  -2   7   1   71.69   17.05
   2   7   0   34.30   17.51
  -2   7   0   34.08    6.23
  -2  -7   0   24.00    5.97
  -2   7   0   42.41   13.04
   2   7   0   25.96    7.59
  -2  -7  -1    6.49    4.80
  -2   7  -1    4.80    3.46
   2   7   1   16.19   15.14
   2   7   1    7.07    5.50
  -2   7  -1   -2.93    7.28
  -2   7  -2   -1.05    2.80
  -2   7  -2   10.74    8.75
  -2   7  -3   15.52    4.98
  -2   7  -3   26.29   14.09
  -2   7  -4   64.16   19.32
  -2   7  -4   61.32    8.66
  -2   7  -5   16.86   10.89
  -2   7  -5   19.09    5.48
  -2   7  -6   -4.56   11.44
  -2   7  -6    3.57    4.02
  -2   7  -7   23.25    6.41
  -2   7  -8   30.11    6.90
  -2  -7  -8   43.04    7.96
  -2   7  -9   34.70    7.68
  -2  -7  -9   41.11    7.51
  -2  -7 -10   35.05    7.33
  -2  -7 -11    7.36    3.70
  -2  -7 -12   76.35    9.28
  -2  -7 -12   55.49    6.03
  -2  -7 -13    5.31    3.12
  -2  -7 -14   16.46    4.25
  -2  -7 -15   -1.86    2.13
   2  -8 -15   -2.38    1.74
   2  -8 -14    4.28    2.45
   2  -8 -13    3.20    3.10
   2  -8 -12   -3.32    3.62
  -2  -8  12    5.88    4.97
  -2  -8  11   15.59    7.61
  -2  -8  10   28.53    9.00
  -2  -8   9  100.04   14.04
  -2  -8   8   81.12   13.49
  -2  -8   7  251.64   20.19
   2   8  -7  246.43   20.47
   2   8  -6   39.37    8.41
  -2  -8   6   45.45    9.77
   2   8  -5  170.14   17.09
  -2  -8   5  164.89   15.67
  -2  -8   4   11.73    5.44
   2   8  -4   12.92    9.25
   2   8  -4   20.34    7.29
  -2  -8   3   58.38   10.44
   2   8  -3   63.71   21.86
   2   8  -3   60.83   10.92
  -2   8   3   46.95    9.82
  -2  -8   2    6.78    5.03
   2   8  -2   -0.80    4.37
   2   8  -2    6.52   11.13
  -2   8   2    2.27    4.70
  -2  -8   1  154.24   14.09
   2   8  -1  163.79   18.07
  -2   8   1  162.34   15.21
   2   8  -1  162.23   33.25
  -2  -8   0   31.09    5.26
   2   8   0   37.71    8.85
  -2   8   0   36.44   16.97
  -2   8   0   27.90    6.92
   2   8   0   27.03   17.69
  -2  -8  -1   16.50    5.39
  -2   8  -1    4.02    9.42
  -2   8  -1   11.61    5.04
   2   8   1   10.27   14.02
  -2   8  -2  113.77   12.63
  -2   8  -2   96.55   26.29
  -2   8  -3   79.29   23.58
  -2   8  -3  128.18   12.71
  -2   8  -4  106.19   11.92
  -2   8  -5  286.42   19.97
  -2   8  -6  174.64   15.49
  -2   8  -7  237.05   18.48
  -2   8  -8   12.59    5.34
  -2  -8  -8   15.72    5.14
  -2   8  -9  503.18   26.38
  -2  -8  -9  505.08   24.07
   2  -8  10   30.31    9.21
  -2   8 -10   35.79    6.58
  -2  -8 -10   27.20    6.25
  -2  -8 -11   14.25    3.26
  -2  -8 -11   17.70    5.14
  -2  -8 -12    6.16    3.00
  -2  -8 -13   -0.85    2.33
   2  -9 -13   22.22    4.23
   2  -9 -12    1.76    2.14
  -2  -9  12    6.67    4.09
   2  -9 -11   33.05    5.88
  -2  -9  11   43.24    8.76
  -2  -9  10   20.79    6.82
  -2  -9   9  159.85   15.85
  -2  -9   8   40.04    8.43
  -2  -9   7  129.49   14.19
  -2  -9   6   29.45    8.54
  -2  -9   5    2.95    3.80
  -2  -9   4   38.84    8.27
  -2  -9   3   -0.96    4.35
  -2   9   3   -5.37    5.10
  -2   9   2    7.31    5.65
  -2  -9   2    4.26    4.00
  -2  -9   1  214.83   15.81
  -2   9   1  215.66   19.64
  -2   9   0    3.26    3.60
  -2  -9   0    7.81    5.10
  -2  -9  -1   27.26    6.35
  -2   9  -1   35.28    7.75
  -2   9  -2   15.15    5.96
  -2   9  -3   67.73    9.99
  -2   9  -4   12.39    5.08
  -2   9  -5  186.53   16.21
  -2   9  -6  146.99   14.65
  -2  -9  -7    4.69    2.65
  -2   9  -7    5.67    4.44
  -2   9  -8   -0.84    3.09
  -2  -9  -8    3.97    3.44
   2  -9   9   -1.54    4.77
  -2  -9  -9   -0.18    2.64
   2  -9  10   -0.16    4.59
  -2  -9 -10    0.12    2.00
  -2  -9 -11   11.28    3.21
   2  -9  11   10.37    4.23
  -2 -10  11    8.23    3.28
   2 -10 -11    4.45    2.37
  -2 -10  10   31.05    6.27
   2 -10 -10   20.76    4.20
  -2 -10   9    0.65    3.24
   2 -10  -9    4.73    2.84
  -2 -10   8   16.16    5.13
  -2 -10   7    4.65    4.09
  -2 -10   6    1.66    3.84
  -2 -10   5   -0.43    3.63
  -2 -10   4   12.91    4.94
  -2 -10   3    1.95    3.36
  -2 -10   2   24.37    6.09
  -2  10   2   27.80    7.43
  -2 -10   1   -1.58    3.24
  -2  10   1   -2.74    4.09
   2 -10  -1   -1.39    3.23
  -2 -10   0    4.67    3.05
  -2  10   0    2.70    4.37
  -2  10  -1    4.17    4.99
  -2  10  -2   75.55   11.08
  -2  10  -3    1.47    3.10
  -2  10  -4   11.68    4.81
  -2  10  -5   15.93    5.19
   2 -10   6    4.66    3.73
  -2  10  -6   12.12    4.59
   2 -10   7   -0.39    4.18
   2 -10   8   53.58    8.97
   2 -10   9    5.79    3.93
  -2 -11   9    9.37    2.89
  -2 -11   8   14.86    3.69
   2 -11  -7    3.32    2.18
  -2 -11   7    1.08    1.97
  -2 -11   6    3.15    2.60
  -2 -11   5    3.67    2.58
  -2 -11   4    0.48    2.17
  -2 -11   3    1.02    2.33
  -2 -11   2   -1.47    3.19
  -2 -11   1    1.02    2.30
   2 -11   0    5.05    3.42
   2 -11   1   10.78    4.42
   2 -11   2    1.40    2.77
   2 -11   3    4.13    2.84
   2 -11   4   18.71    4.60
   2 -11   5   14.75    4.24
   2 -11   6   11.46    4.01
   2 -11   7   16.21    4.03
   3   0 -20    1.36    1.41
   3   0 -19    7.58    3.32
   3   0 -18    2.28    3.27
   3   0 -17   -6.33    3.97
   3   0 -16    0.43    3.62
   3   0 -15   -2.15    3.55
   3   0 -15   13.46    5.44
   3   0 -14   -4.89    3.78
   3   0 -14   -2.31    3.27
  -3   0  14  -17.75   33.57
  -3   0  13    9.36   23.99
   3   0 -13   -1.55    3.09
   3   0 -13    1.92    3.60
  -3   0  12   13.07   19.48
   3   0 -12    2.14    2.96
  -3   0  11   60.84   24.29
  -3   0  10    8.47   15.63
  -3   0   9  156.28   31.60
  -3   0   8   -2.37    9.75
   3   0  -7  875.03   21.36
  -3   0   7 1155.45   67.04
   3   0  -6    1.06    1.93
  -3   0   6   11.26    9.43
  -3   0   5  751.92   43.79
  -3   0   4   -3.80    8.77
  -3   0   3  172.36   19.29
  -3   0   2    0.41    5.38
  -3   0   1  865.19   40.42
  -3   0   1  804.75   28.43
  -3   0   0   -1.62    2.43
  -3   0   0   -1.55    4.05
  -3   0  -1  111.47   14.79
  -3   0  -2    0.44    4.11
  -3   0  -3  100.07   14.97
  -3   0  -4   -0.49    4.47
  -3   0  -5  674.04   43.74
  -3   0  -6   -2.02    5.04
  -3   0  -7 1969.76   89.01
  -3   0  -8   13.66   10.10
   3   0   9  383.08   50.38
  -3   0  -9  269.13   37.76
  -3   0 -10   -1.61    2.85
  -3   0 -10    2.69    2.98
  -3   0 -10    3.09    3.86
  -3   0 -11   11.85    5.23
  -3   0 -11    6.62    3.36
  -3   0 -11   13.75    4.17
  -3   0 -12    5.60    4.53
  -3   0 -12    5.24    4.78
  -3   0 -13   92.06    9.63
  -3   0 -13  109.59   12.93
  -3   0 -14    0.65    3.35
  -3   0 -14  -12.44    4.74
  -3   0 -15    5.44    3.44
  -3   0 -15   -6.41    3.73
  -3   0 -16    0.31    3.49
  -3   0 -17    0.18    2.19
  -3   0 -18    0.42    1.66
   3  -1 -20    1.60    2.04
   3  -1 -19   -2.26    2.56
   3   1 -19   -1.46    2.06
   3  -1 -18    0.53    2.86
   3   1 -18   -1.34    2.13
   3   1 -17    8.12    4.29
   3  -1 -17   14.76    5.16
   3  -1 -17    9.07    4.17
   3   1 -16    9.09    4.18
   3  -1 -16    6.26    3.62
   3  -1 -16   10.24    5.07
   3   1 -15   25.36    6.76
   3  -1 -15   21.93    6.08
   3  -1 -15   14.01    5.01
   3  -1 -14   75.56   10.27
   3  -1 -14   62.33    8.99
   3   1 -14   57.03    8.65
  -3  -1  13   16.94   19.12
   3   1 -13   50.78    7.64
   3  -1 -13   41.01    7.28
   3  -1 -13   53.20    8.57
  -3   1  13   47.61   33.84
   3  -1 -12    3.60    3.71
  -3   1  12  -10.42   16.86
   3   1 -12    2.44    2.86
  -3  -1  12    3.53   18.34
   3  -1 -12    1.67    3.06
  -3  -1  11   15.33   18.91
  -3   1  11   19.90   20.07
  -3   1  10   10.27   14.55
  -3  -1  10   -2.58   12.45
  -3   1   9    6.32   11.91
  -3  -1   9   -3.47   14.11
   3   1  -8   16.03    5.03
  -3   1   8   15.48   12.12
  -3  -1   8   18.09   14.96
  -3  -1   7    9.50   13.33
   3   1  -7    6.84    3.39
  -3  -1   6  239.11   28.08
  -3  -1   5   29.03    9.73
  -3  -1   4    9.41    9.55
  -3  -1   3  657.06   40.41
  -3   1   3  500.42   26.45
  -3  -1   2  275.21   22.21
  -3   1   2  285.85   17.38
  -3   1   2  254.71   17.16
  -3   1   1    0.75    3.86
  -3  -1   1    8.51    5.25
  -3   1   1    4.68    3.76
  -3   1   0  172.10   14.48
  -3  -1   0  145.62   14.32
  -3   1  -1  769.53   32.30
  -3  -1  -1  777.32   34.15
  -3  -1  -2 1585.75   69.53
  -3   1  -2 1563.96   49.50
  -3  -1  -3  930.68   54.18
  -3   1  -3  959.70   41.33
  -3  -1  -4  105.19   20.23
  -3   1  -4  111.23   15.91
   3  -1   4  104.59   14.25
   3  -1   5   10.72    5.89
  -3  -1  -5   14.12    8.06
  -3   1  -5    1.64    4.63
  -3   1  -6  748.12   48.72
  -3  -1  -6  659.36   54.15
   3  -1   6  661.33   47.86
  -3  -1  -7   66.03   18.64
  -3   1  -7   86.75   18.21
   3  -1   7   77.79   19.36
  -3   1  -8    8.09    7.71
  -3  -1  -9   27.65    5.99
  -3  -1  -9   22.85    5.40
  -3   1  -9   27.18   12.40
  -3   1 -10   12.81    5.03
  -3  -1 -10    1.51    2.71
  -3  -1 -10    2.31    3.81
  -3   1 -10    0.23    3.08
  -3  -1 -10    4.35    3.05
  -3  -1 -11   21.88    5.79
  -3  -1 -11   19.46    6.29
  -3   1 -11   20.41    6.02
  -3  -1 -11   21.44    5.08
  -3   1 -11   16.52    4.72
  -3   1 -12   20.82    5.79
  -3   1 -12   17.68    5.71
  -3  -1 -12   10.78    4.08
  -3  -1 -12   14.27    5.69
  -3  -1 -12   22.58    6.06
  -3   1 -13    0.98    3.17
  -3   1 -13   -1.05    3.55
  -3  -1 -13    1.38    3.81
  -3  -1 -13   -1.86    4.18
  -3  -1 -13    1.77    3.73
  -3  -1 -14    2.95    2.64
  -3   1 -14   -0.97    3.85
  -3  -1 -14    2.15    3.39
  -3   1 -14    1.61    3.84
  -3   1 -15    1.05    3.18
  -3   1 -15    0.88    5.13
  -3  -1 -15    5.85    4.18
  -3  -1 -15    1.40    3.96
  -3  -1 -16    0.81    3.16
  -3   1 -16    0.95    2.91
  -3  -1 -17    0.36    2.46
  -3   1 -17   -3.47    2.95
  -3  -1 -18    2.80    2.23
   3  -2 -20    4.88    2.28
   3  -2 -19   -0.74    2.01
   3  -2 -18    7.55    3.05
   3  -2 -18    6.77    3.79
   3  -2 -17    5.93    4.36
   3  -2 -17   -1.46    3.11
   3   2 -16   32.40    6.51
   3  -2 -16   51.84    9.16
   3  -2 -16   44.50    7.55
   3   2 -15    6.79    3.79
   3  -2 -15   20.64    6.32
   3  -2 -15   13.09    5.01
   3  -2 -14  159.55   14.67
   3  -2 -14  142.78   13.53
  -3   2  14  167.43   64.56
  -3  -2  14   59.70   31.19
   3   2 -14  128.17   12.37
  -3   2  13   -4.01   30.46
  -3  -2  13   -2.09   13.97
   3   2 -13   -5.60    3.36
   3  -2 -13    4.33    3.33
   3  -2 -13    6.31    3.42
  -3   2  12   20.22   29.37
  -3  -2  12  -11.30   18.14
   3  -2 -12   13.76    4.67
   3  -2 -12   13.37    4.56
   3  -2 -11    2.75    3.07
  -3   2  11    2.34   17.53
  -3  -2  11    7.36   16.90
  -3  -2  10   14.41   13.50
   3   2  -9   59.88   11.10
  -3  -2   9   38.97   21.44
   3   2  -8  296.66   24.72
  -3  -2   8  308.19   44.81
  -3  -2   7   39.49   18.12
   3   2  -7   43.09   10.76
  -3  -2   6  201.32   31.19
  -3  -2   5   10.00    9.27
  -3  -2   4   18.56   10.96
  -3   2   4    9.68    3.01
  -3   2   3   46.77    6.98
  -3  -2   3   47.95   12.06
  -3  -2   2   10.75    6.94
  -3   2   2    0.77    2.81
  -3   2   1   47.81    7.49
  -3  -2   1   44.79    8.93
  -3  -2   0  679.90   33.31
  -3   2   0  684.95   29.15
  -3  -2  -1 2184.31   64.41
  -3   2  -1 2153.95   55.02
  -3   2  -2 1497.38   49.48
  -3   2  -3  168.91   17.62
   3  -2   3   86.54    7.28
  -3   2  -4    5.90    4.38
   3  -2   4    9.16    5.66
  -3   2  -5    5.44    4.14
  -3   2  -6  579.86   41.98
  -3   2  -7   22.76   10.55
  -3   2  -8   50.51   15.69
  -3  -2  -9   45.12    7.12
  -3  -2  -9   49.23    6.28
  -3  -2  -9   44.21    7.95
  -3   2  -9   35.21    6.12
  -3   2  -9   28.92   13.84
  -3  -2 -10   88.95   10.55
  -3   2 -10   83.01    9.27
  -3  -2 -10   99.68    9.23
  -3   2 -10   79.41   10.52
  -3  -2 -10   83.97   10.17
  -3   2 -11   -1.15    3.21
  -3  -2 -11    3.57    3.30
  -3  -2 -11    3.56    3.92
  -3  -2 -11    8.85    5.36
  -3   2 -11   -2.20    4.08
  -3  -2 -12   23.54    6.25
  -3   2 -12   13.55    5.17
  -3  -2 -12   22.77    6.25
  -3  -2 -12   22.70    5.25
  -3   2 -12   12.89    5.38
  -3  -2 -13   37.10    8.24
  -3   2 -13   31.99    7.08
  -3  -2 -13   41.00    6.62
  -3   2 -13   16.90    5.81
  -3  -2 -13   41.79    8.65
  -3  -2 -14   -4.39    3.73
  -3   2 -14    0.67    3.20
  -3  -2 -14   -0.15    3.81
  -3  -2 -14    0.36    2.79
  -3   2 -15    2.33    2.85
  -3  -2 -15    3.56    3.88
  -3  -2 -15   -0.61    2.82
  -3  -2 -16    2.77    2.91
  -3   2 -16    1.62    2.38
  -3  -2 -17    3.67    2.80
  -3  -2 -18   -3.49    2.34
   3  -3 -20   -3.47    1.93
   3  -3 -19    7.29    3.22
   3  -3 -18    1.75    2.94
   3  -3 -18    1.98    2.85
   3  -3 -17   38.02    7.34
   3  -3 -17   16.63    4.73
   3  -3 -16    5.02    3.71
   3  -3 -16   17.63    5.92
   3  -3 -15   86.81   11.68
   3  -3 -15   65.20    9.44
   3  -3 -14   41.67    8.14
   3  -3 -14   26.75    6.61
  -3   3  13   89.34   47.39
   3  -3 -13  110.16   12.68
  -3  -3  13   47.16   26.05
   3  -3 -13   79.56   10.27
  -3  -3  12    6.56   16.63
   3  -3 -12   12.64    4.71
   3  -3 -12    3.29    4.38
  -3  -3  11   14.17   16.40
   3  -3 -11   13.12    5.40
  -3  -3  10    4.17   14.61
   3   3 -10   10.72    5.71
  -3  -3   9   27.85   19.62
   3   3  -9   14.31    7.17
   3   3  -8   28.33    9.71
  -3  -3   8   31.32   16.37
  -3  -3   7  566.91   56.59
   3   3  -7  558.38   41.06
  -3  -3   6   13.74    9.70
  -3  -3   5   26.33   12.16
  -3   3   4   40.17    6.89
  -3  -3   4   44.46   14.35
  -3   3   3  146.14   13.53
  -3  -3   3  152.11   20.57
  -3  -3   2   43.05    8.12
  -3   3   2   52.02    8.45
  -3  -3   1  167.20   18.92
  -3   3   1  169.80   16.57
  -3   3   0   53.97    9.98
  -3  -3   0   50.89   11.90
  -3   3  -1  528.58   31.67
  -3   3  -2   11.15    6.60
  -3   3  -3  359.64   28.17
  -3   3  -4   40.67   10.60
  -3   3  -5  849.58   49.97
  -3   3  -6   88.42   17.95
  -3   3  -7  551.94   47.61
  -3  -3  -8   23.22    5.67
  -3   3  -8   26.53   12.42
  -3   3  -8   28.67    6.55
  -3   3  -9   10.09    3.71
  -3  -3  -9   18.27    5.03
  -3   3  -9   21.81   12.08
  -3   3  -9   30.82    7.28
  -3  -3  -9   25.37    6.42
  -3   3 -10    3.57    3.88
  -3  -3 -10    7.34    3.95
  -3  -3 -10    4.64    4.12
  -3  -3 -10    3.35    3.78
  -3   3 -10   15.47    6.08
  -3   3 -10   10.85    9.41
  -3  -3 -11    8.05    4.78
  -3   3 -11   -3.11    3.51
  -3  -3 -11    8.60    4.34
  -3   3 -11   -4.30    6.07
  -3  -3 -11    7.03    3.90
  -3   3 -12   -2.42    3.34
  -3  -3 -12   -0.50    3.27
  -3  -3 -12    4.01    3.26
  -3   3 -13    6.98    4.66
  -3  -3 -13    4.43    4.51
  -3  -3 -13    3.05    3.80
  -3  -3 -13   -5.25    3.98
  -3  -3 -14   -1.38    2.67
  -3  -3 -14    0.97    3.46
  -3  -3 -14    3.99    4.26
  -3   3 -14    1.82    2.52
  -3  -3 -15    5.39    3.65
  -3  -3 -15    2.56    3.67
  -3  -3 -16   -2.98    3.25
  -3  -3 -17    1.99    2.47
   3  -4 -19    4.22    2.26
   3  -4 -18   -1.13    2.09
   3  -4 -18    1.17    2.11
   3  -4 -17   11.82    4.25
   3  -4 -17   16.29    4.85
   3  -4 -16    9.60    4.29
   3  -4 -16   14.38    5.56
   3  -4 -15   57.56    9.29
   3  -4 -15   45.06    7.86
   3  -4 -14   -5.57    5.31
   3  -4 -14    7.33    4.36
   3  -4 -13   45.05    8.30
   3  -4 -13   33.90    7.20
  -3  -4  12  -14.58   17.40
   3  -4 -12   -3.27    3.50
  -3  -4  11    3.28   10.17
   3  -4 -11    8.58    4.33
  -3  -4  10   -2.49   10.92
   3  -4 -10    3.53    3.15
   3   4 -10    4.24    8.17
  -3  -4   9   10.91   12.95
   3   4  -9   13.54    8.40
   3   4  -8   45.26   13.05
  -3  -4   8   25.15   11.70
  -3  -4   7   10.79   12.10
   3   4  -7    9.59    7.06
  -3  -4   6  148.25   25.97
  -3  -4   5   52.54   16.68
  -3   4   4 1360.09   48.25
  -3  -4   4 1381.68   69.89
  -3   4   3 3829.05   84.14
  -3  -4   3 3803.71  108.48
  -3   4   2  778.48   38.78
  -3  -4   2  770.07   45.44
  -3  -4   1  591.57   39.25
  -3   4   1  619.48   35.10
  -3   4   0  174.47   19.41
  -3  -4   0  163.13   21.46
  -3   4  -1 1004.46   49.58
  -3   4  -2  663.91   42.21
  -3   4  -3 2175.04   78.49
  -3   4  -4  305.78   30.07
  -3   4  -5  780.33   51.28
  -3   4  -6  154.15   24.56
  -3   4  -7  208.85   31.07
  -3   4  -7   27.00    8.94
  -3   4  -8   33.90   13.27
  -3  -4  -8   21.53    5.09
  -3  -4  -8   34.39    6.50
  -3  -4  -9   65.32    9.56
  -3  -4  -9   46.71    7.60
  -3   4  -9   45.50   16.72
  -3   4 -10   21.47   14.57
  -3  -4 -10   32.65    7.18
  -3  -4 -10   30.05    7.36
  -3  -4 -11   15.26    5.13
  -3  -4 -11   23.23    4.91
  -3  -4 -11   11.52    4.77
  -3  -4 -12   17.50    5.87
  -3  -4 -12   10.45    3.12
  -3  -4 -12   10.19    3.84
  -3  -4 -13    3.26    3.30
  -3  -4 -13   -0.35    2.46
  -3  -4 -13    6.60    3.48
  -3  -4 -14   10.88    3.56
  -3  -4 -14    7.28    4.34
  -3  -4 -14   -0.91    3.73
  -3  -4 -15   -5.17    3.04
  -3  -4 -15    1.21    2.89
  -3  -4 -16    0.04    2.14
  -3  -4 -17   -1.26    1.68
   3  -5 -18    5.94    2.51
   3  -5 -18    2.64    2.02
   3  -5 -17    2.41    2.21
   3  -5 -17   -1.38    2.10
   3  -5 -16   41.34    7.45
   3  -5 -16   33.20    6.45
   3  -5 -15    5.09    3.72
   3  -5 -15    3.52    3.72
   3  -5 -14   91.16   10.94
   3  -5 -14   86.78   10.56
   3  -5 -13   -0.96    2.88
   3  -5 -13    2.09    3.35
   3  -5 -12   39.65    8.26
   3  -5 -11    0.90    3.06
  -3  -5  10  -11.05   16.73
   3  -5 -10    2.38    2.94
  -3  -5  10    7.01    5.53
   3   5 -10    3.92    5.09
   3  -5  -9   22.46    5.27
  -3  -5   9   22.96    7.47
  -3  -5   9   22.96   11.86
   3   5  -9   26.00   12.20
  -3  -5   8   34.59    7.92
   3   5  -8   46.17   16.29
  -3  -5   8   50.15   19.21
   3   5  -7   -1.18    8.79
  -3  -5   7   19.72   16.45
  -3  -5   6  216.75   34.42
   3   5  -6  238.05   32.50
  -3  -5   5   65.45   18.82
  -3  -5   4   73.11   17.23
  -3  -5   3   61.00   15.71
  -3   5   3   53.53   12.23
  -3  -5   2    6.24    7.02
  -3   5   2    0.94    4.51
  -3   5   1  171.89   21.39
  -3  -5   1  183.16   25.40
  -3   5   0   58.44   13.94
  -3   5  -1  125.80   19.72
  -3   5  -2   58.11   13.74
  -3   5  -3    8.05    9.59
  -3   5  -4  593.71   47.04
  -3   5  -5  115.17   21.46
  -3   5  -6  369.41   40.84
  -3   5  -6  242.16   16.09
  -3   5  -7   -0.92    5.14
  -3   5  -7    1.74    2.87
  -3  -5  -7    2.42    3.79
  -3   5  -8   99.01   25.15
  -3  -5  -8  131.59   13.12
  -3   5  -9   16.33   13.35
  -3  -5  -9   37.57    8.30
  -3  -5 -10    9.70    4.69
  -3  -5 -10    6.62    3.76
  -3  -5 -11   24.33    5.17
  -3  -5 -11   18.21    5.76
  -3  -5 -11   14.08    4.95
  -3  -5 -12    0.59    2.70
  -3  -5 -12    0.33    2.72
  -3  -5 -12    1.83    3.36
  -3  -5 -13    2.11    3.15
  -3  -5 -13   -0.17    2.60
  -3  -5 -13   -0.97    2.23
  -3  -5 -14    1.54    2.65
  -3  -5 -14   -4.34    2.33
  -3  -5 -14   -0.58    3.42
  -3  -5 -15   -0.16    1.99
  -3  -5 -15   -5.33    3.56
  -3  -5 -16   -2.40    2.14
   3  -6 -17    1.62    1.86
   3  -6 -17    0.93    1.61
   3  -6 -16   14.51    4.03
   3  -6 -16   12.21    4.17
   3  -6 -15   28.74    5.89
   3  -6 -15   28.92    5.76
   3  -6 -14   14.91    4.33
   3  -6 -14   14.77    4.94
   3  -6 -13    7.74    4.18
   3  -6 -13    6.96    4.00
   3  -6 -12    3.84    2.68
  -3  -6  11    0.38    5.87
   3  -6 -11   -1.60    3.00
  -3  -6  10    5.33    5.16
   3   6 -10   -3.94    9.75
   3   6  -9   -0.03    8.97
  -3  -6   9   -0.12    5.01
  -3  -6   8   -5.82   12.95
   3   6  -8    0.78    4.16
   3   6  -8    0.10    6.47
  -3  -6   8    0.61    5.16
  -3  -6   7   48.62    9.48
   3   6  -7   44.60   16.53
  -3  -6   7   59.86   21.46
   3   6  -7   40.88    8.34
   3   6  -6   27.39   11.73
   3   6  -6   17.67    5.34
  -3  -6   6   14.09    9.40
   3   6  -5   17.74   11.28
  -3  -6   5   24.24   13.57
   3   6  -5   24.35    6.52
  -3  -6   4  132.39   23.52
   3   6  -4   80.51   11.00
  -3   6   3   39.79   10.90
  -3  -6   3   40.74   14.64
  -3  -6   2    1.80    8.91
  -3   6   2    3.51    6.18
  -3   6   1  183.09   25.60
  -3   6   0   18.55    8.24
  -3   6  -1  112.98   20.61
  -3   6  -2  172.40   12.14
  -3   6  -2  177.67   29.10
  -3   6  -3   49.28   15.55
  -3   6  -3   38.84    6.14
  -3   6  -4   -1.73    7.72
  -3   6  -4    0.53    2.56
  -3   6  -5   52.56   17.58
  -3   6  -5   50.71    7.85
  -3   6  -6    5.42    3.45
  -3   6  -6    3.45    5.08
  -3  -6  -7    6.03    3.88
  -3   6  -7    6.94    4.12
  -3   6  -7   -4.28    8.57
  -3   6  -8   85.67   25.29
  -3   6  -8  100.27   11.37
  -3  -6  -8  120.51   12.64
  -3  -6  -9   44.35    8.13
  -3  -6 -10   24.46    6.56
  -3  -6 -11   10.16    4.79
  -3  -6 -11    6.63    3.31
  -3  -6 -12   -1.13    3.25
  -3  -6 -12   -1.80    2.12
  -3  -6 -13    1.24    2.85
  -3  -6 -13    3.63    2.12
  -3  -6 -14    2.74    3.17
  -3  -6 -15    2.53    2.26
   3  -7 -17    4.01    2.02
   3  -7 -16   -0.24    2.24
   3  -7 -15   22.86    4.87
   3  -7 -14    1.56    3.01
   3  -7 -13   14.67    4.71
  -3  -7  12    8.32    4.80
  -3  -7  11   11.96    7.52
  -3  -7  10   -4.46    4.64
  -3  -7   9    1.52    5.80
  -3  -7   8   12.32    6.53
   3   7  -8    4.57    9.40
  -3  -7   7   -0.47    4.81
   3   7  -7   -4.83   12.37
   3   7  -6    0.60    3.58
  -3  -7   6   -1.68    4.67
   3   7  -6   -2.67    7.08
  -3  -7   6  -17.11   17.31
   3   7  -5   33.25    7.32
  -3  -7   5   38.59    7.56
   3   7  -5   29.99   15.63
  -3  -7   5   43.04   20.09
   3   7  -4   21.26   14.85
   3   7  -4   12.17    5.58
  -3  -7   4   19.49    5.19
  -3   7   3    1.40    2.79
   3   7  -3   -3.29   15.93
   3   7  -3    5.50    3.53
  -3  -7   3    5.56    3.85
  -3   7   2  103.21   11.80
   3   7  -2   99.60   13.66
  -3   7   2  136.88   23.89
  -3  -7   2  122.36   12.16
  -3  -7   1    9.04    4.59
   3   7  -1    5.51    5.10
  -3   7   1    5.97    3.73
  -3   7   1    1.08    6.11
  -3  -7   0    8.79    3.80
  -3   7   0    7.23    7.73
  -3   7   0    9.64    4.04
  -3   7  -1  125.97   25.10
  -3   7  -1  110.47   11.13
  -3  -7  -1   82.79   10.00
  -3   7  -2   10.02    4.06
  -3   7  -2   18.51   10.62
  -3   7  -3   24.39    5.52
  -3   7  -3   14.33    8.85
  -3   7  -4   20.97   11.08
  -3   7  -4   23.10    5.52
  -3   7  -5  190.49   15.10
  -3   7  -5  158.41   31.14
  -3   7  -6  104.94   11.92
  -3   7  -6   84.35   24.28
  -3  -7  -7   63.95    9.16
  -3   7  -7   59.26    8.87
  -3   7  -8   83.61   10.40
  -3  -7  -8  101.99   11.74
  -3   7  -9   -2.02    2.91
  -3  -7  -9    1.82    3.25
  -3  -7 -10   -1.34    3.21
  -3  -7 -11   26.88    6.72
  -3  -7 -11   30.06    4.85
  -3  -7 -12    4.75    2.62
  -3  -7 -12    0.62    2.80
  -3  -7 -13    8.57    3.42
  -3  -7 -14    3.24    2.58
   3  -8 -15   -0.50    1.60
   3  -8 -14    3.72    2.50
   3  -8 -13    8.51    3.53
  -3  -8  12   12.28    6.52
   3  -8 -12    9.86    3.63
  -3  -8  11    2.01    4.47
  -3  -8  10    4.90    4.95
  -3  -8   9    9.72    5.48
  -3  -8   8   24.14    7.67
  -3  -8   7    2.67    4.16
  -3  -8   6    7.44    6.08
  -3  -8   5   -2.52    4.44
  -3  -8   4   34.65    7.36
   3   8  -4   43.09   20.07
  -3   8   3   -5.59    5.69
   3   8  -3   -3.15   10.01
  -3  -8   3    7.33    5.45
  -3   8   2   -2.80    3.28
   3   8  -2  -10.62   14.31
  -3  -8   2    6.43    4.37
  -3  -8   1   28.70    7.23
  -3   8   1   23.35    6.98
   3   8  -1   38.21   21.07
   3   8   0   11.38   16.45
  -3  -8   0   13.90    5.72
  -3   8   0    0.22    8.66
  -3   8   0   10.07    4.87
   3   8   1    8.62    8.86
  -3   8  -1   21.97    6.30
  -3   8  -1   14.90   12.46
  -3  -8  -1   17.15    5.48
  -3   8  -2   11.98   13.03
  -3   8  -2    8.51    4.47
  -3   8  -3   28.72    6.70
  -3   8  -4   96.11   11.09
  -3   8  -5   99.52   12.02
  -3   8  -6  266.06   18.71
  -3   8  -7  137.04   14.15
  -3  -8  -7  152.73   12.97
  -3   8  -8  210.97   16.60
  -3  -8  -8  203.70   15.06
  -3   8  -9   16.16    5.36
  -3  -8  -9   18.38    5.21
  -3  -8 -10   19.61    5.08
  -3  -8 -11   -0.59    1.78
  -3  -8 -11   -1.75    2.97
  -3  -8 -12    6.69    2.49
  -3  -8 -12   11.71    3.46
  -3  -8 -13   -0.13    1.91
   3  -9 -14   10.81    2.72
   3  -9 -13    4.48    2.14
   3  -9 -12    9.73    3.33
  -3  -9  12    5.66    4.19
  -3  -9  11    1.02    3.91
   3  -9 -11    1.44    2.23
  -3  -9  10    3.57    4.65
  -3  -9   9    4.32    4.16
  -3  -9   8   -0.22    3.81
  -3  -9   7    6.16    3.92
  -3  -9   6   21.29    6.09
  -3  -9   5    8.70    5.07
  -3  -9   4   64.22    9.15
  -3  -9   3   33.43    7.31
  -3   9   3   31.93    8.03
  -3  -9   2   -1.80    3.82
  -3   9   2    3.15    4.48
  -3  -9   1    1.99    3.41
  -3   9   1   -6.60    4.75
  -3   9   0   20.18    6.57
  -3  -9   0   19.84    5.37
  -3   9  -1  128.68   13.22
  -3   9  -2  385.99   22.68
  -3   9  -3   77.14   10.63
  -3   9  -4  225.34   17.09
  -3   9  -5   10.55    5.33
  -3   9  -6  121.29   12.68
  -3   9  -7    9.48    4.43
  -3   9  -8    2.41    3.35
  -3   9  -9    3.47    2.22
   3  -9   9    3.38    5.02
   3  -9  10    4.04    4.13
  -3  -9 -10    2.48    1.65
  -3 -10  11    2.89    2.69
   3 -10 -11    0.15    1.71
  -3 -10  10    5.37    3.18
   3 -10 -10    2.47    2.34
  -3 -10   9    5.92    3.28
  -3 -10   8   -0.75    3.30
  -3 -10   7   21.01    5.31
  -3 -10   6    4.90    3.91
  -3 -10   5   11.09    4.90
  -3 -10   4    2.20    4.20
  -3 -10   3   12.61    5.24
  -3  10   3    4.76    3.57
  -3 -10   2    4.51    3.35
  -3  10   2    9.10    5.14
  -3  10   1   81.69   11.57
  -3 -10   1   56.43    8.08
  -3  10   0    3.19    4.28
  -3 -10   0    5.64    3.77
  -3  10  -1  186.38   16.69
  -3  10  -2   11.57    6.13
  -3  10  -3   44.75    8.01
  -3  10  -4   24.59    6.32
  -3  10  -5  112.11   11.72
  -3  10  -6   23.45    5.90
   3 -10   7   62.20    9.32
  -3  10  -7   54.20    7.71
   3 -10   8   10.95    4.74
   3 -10   9    2.80    2.97
  -3 -11   9    2.27    1.79
  -3 -11   8    7.93    2.86
   3 -11  -8   13.77    3.30
  -3 -11   7   19.62    4.04
  -3 -11   6   18.35    4.26
  -3 -11   5   -0.23    2.33
  -3 -11   4   -3.21    2.40
  -3 -11   3    5.12    2.35
  -3 -11   2    8.43    2.61
  -3 -11   1   11.50    3.41
   3 -11  -1   10.43    3.72
   3 -11   0    6.37    2.62
   3 -11   1   33.52    6.19
   3 -11   2   35.94    5.60
   3 -11   3   23.14    5.24
   3 -11   4   11.41    3.88
   3 -11   5   52.03    6.81
   3 -11   6   30.78    5.46
   3 -11   7   23.79    4.43
   4   0 -20    1.34    1.80
   4   0 -19    0.98    1.96
   4   0 -18    8.44    3.84
   4   0 -17    1.22    2.94
   4   0 -16   -0.29    3.24
   4   0 -15    0.30    3.08
  -4   0  14  -19.95   26.44
   4   0 -14    4.91    4.44
   4   0 -13   -1.05    2.99
  -4   0  13   29.38   27.00
  -4   0  12   32.65   27.46
   4   0 -12   52.86    8.07
  -4   0  11   -3.84   15.78
  -4   0  10   82.20   26.08
  -4   0   9   -7.67   16.81
  -4   0   8  278.34   37.98
  -4   0   7   -2.81   10.57
   4   0  -7   -0.56    2.24
  -4   0   6   27.22   13.79
  -4   0   5    0.61    7.87
  -4   0   4  188.69   23.34
  -4   0   3  -11.61   10.08
  -4   0   2   87.46   15.02
  -4   0   2   72.45   16.21
  -4   0   1    5.93    5.95
  -4   0   1    5.40    7.12
  -4   0   0   50.18   12.10
  -4   0   0   52.21    7.64
  -4   0  -1    1.17    5.58
  -4   0  -2   20.04    9.14
  -4   0  -3   -1.14    5.45
  -4   0  -4  606.33   44.28
  -4   0  -5    1.94    6.14
  -4   0  -6  140.07   24.55
  -4   0  -7   -4.62    8.61
  -4   0  -8    5.18    5.99
  -4   0  -9   -2.37    3.28
  -4   0  -9    4.59    3.59
  -4   0  -9    1.00    2.59
  -4   0  -9    1.28    7.50
  -4   0 -10    1.81    3.40
  -4   0 -10    4.43    4.22
  -4   0 -10    0.48    2.86
  -4   0 -11    0.78    3.32
  -4   0 -11   -0.75    3.40
  -4   0 -12   45.85    7.27
  -4   0 -12   34.79    7.66
  -4   0 -13    7.99    4.40
  -4   0 -13   -0.11    3.46
  -4   0 -14   12.96    4.48
  -4   0 -14   14.85    4.46
  -4   0 -15   -5.09    4.21
  -4   0 -15    6.50    3.81
  -4   0 -16   20.11    5.10
  -4   0 -16  -11.20    5.12
  -4   0 -17   -0.82    2.06
   4  -1 -20    1.93    1.95
   4   1 -19    3.23    2.48
   4  -1 -19    0.89    2.54
   4   1 -18   -0.42    2.36
   4  -1 -18   -0.61    2.66
   4   1 -17    6.43    4.19
   4  -1 -17    5.86    4.39
   4   1 -16    3.37    3.41
   4  -1 -16    2.96    3.34
   4   1 -15   31.27    7.09
   4  -1 -15   34.16    7.40
   4  -1 -15   21.04    5.49
  -4  -1  14    3.20   17.56
  -4   1  14   10.93   22.93
   4   1 -14    0.17    2.82
   4  -1 -14    9.19    4.78
   4  -1 -14   -0.99    3.09
  -4   1  13   19.50   25.51
  -4  -1  13    7.89   17.81
   4  -1 -13   -4.33    3.45
   4  -1 -13    2.24    3.11
   4   1 -13    2.74    2.66
  -4   1  12   28.98   20.51
   4  -1 -12   18.24    5.52
  -4  -1  12   36.72   17.61
   4   1 -12   10.55    3.88
  -4  -1  11    8.33   15.61
  -4   1  11  -11.08   20.10
  -4  -1  10   -8.00   15.47
  -4   1  10    4.59   14.24
  -4   1   9   93.47   24.28
  -4  -1   9   80.51   25.88
  -4   1   8  118.76   24.16
  -4  -1   8   99.65   23.14
   4   1  -8   96.02   11.81
  -4   1   7   65.11   16.39
  -4  -1   7   55.02   17.55
  -4   1   6  876.45   51.85
  -4  -1   6  892.10   62.02
  -4   1   5  162.78   19.91
  -4  -1   5  180.55   26.36
  -4   1   4   50.57   11.66
  -4  -1   4   48.45   13.25
  -4  -1   3  329.25   29.05
  -4   1   3  253.15   24.06
  -4   1   3  318.01   24.09
  -4   1   2  801.50   38.81
  -4  -1   2  802.77   39.28
  -4   1   2  834.99   37.04
  -4   1   1  323.10   24.09
  -4   1   1  280.92   17.03
  -4  -1   1  285.55   21.64
  -4   1   0  135.16   15.97
  -4  -1   0  127.03   13.67
  -4   1   0  107.20    6.14
  -4   1  -1  514.81   31.75
  -4   1  -2   23.60    8.52
  -4  -1  -2   33.40   12.09
  -4   1  -3  116.49   17.58
  -4  -1  -3  115.19   21.93
  -4  -1  -4   26.50   12.00
   4  -1   4   29.12    7.21
  -4   1  -4   31.61   10.03
  -4  -1  -5   12.85    9.92
  -4   1  -5   26.75   10.05
  -4   1  -6    5.41    7.53
  -4  -1  -6    9.80    8.88
  -4   1  -7   -1.92    7.12
  -4   1  -8    0.83    6.73
  -4   1  -9    1.19    6.41
  -4   1  -9    5.67    4.07
  -4  -1  -9   -0.25    3.01
  -4  -1  -9    6.39    3.72
  -4   1  -9    1.04    2.89
  -4  -1  -9   -3.55    3.31
  -4  -1 -10   15.83    5.57
  -4   1 -10   13.71    5.25
  -4  -1 -10    9.54    3.43
  -4   1 -10   14.99    4.88
  -4  -1 -10    8.08    3.86
  -4   1 -11    1.12    3.49
  -4   1 -11    1.67    4.13
  -4  -1 -11   10.59    4.48
  -4  -1 -11    6.10    3.91
  -4  -1 -11    0.44    4.18
  -4  -1 -12    1.37    4.48
  -4   1 -12    2.31    4.12
  -4  -1 -12    6.50    4.36
  -4   1 -12    1.29    3.69
  -4  -1 -12    1.05    3.76
  -4   1 -13    3.40    4.07
  -4  -1 -13   -8.91    5.16
  -4   1 -13   -5.77    3.92
  -4  -1 -13   -4.13    3.19
  -4   1 -14    3.53    3.82
  -4  -1 -14    1.90    3.44
  -4   1 -14    7.47    5.85
  -4  -1 -14    6.92    3.78
  -4  -1 -15    6.24    4.22
  -4   1 -15    2.98    3.40
  -4   1 -15   13.55    6.13
  -4  -1 -15   12.32    4.52
  -4  -1 -16    3.59    2.61
  -4   1 -16    1.44    2.49
  -4  -1 -16   -3.54    2.84
  -4  -1 -17    0.52    2.22
   4  -2 -20   -0.25    1.51
   4  -2 -19    9.34    3.53
   4  -2 -18    5.68    3.28
   4  -2 -18    9.86    3.65
   4  -2 -17   14.20    5.12
   4  -2 -17    7.33    3.65
   4  -2 -16    3.52    3.09
   4  -2 -16   45.50    9.25
   4  -2 -15    1.86    3.54
   4  -2 -15    4.00    4.28
   4  -2 -14    0.58    3.15
  -4  -2  14    1.97   16.46
  -4   2  14   20.49   27.36
   4  -2 -14    7.04    4.78
   4  -2 -13    7.19    3.85
  -4   2  13  -33.91   39.46
   4  -2 -13   -2.79    3.58
  -4  -2  13   -9.69   18.84
   4  -2 -12    0.71    3.32
  -4  -2  12   -7.57   18.89
   4  -2 -12    5.04    3.22
   4  -2 -11   55.43    8.21
  -4  -2  11   46.56   21.74
  -4   2  11   57.39   26.59
  -4   2  10   65.82   22.62
  -4  -2  10   37.24   18.33
   4   2  -9   43.36    9.76
  -4  -2   9   43.78   18.31
  -4  -2   8    0.96   12.11
   4   2  -8    8.07    5.57
  -4  -2   7  102.34   25.44
  -4  -2   6   14.50   12.59
  -4  -2   5 2124.88   90.80
  -4  -2   4   53.50   14.70
  -4   2   4   36.07    8.22
  -4   2   3 1480.23   48.44
  -4  -2   3 1553.42   62.18
  -4   2   2   19.64    6.39
  -4  -2   2   17.72    6.70
  -4   2   1  657.04   32.05
  -4   2   1  642.93   23.69
  -4  -2   1  630.39   35.20
  -4   2   0   77.94   11.99
  -4  -2   0   72.90   12.06
  -4   2  -1  182.82   18.78
  -4  -2  -1  170.96   19.87
  -4   2  -2    1.47    4.26
  -4   2  -3   16.86    7.59
  -4   2  -4  217.08   24.57
  -4   2  -5  269.55   30.54
  -4   2  -6   13.02    9.72
  -4   2  -7   11.50    9.14
  -4  -2  -8   24.87    5.74
  -4  -2  -8   19.61    4.21
  -4   2  -8   23.62    5.54
  -4  -2  -8   23.68    5.30
  -4   2  -8   33.20   15.05
  -4   2  -9    9.57   10.40
  -4  -2  -9   -3.44    3.09
  -4  -2  -9   11.11    4.31
  -4   2  -9    9.39    5.04
  -4   2  -9    3.65    3.47
  -4  -2  -9    3.03    3.52
  -4   2 -10    1.80    3.63
  -4  -2 -10    0.24    3.35
  -4   2 -10    3.54    5.17
  -4  -2 -10    8.50    3.70
  -4   2 -10    6.12    3.83
  -4  -2 -10    1.44    3.96
  -4  -2 -11    0.48    4.03
  -4   2 -11   -4.29    4.05
  -4  -2 -11    1.66    3.53
  -4   2 -11    2.59    3.89
  -4  -2 -11    5.46    3.79
  -4  -2 -12    0.55    3.06
  -4   2 -12   -2.74    3.47
  -4  -2 -12   -1.89    3.54
  -4   2 -12   -4.52    4.09
  -4  -2 -12   -2.27    3.79
  -4  -2 -13    8.20    4.40
  -4  -2 -13    9.55    3.71
  -4   2 -13    9.69    4.88
  -4   2 -13   24.74    7.49
  -4  -2 -13   11.91    4.14
  -4   2 -14    1.90    2.92
  -4  -2 -14    2.38    3.87
  -4   2 -14   -3.51    6.19
  -4  -2 -14    2.73    2.77
  -4   2 -15    0.14    2.44
  -4  -2 -15   -0.70    2.35
  -4  -2 -16    5.20    3.32
  -4  -2 -17    5.72    2.83
   4  -3 -20    3.32    1.74
   4  -3 -19    1.93    2.48
   4  -3 -18    5.68    2.89
   4  -3 -18    2.56    2.51
   4  -3 -17    2.64    3.20
   4  -3 -17    2.19    3.36
   4  -3 -16   40.95    7.94
   4  -3 -16   24.33    6.00
   4  -3 -15    3.21    3.49
   4  -3 -15    1.28    4.28
   4  -3 -14    0.34    4.04
   4  -3 -14   11.49    5.22
  -4   3  13   -6.76   21.97
  -4  -3  13   19.32   23.20
   4  -3 -13    2.94    3.43
   4  -3 -13    1.94    3.47
  -4   3  12   33.77   29.98
  -4  -3  12   25.95   17.72
   4  -3 -12   33.87    6.81
  -4   3  11  -12.55   23.76
  -4  -3  11    4.35   12.64
   4  -3 -11    2.28    3.02
   4  -3 -10  146.95   12.67
  -4  -3  10  131.15   37.10
   4   3 -10  108.93   17.69
  -4  -3   9    9.66   12.32
   4   3  -9   -7.13    7.76
  -4  -3   8  409.47   51.29
   4   3  -8  416.96   36.44
  -4  -3   7    5.89   11.08
  -4  -3   6  100.88   22.73
  -4  -3   5   49.62   17.17
  -4  -3   4 1223.75   64.60
  -4   3   4 1135.43   42.19
  -4   3   3  426.07   25.89
  -4  -3   3  466.46   36.88
  -4   3   2 2546.80   63.92
  -4  -3   2 2519.21   81.32
  -4   3   1  198.08   18.71
  -4  -3   1  177.85   19.72
  -4   3   0  362.98   25.83
  -4  -3   0  350.03   29.40
  -4   3  -1  433.60   29.65
  -4   3  -2  560.34   35.52
  -4   3  -3   47.91   12.10
  -4   3  -4  391.34   34.49
  -4   3  -5    9.13    7.14
  -4   3  -6    5.46    6.89
  -4   3  -7    6.49    7.72
  -4  -3  -8   -0.57    3.94
  -4   3  -8    2.57    2.82
  -4  -3  -8   -0.42    2.62
  -4   3  -8    3.81    6.12
  -4   3  -8   -1.67    4.30
  -4  -3  -9   -6.16    4.45
  -4   3  -9   -1.85    3.19
  -4  -3  -9    2.88    3.73
  -4   3  -9   12.30    5.78
  -4   3  -9    8.96   11.27
  -4  -3  -9    2.62    3.27
  -4   3 -10    2.22    3.98
  -4  -3 -10   -2.25    3.16
  -4   3 -10   -2.58    9.69
  -4  -3 -10   -0.31    3.81
  -4  -3 -10    3.76    3.44
  -4   3 -10   -2.18    5.23
  -4   3 -11   24.30    5.99
  -4  -3 -11   42.09    8.02
  -4   3 -11   48.78    9.29
  -4  -3 -11   49.12    7.16
  -4  -3 -11   43.20    8.39
  -4  -3 -12   71.82   10.54
  -4  -3 -12   72.66    8.75
  -4   3 -12   51.97    8.89
  -4   3 -12   42.99    8.63
  -4  -3 -12   73.16   10.42
  -4   3 -13   -4.75    3.80
  -4  -3 -13   -0.92    3.78
  -4  -3 -13   -1.00    3.61
  -4  -3 -13   -4.81    3.45
  -4  -3 -14   -3.10    3.84
  -4  -3 -14   -5.60    3.20
  -4  -3 -14   -0.95    3.19
  -4  -3 -15    4.91    3.58
  -4  -3 -15   -1.54    2.10
  -4  -3 -16    0.89    2.39
  -4  -3 -17   -1.13    1.96
   4  -4 -19    4.75    2.47
   4  -4 -18   -0.05    2.03
   4  -4 -18    0.79    2.35
   4  -4 -17   -1.53    2.83
   4  -4 -17    2.31    2.71
   4  -4 -16    4.99    4.24
   4  -4 -16    3.68    3.40
   4  -4 -15   -2.44    3.14
   4  -4 -15   -3.08    3.46
   4  -4 -14    4.79    4.35
   4  -4 -14   -2.02    3.30
  -4  -4  13   -2.24   15.37
   4  -4 -13    6.68    4.70
   4  -4 -13    5.23    3.50
   4  -4 -12    0.01    3.48
  -4   4  12   -4.96   26.55
  -4  -4  12   15.24   11.55
   4  -4 -11    5.01    3.95
  -4  -4  11   -8.67   19.27
  -4  -4  10    2.16   11.83
   4  -4 -10    5.04    4.10
   4   4 -10   -7.21    7.46
  -4  -4   9   39.09   20.50
   4   4  -9    9.97    7.36
  -4  -4   8   73.73   22.58
   4   4  -8   78.71   19.01
  -4  -4   7    0.05   10.20
  -4  -4   6   17.79   10.73
  -4  -4   5   43.69   15.99
  -4  -4   4   14.39    9.00
  -4   4   4   10.32    5.36
  -4   4   3  341.40   25.77
  -4  -4   3  369.26   35.25
  -4   4   2 1099.76   47.72
  -4  -4   2 1162.48   58.82
  -4   4   1  876.79   43.85
  -4  -4   1  918.54   51.71
  -4  -4   0 5294.92  126.73
  -4   4   0 5402.71  111.29
  -4   4  -1 3382.90   91.88
  -4   4  -2  997.79   52.39
  -4   4  -3  215.69   25.10
  -4   4  -4  314.82   32.73
  -4   4  -5    0.39    5.79
  -4   4  -6    9.69    9.57
  -4   4  -6   47.56    9.77
  -4  -4  -7    6.86    3.77
  -4   4  -7   -2.20    7.23
  -4  -4  -8   60.71    8.56
  -4  -4  -8   88.84   10.47
  -4   4  -8   75.61   22.84
  -4   4  -8   79.32   11.03
  -4   4  -9   -4.89   10.04
  -4  -4  -9    1.17    3.15
  -4  -4  -9    1.27    3.31
  -4  -4 -10   22.38    6.68
  -4  -4 -10   21.97    5.33
  -4  -4 -10   11.14    5.33
  -4  -4 -11    8.47    3.59
  -4  -4 -11   12.46    5.26
  -4  -4 -11   19.69    5.51
  -4  -4 -12   10.10    4.84
  -4  -4 -12   20.18    5.78
  -4  -4 -12    8.32    3.59
  -4  -4 -13    1.38    3.24
  -4  -4 -13    8.21    4.09
  -4  -4 -13    8.49    3.51
  -4  -4 -14   -3.87    3.82
  -4  -4 -14    0.31    2.51
  -4  -4 -14    0.43    3.40
  -4  -4 -15    5.29    3.30
  -4  -4 -15    0.00    1.62
  -4  -4 -16   -4.39    2.78
   4  -5 -18    1.97    1.85
   4  -5 -18   -3.69    2.24
   4  -5 -17    8.58    3.49
   4  -5 -17    6.87    3.08
   4  -5 -16    3.43    3.29
   4  -5 -16    1.12    2.43
   4  -5 -15   22.16    5.61
   4  -5 -15   19.11    5.28
   4  -5 -14    2.35    3.87
   4  -5 -14    6.88    3.90
   4  -5 -13    2.91    2.98
   4  -5 -13    5.77    3.42
   4  -5 -12    1.97    3.49
  -4  -5  11   -9.06   13.11
   4  -5 -11    2.26    3.20
  -4  -5  10   -1.89    5.28
  -4  -5  10  -18.57   20.51
   4  -5 -10    2.81    3.59
   4   5 -10   -7.77    8.82
  -4  -5   9   96.69   12.33
   4  -5  -9   95.14   10.41
  -4  -5   9   94.96   30.13
   4   5  -9  103.12   21.99
  -4  -5   8   17.98    5.94
   4   5  -8   34.67   14.19
   4  -5  -8   21.16    4.90
  -4  -5   8   36.68   18.55
   4   5  -7    4.84    8.01
  -4  -5   7   -5.94   12.30
  -4  -5   6   18.16   11.29
  -4  -5   5  553.22   53.02
  -4  -5   4   66.46   17.91
  -4   5   3 1796.13   67.11
  -4  -5   3 1879.40   85.85
  -4  -5   2   38.23   14.66
  -4   5   2   33.32   10.25
  -4  -5   1  962.49   60.98
  -4   5   1  933.81   52.50
  -4   5   0   28.72   11.00
  -4   5  -1  106.29   19.16
  -4   5  -2    7.79    5.51
  -4   5  -3   95.42   18.59
  -4   5  -4   -0.33    5.59
  -4   5  -5   86.43    9.70
  -4   5  -5  100.54   21.64
  -4   5  -6   20.73    5.86
  -4   5  -6   13.44   10.91
  -4  -5  -6   21.49    5.13
  -4   5  -7    8.04    4.24
  -4   5  -7   20.30   11.76
  -4  -5  -7    9.60    3.86
  -4   5  -8    5.01    7.87
  -4  -5  -8    9.12    4.03
  -4  -5  -9   15.86    5.45
  -4   5  -9   15.40    9.00
  -4  -5 -10    7.40    4.01
  -4  -5 -10    1.27    3.43
  -4  -5 -11   29.21    5.64
  -4  -5 -11   14.80    5.07
  -4  -5 -11   26.66    7.09
  -4  -5 -12    6.17    2.94
  -4  -5 -12    0.36    3.59
  -4  -5 -12   -4.53    2.97
  -4  -5 -13    0.42    2.75
  -4  -5 -13    2.77    3.27
  -4  -5 -13   -1.93    2.69
  -4  -5 -14   -0.40    2.40
  -4  -5 -14    1.38    2.97
  -4  -5 -14   -2.96    2.12
  -4  -5 -15    0.65    1.73
   4  -6 -17    0.12    1.54
   4  -6 -17    4.44    2.79
   4  -6 -16    2.28    3.00
   4  -6 -16    0.69    2.15
   4  -6 -15   -4.59    3.50
   4  -6 -15    2.09    2.54
   4  -6 -14   -2.45    2.69
   4  -6 -14   -1.54    3.33
   4  -6 -13    2.27    2.89
   4  -6 -13    3.31    3.33
   4  -6 -12    1.73    2.83
  -4  -6  11    7.32    6.95
   4  -6 -11    0.35    2.93
  -4  -6  10   25.50    8.22
   4  -6 -10   18.18    5.16
   4   6 -10    3.69    5.28
  -4  -6   9    0.74    4.98
  -4  -6   9    8.45   15.47
   4   6  -9   -7.55   10.12
  -4  -6   8   60.78   10.22
   4   6  -8   63.96   21.10
  -4  -6   8   33.79   15.56
  -4  -6   7  119.20   13.35
   4   6  -7  131.18   26.49
  -4  -6   7  140.91   32.70
   4   6  -6  156.31   28.55
  -4  -6   6  164.21   14.11
  -4  -6   6  180.02   35.55
  -4  -6   5   50.36    9.20
  -4  -6   5   49.66   19.22
  -4  -6   4  485.89   50.11
  -4  -6   4  352.65   19.99
  -4  -6   3   77.33    9.78
  -4  -6   3  119.95   25.12
  -4   6   2   90.28   17.81
  -4  -6   2   95.50   23.30
  -4   6   1  229.43   29.80
  -4   6   0  290.13   34.83
  -4   6   0  277.37   15.68
  -4   6  -1   16.28   10.06
  -4   6  -1   16.10    4.25
  -4   6  -2   29.88    5.89
  -4   6  -2   29.15   12.13
  -4   6  -3   -1.43    3.07
  -4   6  -3    7.05    8.59
  -4   6  -4   11.18   10.92
  -4   6  -4   -1.65    2.29
  -4   6  -5   21.11    5.33
  -4   6  -5   27.00   14.85
  -4   6  -6   11.60   11.54
  -4   6  -6   10.24    3.97
  -4  -6  -6   11.59    4.22
  -4   6  -7   11.90    5.21
  -4   6  -7    3.34    8.89
  -4  -6  -7   12.98    5.27
  -4   6  -8   35.19    6.59
  -4  -6  -8   45.59    7.87
  -4  -6  -9   12.00    5.23
  -4  -6 -10    1.89    2.96
  -4  -6 -11   -5.85    3.20
  -4  -6 -11    0.95    3.42
  -4  -6 -12   -5.65    2.89
  -4  -6 -12   -8.17    4.44
  -4  -6 -13    6.08    2.54
  -4  -6 -13    7.62    3.92
  -4  -6 -14   -0.52    2.43
   4  -7 -17   -0.50    1.23
   4  -7 -16    5.19    2.61
   4  -7 -15    5.93    3.21
   4  -7 -14    5.35    3.34
   4  -7 -13    5.89    3.84
  -4  -7  12   -1.38    5.69
  -4  -7  11   10.17    6.75
  -4  -7  10    5.83    5.45
  -4  -7   9   -0.93    5.31
  -4  -7   8   17.27    7.44
   4   7  -8    8.50    7.44
   4   7  -7   33.01   15.09
  -4  -7   7   26.69   13.62
  -4  -7   7   37.60    8.35
  -4  -7   6   72.08   10.53
   4   7  -6   74.65   21.52
  -4  -7   6   79.26   25.31
  -4  -7   5    3.08    3.86
   4   7  -5    0.17    9.28
  -4  -7   5    2.43   14.03
   4   7  -4  210.41   38.11
  -4  -7   4  187.80   15.13
  -4   7   4  141.31   13.52
  -4  -7   4  198.80   35.45
  -4  -7   3    0.09    4.26
  -4   7   3    0.26    3.44
  -4  -7   2  174.83   14.55
  -4   7   2  168.43   14.10
  -4  -7   1   19.69    6.13
  -4   7   1   19.18    5.08
  -4   7   1   17.36   10.50
  -4  -7   0  122.99   11.94
  -4   7   0  126.21   11.82
  -4   7   0  131.03   26.23
  -4   7  -1    9.91    4.03
  -4   7  -1    8.69    7.81
  -4  -7  -1    2.26    3.40
  -4   7  -2    2.71    6.91
  -4   7  -2   15.18    4.83
  -4   7  -3   -2.45    5.72
  -4   7  -3    3.46    3.26
  -4   7  -4   25.63   15.82
  -4   7  -4   23.23    5.87
  -4   7  -5    6.17    6.75
  -4   7  -5   -4.31    3.49
  -4   7  -6   17.38    4.84
  -4  -7  -7    0.95    3.20
  -4   7  -7    8.58    4.11
  -4   7  -8   -0.88    2.76
  -4  -7  -8    3.72    3.78
  -4   7  -9   10.93    4.31
  -4  -7  -9   12.25    4.57
  -4  -7 -10    5.73    3.25
  -4  -7 -11    0.72    2.14
  -4  -7 -11    1.48    2.97
  -4  -7 -12    7.16    3.58
  -4  -7 -12   10.23    3.02
  -4  -7 -13    2.16    2.37
  -4  -7 -13    1.05    1.41
   4  -8 -15    1.40    1.72
   4  -8 -14   -2.87    2.75
   4  -8 -13    5.53    3.07
  -4  -8  12    0.32    4.05
  -4  -8  11    8.72    5.93
  -4  -8  10   -7.57    5.12
  -4  -8   9    6.49    5.64
  -4  -8   8   -2.69    5.23
  -4  -8   7    4.23    4.26
  -4  -8   6    5.99    5.80
  -4  -8   5   72.36    9.83
  -4   8   4    0.80    3.83
  -4  -8   4    8.52    5.75
  -4  -8   3   22.79    6.07
  -4   8   3   22.34    6.64
   4   8  -3   22.76   11.79
  -4   8   2   89.77   11.53
   4   8  -2   73.52   23.13
  -4  -8   2   91.07   11.21
  -4  -8   1  106.78   11.52
  -4   8   1   97.57   12.16
   4   8  -1   89.39   27.92
  -4   8   0    6.30    8.28
  -4  -8   0   11.17    4.31
  -4   8   0    9.47    3.97
   4   8   0    1.91   11.06
  -4   8  -1  125.39   13.45
  -4   8  -1   70.43   21.40
   4   8   1   71.50   29.08
  -4   8  -2   69.27    9.62
  -4   8  -3  180.22   14.54
  -4   8  -4    5.63    3.78
  -4   8  -5   29.27    6.95
  -4   8  -6   24.97    6.08
  -4   8  -7   15.50    5.56
  -4   8  -8    1.35    2.95
  -4   8  -9    4.50    2.77
  -4  -8 -10    0.59    1.97
  -4  -8 -10   -0.12    2.21
  -4  -8 -11    6.35    2.94
  -4  -8 -11    7.61    2.54
  -4  -8 -12    4.22    1.69
   4  -9 -14    0.85    1.53
   4  -9 -13    2.96    2.43
  -4  -9  12    5.85    3.89
   4  -9 -12    3.14    2.35
  -4  -9  11   21.60    6.14
  -4  -9  10    4.87    4.11
  -4  -9   9   34.08    7.53
  -4  -9   8    6.83    4.33
  -4  -9   7   -5.41    4.62
  -4  -9   6    7.98    5.21
  -4  -9   5   24.97    5.97
  -4  -9   4   -0.19    4.35
  -4  -9   3   86.09   10.47
  -4   9   3   87.57   12.00
  -4  -9   2   31.53    7.17
  -4   9   2   37.96    8.37
  -4  -9   1  490.46   23.63
  -4   9   1  530.21   27.95
  -4  -9   0  101.42   10.97
  -4   9   0  119.27   13.19
  -4   9  -1  210.04   16.72
  -4   9  -2  103.91   11.98
  -4   9  -3   81.79   10.51
  -4   9  -4    3.59    4.19
  -4   9  -5   13.52    5.36
  -4   9  -6    6.50    3.96
  -4   9  -7    0.86    3.13
  -4   9  -8    1.61    2.36
  -4   9  -9    4.51    2.52
   4  -9   9   14.94    6.43
   4  -9  10    7.16    4.12
  -4  -9 -10    0.92    1.35
   4 -10 -12   10.31    2.76
  -4 -10  11    2.36    2.32
   4 -10 -11    0.75    2.10
  -4 -10  10   17.33    4.18
  -4 -10   9    2.59    3.09
  -4 -10   8    6.21    3.79
  -4 -10   7    8.80    3.69
  -4 -10   6   16.41    5.33
  -4 -10   5    7.63    4.32
  -4 -10   4  109.00   10.98
  -4  10   3   23.06    7.59
  -4 -10   3   26.83    6.08
  -4 -10   2  161.22   13.08
  -4  10   2  171.89   16.16
  -4 -10   1   10.73    4.29
  -4  10   1   13.16    5.46
  -4  10   0  144.11   14.74
  -4  10  -1   -1.63    3.67
  -4  10  -2  106.86   12.61
  -4  10  -3    8.18    4.87
  -4  10  -4   12.69    5.11
  -4  10  -5   16.65    4.74
  -4  10  -6   12.56    3.84
  -4  10  -7    1.99    2.42
   4 -10   7    4.14    3.63
   4 -10   8   -0.24    3.52
  -4 -11   9    5.70    2.03
  -4 -11   8    1.75    2.11
  -4 -11   7    4.64    2.68
  -4 -11   6    7.34    3.12
  -4 -11   5    6.21    2.81
  -4 -11   4   66.57    6.93
  -4 -11   3   57.68    6.56
  -4 -11   2   60.27    6.30
   4 -11  -1   46.04    6.26
   4 -11   0   58.29    7.39
  -4  11   0   76.38    9.91
   4 -11   1   13.34    4.22
  -4  11  -1   13.57    4.18
  -4  11  -2   18.19    4.93
   4 -11   2   16.55    4.53
  -4  11  -3   34.77    6.08
   4 -11   3   28.65    5.82
   4 -11   4    6.08    2.92
   4 -11   5    0.59    2.29
   4 -11   6    4.87    2.69
   5   0 -20    1.41    1.89
   5   0 -19    1.70    2.14
   5   0 -18    1.25    2.86
   5   0 -17   10.70    4.14
   5   0 -16   -0.61    2.91
   5   0 -15    0.32    3.24
   5   0 -14    0.74    3.37
  -5   0  14   -4.56   18.99
  -5   0  13   62.39   31.42
   5   0 -13  112.28   11.65
   5   0 -12    5.15    3.37
  -5   0  12   -5.10   17.37
  -5   0  11  616.99   72.98
  -5   0  10   10.00   12.26
  -5   0   9  114.40   27.33
  -5   0   8   -8.78   12.65
  -5   0   7 1442.04   80.45
  -5   0   6    0.53    9.80
  -5   0   5  443.63   39.76
  -5   0   4   -4.08   10.51
  -5   0   3  931.54   49.11
  -5   0   2    4.66    5.88
  -5   0   2    4.79    7.05
  -5   0   1  658.63   46.83
  -5   0   1  575.89   28.94
  -5   0   0    1.38    6.27
  -5   0   0   -0.71    2.86
  -5   0  -1  382.19   35.59
  -5   0  -2   -1.75    6.85
  -5   0  -3  650.74   49.76
  -5   0  -4    3.93    5.38
  -5   0  -5  420.78   45.22
  -5   0  -6   -4.56   10.81
  -5   0  -7   83.48   25.62
  -5   0  -8    7.60    4.55
  -5   0  -8   -3.65    4.11
  -5   0  -8   -1.65    2.59
  -5   0  -8    5.47    8.89
  -5   0  -9   40.06    7.99
  -5   0  -9   58.80    7.51
  -5   0  -9   55.37    8.44
  -5   0 -10    1.35    3.68
  -5   0 -10   -1.90    3.39
  -5   0 -11   18.52    5.78
  -5   0 -11   10.81    4.20
  -5   0 -12   -3.06    4.59
  -5   0 -12   -0.22    3.35
  -5   0 -13    3.98    4.19
  -5   0 -13    6.04    3.99
  -5   0 -14    3.19    3.50
  -5   0 -14   -3.24    3.79
  -5   0 -15   12.03    5.01
  -5   0 -15   19.73    4.87
  -5   0 -16  -18.64    5.10
   5  -1 -20    2.36    2.11
   5   1 -19   -2.10    2.23
   5  -1 -19    2.76    2.49
   5   1 -18   -6.44    3.76
   5  -1 -18   -0.57    3.16
   5   1 -17    3.62    3.74
   5  -1 -17    1.32    3.90
   5   1 -16    2.39    3.02
   5  -1 -16    3.53    3.11
   5   1 -15   17.14    5.19
   5  -1 -15   28.08    6.69
  -5   1  14   54.17   31.00
  -5  -1  14   48.81   22.40
   5   1 -14   36.71    7.26
   5  -1 -14   41.04    7.77
  -5   1  13  -12.50   27.80
   5  -1 -13   14.03    4.91
  -5  -1  13    3.88   15.83
   5   1 -13   13.47    4.34
  -5   1  12    2.14   21.62
   5   1 -12   17.64    4.60
   5  -1 -12   19.27    5.74
  -5   1  11   41.46   20.73
  -5  -1  11   15.84   16.19
   5  -1 -11   42.97    6.95
  -5   1  10   -1.27   15.64
  -5  -1  10   -4.78   12.04
  -5   1   9  211.57   35.96
  -5  -1   9  190.82   36.07
  -5   1   8  561.97   53.83
  -5  -1   8  575.31   57.82
  -5   1   7  440.26   42.89
  -5  -1   7  472.61   47.80
  -5   1   6  971.80   58.62
  -5  -1   6  960.18   65.17
  -5   1   5   58.62   14.13
  -5  -1   5   51.50   16.55
  -5   1   4  325.65   29.74
  -5  -1   4  343.41   33.79
  -5   1   3   61.31   12.19
  -5   1   3   62.08   14.62
  -5  -1   3   75.75   14.80
  -5   1   2  367.98   32.40
  -5   1   2  381.07   26.61
  -5  -1   2  397.37   30.33
  -5   1   1   26.04    8.52
  -5   1   1   16.77    4.76
  -5  -1   1   24.97    7.33
  -5   1   0   13.83    8.80
  -5  -1   0   -0.45    4.53
  -5   1  -1   26.27    7.80
  -5  -1  -2  129.44   24.30
  -5   1  -2  127.13   19.66
  -5   1  -3   -6.02    6.95
  -5  -1  -3   -7.97    8.35
  -5  -1  -4   79.64   19.67
  -5   1  -4  103.73   20.46
  -5   1  -5   -0.79    8.09
  -5  -1  -5    0.95    9.01
  -5   1  -6  143.34   27.79
  -5   1  -7   50.44   18.18
  -5   1  -8   12.58    4.42
  -5  -1  -8   14.73    4.85
  -5   1  -8   23.54    4.87
  -5  -1  -8   19.56    6.54
  -5   1  -8    4.63    9.45
  -5  -1  -8   18.89    4.28
  -5  -1  -9   47.29    8.29
  -5  -1  -9   47.81    8.21
  -5   1  -9   59.50    7.80
  -5  -1  -9   64.31    7.96
  -5   1  -9   68.48    9.31
  -5  -1 -10   23.19    6.76
  -5   1 -10   29.22    7.39
  -5   1 -10   21.42    5.48
  -5  -1 -10   19.55    5.71
  -5  -1 -10   21.19    5.23
  -5   1 -11   38.35    8.15
  -5  -1 -11   35.82    8.10
  -5  -1 -11   32.07    7.48
  -5   1 -11   42.36    7.38
  -5  -1 -11   41.57    6.61
  -5   1 -12   33.92    7.63
  -5  -1 -12   39.53    7.98
  -5   1 -12   49.46    7.47
  -5  -1 -12   34.88    6.03
  -5   1 -13   -2.88    3.40
  -5  -1 -13    5.70    5.08
  -5   1 -13    2.95    3.84
  -5  -1 -13    0.54    2.95
  -5   1 -14    2.71    3.43
  -5  -1 -14    2.39    3.51
  -5   1 -14   -3.24    4.78
  -5  -1 -14   -3.42    3.12
  -5  -1 -15    4.54    2.89
  -5   1 -15    0.24    3.09
  -5   1 -15    7.57    5.38
  -5  -1 -15   -1.13    2.98
  -5  -1 -16    3.89    2.93
  -5  -1 -16   -2.48    2.87
   5  -2 -20    2.21    1.89
   5  -2 -19    2.51    2.33
   5  -2 -18   -0.41    2.68
   5  -2 -17   11.50    5.22
   5  -2 -16   17.56    7.14
   5  -2 -16   11.39    4.13
   5  -2 -15   -6.98    4.50
   5  -2 -15    3.85    3.50
  -5   2  14  -27.37   37.92
  -5  -2  14  -23.51   27.62
   5  -2 -14   -2.05    3.78
   5  -2 -14   -3.35    3.87
  -5  -2  13   -3.61   16.39
   5  -2 -13    1.75    3.77
  -5   2  13   -3.91   25.74
   5  -2 -13   -0.94    2.82
  -5   2  12   64.51   36.59
  -5  -2  12   49.95   27.80
   5  -2 -12   63.64    8.97
   5  -2 -12   56.71    7.94
  -5   2  11   25.31   21.80
   5  -2 -11   27.39    6.78
  -5  -2  11   28.95   16.12
  -5   2  10  103.36   31.45
  -5  -2  10   67.59   26.55
  -5   2   9   49.69   19.18
   5   2  -9   27.82    8.10
  -5  -2   9   48.85   23.70
  -5   2   8  522.18   50.79
  -5  -2   8  508.71   56.66
  -5  -2   7  101.52   23.77
  -5   2   7  106.57   21.79
  -5   2   6  861.73   52.39
  -5  -2   6  961.06   66.76
  -5   2   5   13.93    8.34
  -5  -2   5   40.13   16.77
  -5   2   5   20.01    8.45
  -5   2   4   46.47   11.21
  -5  -2   4   52.46   14.42
  -5   2   4   35.61    8.93
  -5   2   3  136.93   19.04
  -5  -2   3  141.02   22.11
  -5   2   3  140.59   17.51
  -5   2   2  577.81   36.39
  -5   2   2  558.24   30.43
  -5  -2   2  560.33   37.70
  -5   2   1    2.98    2.08
  -5  -2   1    4.85    4.98
  -5   2   1    3.56    4.44
  -5   2   0  220.22   23.01
  -5  -2   0  196.88   21.83
  -5   2  -1   23.76    9.49
  -5   2  -2  691.85   43.77
  -5   2  -3  440.86   37.77
  -5   2  -4  544.61   44.74
  -5   2  -5   49.44   15.10
  -5   2  -6   39.26   15.45
  -5   2  -7   14.32    4.07
  -5  -2  -7   15.17    3.65
  -5   2  -7   13.33   10.13
  -5  -2  -8   59.29    8.88
  -5  -2  -8   58.63    7.99
  -5   2  -8   59.55    9.28
  -5   2  -8   55.82    7.44
  -5  -2  -8   56.80    7.50
  -5  -2  -9    1.64    3.85
  -5   2  -9    4.92    3.86
  -5   2  -9   12.70   11.37
  -5   2  -9   -2.03    3.84
  -5  -2  -9   -0.70    4.01
  -5  -2  -9   -0.19    3.34
  -5  -2 -10    4.02    3.80
  -5   2 -10    5.10    4.24
  -5   2 -10    1.53    3.78
  -5  -2 -10    4.36    4.63
  -5  -2 -10    6.63    4.34
  -5   2 -11   16.36    5.97
  -5  -2 -11   17.04    5.39
  -5  -2 -11   15.12    5.49
  -5   2 -11   12.17    4.63
  -5  -2 -11   10.29    3.68
  -5  -2 -12   -3.72    3.68
  -5   2 -12    0.31    3.23
  -5  -2 -12   -2.28    3.93
  -5  -2 -12   -3.29    3.44
  -5   2 -12   -4.24    4.98
  -5  -2 -13   -0.28    3.39
  -5  -2 -13   -5.06    3.61
  -5  -2 -14   21.64    6.56
  -5  -2 -14   13.95    4.17
  -5  -2 -15    0.57    2.59
  -5  -2 -15    3.12    3.68
  -5  -2 -16   -0.70    2.41
  -5  -2 -16    1.62    1.86
   5  -3 -20    1.76    1.62
   5  -3 -19    3.09    2.37
   5  -3 -18    1.68    2.40
   5  -3 -18   -1.09    2.71
   5  -3 -17    2.75    3.54
   5  -3 -17    5.10    2.98
   5  -3 -16    0.97    2.72
   5  -3 -16    1.81    3.51
   5  -3 -15   13.51    4.74
   5  -3 -15   10.13    4.70
   5  -3 -14    1.78    3.53
   5  -3 -14    1.71    3.03
  -5  -3  13   12.16   20.14
   5  -3 -13    1.86    3.34
  -5   3  13    3.40   23.57
   5  -3 -13    6.06    5.00
   5  -3 -12   10.69    4.96
  -5  -3  12   -0.36   14.81
  -5   3  12    2.51   20.09
  -5   3  11   13.33   17.87
  -5  -3  11   12.02   15.46
   5  -3 -11   12.46    5.15
  -5   3  10   13.18   14.59
  -5  -3  10   10.09   14.88
   5  -3 -10    4.68    3.78
  -5  -3   9   33.04   19.00
   5   3  -9   36.88   11.36
  -5  -3   8   15.69   15.28
  -5  -3   7  743.70   64.03
  -5  -3   6  129.70   26.02
  -5  -3   5 1714.51   84.84
  -5  -3   4   41.21   13.26
  -5   3   4   29.99    9.32
  -5   3   3 1669.86   62.00
  -5  -3   3 1705.55   73.26
  -5   3   2  667.39   39.09
  -5  -3   2  638.76   42.74
  -5   3   2  552.76   29.01
  -5   3   1 1541.45   60.26
  -5  -3   1 1505.39   63.02
  -5   3   0   48.42   11.60
  -5  -3   0   48.49   11.80
  -5   3  -1   37.11    9.66
  -5   3  -2   -0.55    4.67
  -5   3  -3  147.28   21.38
  -5   3  -4   -4.24    7.09
  -5   3  -5   11.63    8.55
  -5   3  -6   14.70    9.98
  -5   3  -7    3.25    2.99
  -5  -3  -7    5.56    3.38
  -5  -3  -7    4.00    2.52
  -5   3  -7    8.55    7.28
  -5   3  -7    3.04    3.84
  -5  -3  -8    1.54    2.78
  -5  -3  -8   -4.05    4.25
  -5   3  -8   -4.49    4.63
  -5   3  -8   -0.82    3.18
  -5   3  -8   -4.10   11.49
  -5  -3  -9   -2.82    3.48
  -5   3  -9    3.38    7.80
  -5   3  -9   -3.66    4.13
  -5  -3  -9    0.59    3.39
  -5   3  -9    7.74    5.70
  -5  -3  -9   -2.84    3.46
  -5  -3 -10   39.45    7.63
  -5   3 -10   37.57    8.18
  -5  -3 -10   44.13    7.07
  -5   3 -10   14.65   11.01
  -5  -3 -10   31.85    7.27
  -5   3 -10   51.67   10.12
  -5   3 -11   -5.85    4.51
  -5  -3 -11    0.24    3.34
  -5  -3 -11    0.08    3.26
  -5  -3 -11    3.77    3.74
  -5  -3 -12   -2.03    3.40
  -5   3 -12  -11.15    6.93
  -5  -3 -12    6.67    4.06
  -5  -3 -12   -3.48    3.45
  -5  -3 -13    9.52    4.57
  -5  -3 -13    3.72    3.27
  -5  -3 -13    3.40    3.14
  -5  -3 -14    1.92    3.69
  -5  -3 -14   -5.69    3.44
  -5  -3 -15   12.72    4.56
  -5  -3 -15    7.25    2.65
  -5  -3 -16   -1.44    2.17
   5  -4 -19   -2.83    2.04
   5  -4 -18   -0.06    2.67
   5  -4 -18   -3.25    2.36
   5  -4 -17    3.29    2.61
   5  -4 -17    0.85    2.88
   5  -4 -16    6.96    3.92
   5  -4 -16    5.36    3.58
   5  -4 -15   30.58    6.62
   5  -4 -15   24.27    5.83
   5  -4 -14    2.18    3.33
   5  -4 -14    3.71    3.67
   5  -4 -13   -0.28    3.33
  -5   4  12  -11.87   21.56
  -5  -4  12   -1.10   10.97
   5  -4 -12    4.54    4.45
  -5  -4  11  -15.97   17.69
   5  -4 -11   -1.98    4.18
  -5  -4  10   23.97   18.49
   5   4 -10    2.14    6.94
   5  -4 -10   10.06    5.21
  -5  -4   9   10.74   14.45
   5   4  -9    4.91    7.19
   5  -4  -9    8.82    3.42
  -5  -4   8    7.32    9.76
  -5  -4   7  163.70   31.73
  -5  -4   6  160.61   29.45
  -5  -4   5  304.20   37.94
  -5   4   4  641.84   41.51
  -5  -4   4  750.55   54.42
  -5  -4   3 1106.15   62.36
  -5   4   3 1041.54   52.18
  -5   4   2  368.44   30.81
  -5  -4   2  398.43   36.29
  -5  -4   1  550.51   43.59
  -5   4   1  578.81   38.51
  -5  -4   0   70.43   17.09
  -5   4   0   68.60   14.72
  -5   4  -1  874.50   51.32
  -5   4  -2  128.16   20.62
  -5   4  -3   62.30   15.07
  -5   4  -4   27.61   10.20
  -5   4  -5  227.08   15.61
  -5   4  -5  279.88   37.44
  -5   4  -6  133.55   11.21
  -5   4  -6  168.39   15.64
  -5  -4  -6  140.06   11.93
  -5  -4  -7   57.59    8.14
  -5   4  -7   75.23   23.08
  -5   4  -7   55.37   10.31
  -5  -4  -7   88.42   10.15
  -5  -4  -8    7.70    3.77
  -5   4  -8   12.41   12.44
  -5   4  -8   30.65    8.52
  -5  -4  -8   24.43    6.68
  -5  -4  -9   43.44    6.88
  -5  -4  -9   24.14    6.38
  -5   4  -9   21.40   17.99
  -5  -4  -9   33.20    7.34
  -5  -4 -10   15.41    4.94
  -5  -4 -10   14.94    5.37
  -5  -4 -10   18.25    4.98
  -5  -4 -11    7.73    4.56
  -5  -4 -11   11.02    5.52
  -5  -4 -11    0.71    2.69
  -5  -4 -12   -0.91    2.79
  -5  -4 -12    6.84    4.15
  -5  -4 -12   12.17    4.31
  -5  -4 -13   12.15    4.53
  -5  -4 -13   10.07    4.16
  -5  -4 -13   19.16    4.74
  -5  -4 -14   -5.05    3.16
  -5  -4 -14    0.46    2.10
  -5  -4 -15    0.75    2.21
  -5  -4 -15    1.14    1.51
   5  -5 -18   -0.89    1.99
   5  -5 -18    1.62    1.76
   5  -5 -17   -0.82    2.16
   5  -5 -17   -1.70    2.83
   5  -5 -16    6.67    2.85
   5  -5 -16   12.13    4.25
   5  -5 -15   -2.84    3.03
   5  -5 -15    0.50    2.67
   5  -5 -14    9.77    4.69
   5  -5 -14    5.00    3.12
   5  -5 -13    0.90    3.42
   5  -5 -12    4.52    3.69
  -5   5  11   18.95   22.78
  -5  -5  11   23.59    7.04
  -5  -5  11   11.57    9.61
   5  -5 -11   17.73    5.57
  -5  -5  10    8.24    4.95
  -5  -5  10   -2.59   17.47
   5   5 -10    4.14    5.56
   5  -5 -10    2.46    3.66
  -5  -5   9   -0.70    5.05
   5   5  -9    0.77    9.49
  -5  -5   9    4.22   10.95
   5  -5  -9    6.40    4.34
  -5  -5   8  111.90   12.89
   5  -5  -8  101.33   10.07
  -5  -5   8  104.82   29.61
   5   5  -8  118.55   26.07
  -5  -5   7   24.00    6.33
  -5  -5   7   35.86   17.76
  -5  -5   6  530.69   56.17
  -5  -5   5   10.46    9.75
  -5  -5   4  570.48   51.35
  -5  -5   3   19.95   11.41
  -5   5   3   22.99    9.20
  -5   5   2  300.83   31.43
  -5  -5   2  328.49   37.22
  -5   5   1    7.68    6.75
  -5  -5   1    9.04    8.31
  -5   5   0   79.19   16.90
  -5   5  -1    4.85    5.25
  -5   5  -2  196.94   28.28
  -5   5  -3   23.04    5.71
  -5   5  -3   37.06   13.37
  -5   5  -4   12.29    4.28
  -5   5  -4   13.20    9.84
  -5   5  -5    0.71    2.83
  -5   5  -5   13.18   11.19
  -5   5  -6    0.98    3.06
  -5   5  -6    0.28    8.74
  -5  -5  -6    2.12    2.84
  -5   5  -7    2.57    3.46
  -5   5  -7    5.90   10.02
  -5  -5  -7   -5.46    3.52
  -5   5  -8   -5.27   11.14
  -5  -5  -8   21.16    6.31
  -5  -5  -9   -3.52    3.61
  -5  -5 -10    0.56    2.93
  -5  -5 -10   -0.31    3.17
  -5  -5 -10   -0.34    3.17
  -5  -5 -11    3.03    3.26
  -5  -5 -11    3.16    3.38
  -5  -5 -11    5.52    3.64
  -5  -5 -12    1.77    2.45
  -5  -5 -12    3.92    3.36
  -5  -5 -12    1.91    2.59
  -5  -5 -13   -5.22    2.90
  -5  -5 -13    0.43    2.73
  -5  -5 -13    2.75    2.59
  -5  -5 -14    6.51    2.89
  -5  -5 -14    4.73    2.24
   5  -6 -17    0.18    1.63
   5  -6 -17   -0.23    1.61
   5  -6 -16    0.08    2.64
   5  -6 -16   -1.18    2.49
   5  -6 -15    6.16    3.33
   5  -6 -15    8.37    3.70
   5  -6 -14   -1.77    2.32
   5  -6 -14    2.86    3.19
   5  -6 -13    2.84    3.15
   5  -6 -12   15.14    4.51
  -5  -6  12   15.39    6.32
  -5  -6  11  126.03   15.62
   5  -6 -11  114.60   11.53
  -5  -6  10   76.66   11.77
  -5  -6  10   30.82   18.18
   5   6 -10   48.65   17.99
   5  -6 -10   69.22    9.04
  -5  -6   9   55.21   10.21
   5   6  -9   44.59   17.17
  -5  -6   9   41.68   23.92
   5  -6  -9   36.89    6.35
  -5  -6   8  192.68   17.80
   5   6  -8  194.26   33.94
  -5  -6   8  200.30   39.32
  -5  -6   7  234.98   17.90
   5   6  -7  262.52   40.49
  -5  -6   7  235.79   41.72
  -5  -6   6  119.50   12.21
  -5  -6   6  146.60   29.83
  -5  -6   5   29.22    6.71
  -5  -6   5   40.30   16.03
  -5  -6   4   35.92    6.87
  -5  -6   4   58.42   19.51
  -5  -6   3   18.58    5.94
  -5   6   3   12.95    4.40
  -5  -6   3   23.32   12.81
  -5  -6   2    9.44    5.24
  -5   6   2    7.54    4.00
  -5   6   2    5.88    7.26
  -5  -6   2    8.86    7.31
  -5  -6   1    0.78    3.33
  -5   6   1    3.24    3.10
  -5   6   1   10.42    9.52
  -5   6   0    4.63    4.98
  -5  -6   0    0.48    3.08
  -5   6   0    0.71    2.80
  -5   6  -1   16.19    8.38
  -5   6  -1   10.27    4.17
  -5   6  -2    1.61    6.44
  -5   6  -2    5.61    3.65
  -5   6  -3    3.56    3.70
  -5   6  -3    2.52    5.27
  -5   6  -4   -6.45    6.85
  -5   6  -4    3.36    3.54
  -5   6  -5   12.96    4.57
  -5   6  -5   -0.85    6.09
  -5   6  -6   21.00    5.61
  -5   6  -6   28.51   14.67
  -5   6  -7   -0.26    2.91
  -5  -6  -7   -3.24    4.52
  -5   6  -8    9.92    4.42
  -5  -6  -8    8.84    3.91
  -5  -6  -9   18.15    5.36
  -5  -6 -10   17.14    4.33
  -5  -6 -10   10.75    4.47
  -5  -6 -11    2.11    2.67
  -5  -6 -11    6.41    3.17
  -5  -6 -12    4.92    3.37
  -5  -6 -12   11.64    3.35
  -5  -6 -13   -1.24    2.69
  -5  -6 -13    5.86    2.68
   5  -7 -16   -0.43    1.64
   5  -7 -15    3.43    2.62
   5  -7 -14    1.65    2.38
  -5  -7  12   49.80   10.01
  -5  -7  11   15.52    6.49
  -5  -7  10    1.01    4.91
  -5  -7   9  146.20   15.14
  -5  -7   8   22.86    7.73
  -5  -7   7  418.72   23.64
   5   7  -7  381.37   51.10
  -5  -7   7  302.50   49.55
  -5  -7   6    7.14    5.02
   5   7  -6   -6.11    8.59
  -5  -7   6   -4.00   12.12
  -5  -7   5  148.36   13.66
   5   7  -5  135.46   30.15
  -5  -7   5  144.23   32.00
  -5  -7   4   18.26    6.06
  -5  -7   4   21.38   14.95
  -5   7   4   16.40    5.95
  -5  -7   3   60.39    9.13
  -5   7   3   54.79    8.54
  -5   7   2   22.41    5.93
  -5  -7   2   23.32    6.34
  -5   7   1   20.05    5.96
  -5  -7   1   16.79    5.35
  -5   7   1   12.93    8.94
  -5   7   0   -3.39    6.95
  -5   7   0   -0.64    2.96
  -5  -7   0   -0.28    4.23
  -5   7  -1    1.96    7.39
  -5   7  -1   12.66    5.27
  -5   7  -2    4.44    3.73
  -5   7  -2   -5.54   10.00
  -5   7  -3   14.55    4.60
  -5   7  -3    8.21   10.40
  -5   7  -4    7.49   10.13
  -5   7  -4   13.81    4.76
  -5   7  -5   29.24    5.99
  -5   7  -6    2.30    2.79
  -5   7  -7   10.46    4.44
  -5   7  -8   -0.36    2.46
  -5   7  -9   17.07    4.77
  -5  -7  -9   22.03    5.53
  -5  -7 -10   17.03    4.27
  -5  -7 -10   16.03    4.64
  -5  -7 -11    4.82    2.88
  -5  -7 -11   10.17    3.08
  -5  -7 -12    3.30    2.47
  -5  -7 -12    2.89    1.89
   5  -8 -15    2.05    1.87
   5  -8 -14    1.36    2.43
   5  -8 -13    9.53    3.40
  -5  -8  13   19.34    5.88
  -5  -8  12   75.99   11.20
  -5  -8  11   20.41    7.42
  -5  -8  10   92.08   12.43
  -5  -8   9   71.62   11.17
  -5  -8   8   40.59    8.19
  -5  -8   7   14.05    4.62
  -5  -8   6   83.33   10.78
  -5  -8   5   35.77    8.27
  -5  -8   4   89.81   10.85
  -5   8   4   75.25   11.32
  -5   8   3   53.05    9.39
  -5  -8   3   49.55    7.86
  -5  -8   2   88.63   11.03
  -5   8   2   82.54   11.32
  -5  -8   1   27.17    7.01
  -5   8   1   29.31    7.01
  -5   8   0   44.48    8.22
  -5  -8   0   35.58    7.54
  -5   8  -1    8.10    4.70
  -5   8  -2    8.20    4.91
  -5   8  -3   -2.89    3.35
  -5   8  -4    2.50    3.29
  -5   8  -5    2.44    3.21
  -5   8  -6    0.38    2.51
  -5   8  -7    0.35    2.32
  -5   8  -8   -2.67    3.25
  -5   8  -9   -6.36    3.63
  -5  -8 -10    3.41    2.52
  -5  -8 -11   -2.28    1.80
   5  -9 -14    2.77    1.78
   5  -9 -13    0.30    1.80
  -5  -9  12    0.64    3.59
   5  -9 -12    4.27    2.75
  -5  -9  11   17.20    5.65
  -5  -9  10   11.58    5.48
  -5  -9   9    6.05    4.10
  -5  -9   8   86.02   10.46
  -5  -9   7   20.70    5.81
  -5  -9   6  196.37   15.71
  -5  -9   5   81.49   10.58
  -5  -9   4  188.28   14.75
  -5   9   4  182.51   17.66
  -5   9   3   31.79    7.70
  -5  -9   3   34.35    6.79
  -5  -9   2  136.89   13.33
  -5   9   2  167.87   16.33
  -5  -9   1   28.89    6.95
  -5   9   1   31.34    7.23
  -5  -9   0   39.15    6.76
  -5   9   0   41.85    8.25
  -5   9  -1    0.66    3.56
  -5   9  -2    1.44    3.16
  -5   9  -3   -0.05    3.25
  -5   9  -4   35.07    6.88
  -5   9  -5   14.57    5.19
  -5   9  -6   29.24    6.06
  -5   9  -7    4.23    2.57
  -5   9  -8    0.56    2.18
  -5   9  -9   -3.82    2.13
   5  -9   9   -1.76    4.15
  -5  -9  -9    3.09    2.11
  -5  -9 -10    3.16    1.66
   5 -10 -11    4.95    2.17
  -5 -10  11    2.58    2.44
  -5 -10  10   10.86    3.51
  -5 -10   9   38.37    6.25
  -5 -10   8    5.65    3.25
  -5 -10   7  116.91   10.44
  -5 -10   6    7.03    3.66
  -5 -10   5  114.58   10.49
  -5 -10   4    1.57    2.75
  -5  10   3  120.99   14.38
  -5 -10   3  111.33   10.48
  -5  10   2    3.29    4.34
  -5 -10   2    2.98    3.29
  -5 -10   1   71.82    8.39
  -5  10   1   82.28   11.48
  -5  10   0    9.38    3.89
  -5  10  -1   16.39    5.33
  -5  10  -2    9.76    3.83
  -5  10  -3   -0.64    2.65
  -5  10  -4    0.91    2.44
  -5  10  -5   32.19    6.31
  -5  10  -6    2.80    2.19
  -5  10  -7    1.43    1.73
   5 -10   7   -0.99    3.22
   5 -10   8   -0.85    2.35
  -5 -11   8   28.45    4.24
  -5 -11   7   57.29    5.93
  -5 -11   6   51.46    5.84
  -5 -11   5   29.46    4.69
  -5 -11   4   39.00    5.16
  -5 -11   3   67.08    6.40
  -5 -11   2   29.96    4.37
   5 -11  -1   11.94    6.17
  -5  11   1    8.95    3.64
   5 -11   0    2.59    2.23
  -5  11   0   -2.41    3.23
   5 -11   1   -4.46    3.36
  -5  11  -1   -1.54    3.07
  -5  11  -2   -2.81    3.04
   5 -11   2   -0.27    2.45
  -5  11  -3   -0.21    2.12
   5 -11   3   -2.14    2.39
   5 -11   4   -1.35    2.63
  -5  11  -4   -0.98    1.83
   5 -11   5    2.42    2.21
   6   0 -20    2.27    1.88
   6   0 -19   -4.56    2.49
   6   0 -18   -0.39    2.32
   6   0 -17    2.11    2.78
   6   0 -16   12.53    5.03
   6   0 -15   -3.15    4.66
   6   0 -14   65.20    9.27
  -6   0  14   57.31   32.88
  -6   0  13  -21.49   19.94
   6   0 -13    3.28    3.49
   6   0 -12  765.58   29.84
  -6   0  12  628.56   79.90
  -6   0  11   -6.02   14.12
  -6   0  10 1017.91   87.21
  -6   0   9    8.98   12.18
  -6   0   8  176.13   32.00
  -6   0   7   -6.51   11.23
  -6   0   6 1169.73   72.18
  -6   0   5   -0.54    8.64
  -6   0   4   52.77   15.94
  -6   0   3   -3.50    7.04
  -6   0   2  555.45   33.99
  -6   0   1   11.15    7.22
  -6   0   1    4.24    4.22
  -6   0   0  189.87   28.63
  -6   0   0  176.68   17.33
  -6   0  -1    2.38    6.66
  -6   0  -2   -1.05    8.60
  -6   0  -3    7.83    6.56
  -6   0  -4  645.85   60.58
  -6   0  -5   -7.06   11.30
  -6   0  -6   52.42   20.32
  -6   0  -7   -0.30    8.15
  -6   0  -7    2.49    3.44
  -6   0  -7    7.58    3.93
  -6   0  -8  131.54   12.43
  -6   0  -8  161.78   11.90
  -6   0  -9    5.53    4.70
  -6   0  -9   -5.19    4.46
  -6   0 -10   46.52    9.01
  -6   0 -10   55.73    8.33
  -6   0 -11   -5.79    4.45
  -6   0 -11    0.58    4.00
  -6   0 -12   36.49    8.09
  -6   0 -12   40.81    7.04
  -6   0 -13   -5.79    4.43
  -6   0 -13   -3.34    3.54
  -6   0 -14   -3.09    3.80
  -6   0 -14    6.87    3.59
  -6   0 -15   -4.99    3.98
   6  -1 -20   -0.32    1.76
   6  -1 -19    2.86    2.63
   6   1 -18    1.99    2.54
   6  -1 -18    0.43    2.61
   6   1 -17    3.65    3.55
   6  -1 -17   -1.09    2.73
   6   1 -16   18.20    4.88
   6  -1 -16   27.33    6.49
   6   1 -15   31.24    6.54
   6  -1 -15   39.05    7.91
  -6   1  14   42.28   32.27
   6   1 -14   68.07    9.33
  -6  -1  14   36.22   25.05
   6  -1 -14   77.70   10.60
  -6  -1  13   27.75   22.98
  -6   1  13   45.87   29.75
   6   1 -13   39.82    6.77
   6  -1 -13   54.36    8.70
  -6   1  12   12.97   22.62
  -6  -1  12   37.49   25.54
   6   1 -12   25.80    5.57
   6  -1 -12   30.98    6.06
  -6   1  11   52.11   23.97
  -6  -1  11   76.07   27.44
   6  -1 -11   76.71    9.05
  -6  -1  10    8.42   14.71
  -6   1  10   23.58   20.34
  -6   1   9   75.32   20.99
  -6  -1   9   75.51   25.25
  -6  -1   8  156.92   30.65
  -6   1   8  149.55   29.39
  -6   1   7  886.64   64.91
  -6  -1   7  919.26   70.37
  -6   1   6   -5.06    8.90
  -6  -1   6   10.54   16.75
  -6   1   5  211.59   27.71
  -6  -1   5  233.04   32.52
  -6   1   4  101.88   18.74
  -6  -1   4   84.96   18.79
  -6   1   3   18.87    9.64
  -6  -1   3   32.80    9.88
  -6   1   3   12.65    9.46
  -6   1   2  122.56   21.79
  -6   1   2  121.67   14.82
  -6  -1   2  129.68   18.32
  -6   1   1  399.94   36.99
  -6   1   1  302.00   17.49
  -6  -1   1  370.19   28.40
  -6   1   0   23.12    9.34
  -6  -1   0   25.59    7.47
  -6   1  -1   18.69    9.42
  -6   1  -2   35.91   13.35
  -6   1  -3   48.04   14.65
  -6   1  -4    5.86    6.51
  -6   1  -5   49.14   17.60
  -6   1  -6   37.70   16.66
  -6   1  -7  135.31   12.75
  -6  -1  -7  122.54   11.97
  -6  -1  -7  114.10   11.48
  -6   1  -7  135.56   10.61
  -6  -1  -7  132.63   10.43
  -6   1  -7   92.66   26.08
  -6   1  -8   23.40   15.07
  -6   1  -8   37.74    7.67
  -6  -1  -8   30.09    6.38
  -6  -1  -8   51.11    7.22
  -6   1  -8   39.02    6.70
  -6  -1  -8   35.52    7.34
  -6  -1  -9   82.10   10.62
  -6   1  -9   78.87   10.36
  -6   1  -9   96.23   10.04
  -6  -1  -9   83.31    8.91
  -6  -1  -9   66.18    9.66
  -6  -1 -10   23.21    6.95
  -6   1 -10   17.15    5.22
  -6  -1 -10   19.58    5.57
  -6   1 -10   10.87    5.49
  -6   1 -11   33.44    7.53
  -6  -1 -11   34.77    8.17
  -6   1 -11   29.14    6.23
  -6  -1 -11   33.15    6.38
  -6   1 -12   21.01    6.29
  -6  -1 -12   15.24    5.48
  -6   1 -12   23.04    6.45
  -6  -1 -12   14.61    4.61
  -6   1 -13    9.90    4.47
  -6  -1 -13   16.69    5.95
  -6   1 -13   16.90    5.23
  -6  -1 -13   10.41    4.21
  -6  -1 -14    6.90    4.54
  -6   1 -14   -5.56    4.74
  -6  -1 -14    1.63    3.72
  -6  -1 -15    6.17    2.92
  -6  -1 -16    3.46    3.26
   6  -2 -20   -2.06    1.81
   6  -2 -19    2.63    2.20
   6  -2 -18    8.75    3.85
   6  -2 -17    0.67    3.04
   6  -2 -16   13.44    5.62
   6  -2 -15    3.74    4.57
  -6  -2  14   16.28   22.96
   6  -2 -14   12.56    5.01
  -6   2  14  -25.01   34.02
  -6   2  13   86.80   41.90
   6  -2 -13  123.74   12.28
  -6  -2  13   70.57   34.07
  -6   2  12  -17.72   22.35
  -6  -2  12    3.63   18.56
   6  -2 -12    0.31    3.33
   6  -2 -11  517.96   24.14
  -6   2  11  536.31   73.12
  -6  -2  11  463.08   66.25
  -6   2  10   33.26   21.63
  -6  -2  10    6.71   15.03
  -6   2   9  228.61   40.24
  -6  -2   9  219.33   39.73
  -6   2   8   22.38   11.14
  -6  -2   8    7.67   13.80
  -6   2   7    9.46    8.68
  -6  -2   7   -0.13   16.95
  -6   2   6    0.20    8.32
  -6  -2   6    1.66    8.81
  -6   2   5   -0.68    8.16
  -6   2   5    4.58    6.96
  -6  -2   5   11.46   10.37
  -6   2   4   41.50   10.83
  -6  -2   4   50.69   13.88
  -6   2   4   40.28   12.75
  -6   2   3  124.33   21.86
  -6   2   3  134.96   18.47
  -6  -2   3  151.13   22.60
  -6   2   2   -1.01    4.95
  -6   2   2   -1.88    4.64
  -6  -2   2    0.75    4.91
  -6  -2   1    5.38    5.72
  -6   2   1    3.73    5.72
  -6   2   0  118.57   19.62
  -6  -2   0  105.23   17.12
  -6   2  -1    7.00    5.83
  -6   2  -2    1.38    5.46
  -6   2  -3   20.51    9.61
  -6   2  -4    5.33    6.27
  -6   2  -5    9.46    8.94
  -6   2  -6   36.56   15.95
  -6  -2  -6   22.76    4.63
  -6   2  -6   22.26    5.15
  -6   2  -7   -3.32    9.01
  -6   2  -7    0.11    3.21
  -6  -2  -7    1.38    3.25
  -6   2  -7    5.67    4.54
  -6  -2  -7    2.42    3.49
  -6  -2  -7    0.04    2.60
  -6   2  -8   27.88    6.93
  -6  -2  -8   24.81    6.25
  -6   2  -8   10.60   11.62
  -6  -2  -8   25.00    6.44
  -6   2  -8   33.26    6.31
  -6  -2  -8   34.47    6.56
  -6   2  -9  124.38   13.98
  -6  -2  -9  105.57   12.00
  -6   2  -9  133.60   12.16
  -6  -2  -9  125.34   10.73
  -6  -2  -9   94.58   11.65
  -6   2 -10    3.97    4.01
  -6  -2 -10   -3.79    3.56
  -6   2 -10   -3.71    4.39
  -6  -2 -10    3.62    3.72
  -6  -2 -10    5.37    3.46
  -6   2 -11   44.45    8.87
  -6  -2 -11   61.69    9.55
  -6   2 -11   58.76    9.03
  -6  -2 -11   77.36    8.99
  -6  -2 -11   54.97    9.01
  -6  -2 -12    8.81    5.11
  -6   2 -12   -1.38    5.01
  -6  -2 -12    6.60    4.12
  -6  -2 -13   14.27    5.39
  -6   2 -13   10.99    5.99
  -6  -2 -13   11.89    4.40
  -6  -2 -14    6.03    4.28
  -6  -2 -14   -3.64    2.60
  -6  -2 -15    0.49    2.68
  -6  -2 -15    0.53    2.30
   6  -3 -20    0.43    1.47
   6  -3 -19   -0.70    2.23
   6  -3 -18    2.59    2.44
   6  -3 -17    7.27    3.89
   6  -3 -16    4.69    3.81
   6  -3 -16   -3.58    3.17
   6  -3 -15   23.80    6.24
   6  -3 -15   12.74    3.86
   6  -3 -14   31.38    6.42
   6  -3 -14   49.42    8.76
  -6  -3  13   -5.04   13.84
   6  -3 -13    7.18    4.90
   6  -3 -13   13.04    4.53
   6  -3 -12  128.60   12.64
  -6  -3  12   83.82   29.80
  -6   3  12  143.03   50.39
  -6   3  11   89.32   33.42
   6  -3 -11   77.80    9.88
  -6  -3  11   65.99   26.85
  -6   3  10  213.39   43.16
   6  -3 -10  223.21   15.57
  -6  -3  10  177.25   35.33
  -6   3   9   88.15   25.53
  -6  -3   9   82.71   27.27
  -6   3   8  731.87   64.18
  -6  -3   8  737.82   68.06
  -6   3   7   22.33   12.00
  -6  -3   7   42.90   17.46
  -6   3   6   55.53   16.64
  -6  -3   6   41.62   16.72
  -6   3   5   -4.79    7.57
  -6  -3   5    2.75    7.97
  -6   3   4   26.48   10.81
  -6   3   4   33.10   11.02
  -6  -3   4   48.40   16.10
  -6   3   3    4.14    7.21
  -6  -3   3    2.66    8.92
  -6   3   3    0.91    4.90
  -6   3   2    4.99    4.10
  -6  -3   2   10.82    8.57
  -6   3   1   54.63   14.06
  -6  -3   1   50.15   13.64
  -6  -3   0   63.40   15.68
  -6   3   0   86.48   17.23
  -6   3  -1   -0.02    5.83
  -6   3  -2    7.59    5.36
  -6   3  -3   15.31    7.76
  -6   3  -4   11.07    9.77
  -6   3  -5    7.75    7.11
  -6  -3  -6   13.64    4.70
  -6   3  -6   28.14    6.84
  -6   3  -6   22.28   13.47
  -6  -3  -6   15.19    4.72
  -6   3  -7    6.58    6.01
  -6  -3  -7    1.51    3.01
  -6   3  -7   -2.56    5.02
  -6  -3  -7    1.10    3.11
  -6  -3  -8   13.05    4.79
  -6   3  -8   -0.84    9.59
  -6  -3  -8    5.97    3.92
  -6   3  -8   12.88    5.61
  -6  -3  -8    3.80    3.34
  -6  -3  -9   13.30    5.70
  -6   3  -9   13.10    9.30
  -6   3  -9   11.97    6.16
  -6  -3  -9   14.95    5.52
  -6  -3  -9    5.91    4.44
  -6  -3 -10   15.08    5.58
  -6  -3 -10   16.59    5.22
  -6  -3 -10   19.24    5.21
  -6  -3 -11   -1.28    3.91
  -6   3 -11    3.37    7.13
  -6  -3 -11   -1.34    3.83
  -6  -3 -11    2.36    3.46
  -6  -3 -12   25.40    6.36
  -6  -3 -12   32.28    5.90
  -6  -3 -13    1.27    3.13
  -6  -3 -13    5.29    2.96
  -6  -3 -14    8.70    3.75
  -6  -3 -14   -2.59    2.59
  -6  -3 -15   -0.91    1.67
   6  -4 -19    0.63    1.64
   6  -4 -18   25.61    4.98
   6  -4 -17    5.05    3.23
   6  -4 -17    5.94    3.24
   6  -4 -16    9.81    4.53
   6  -4 -16    1.01    2.47
   6  -4 -15   10.76    4.86
   6  -4 -15   16.29    5.36
   6  -4 -14   23.10    6.53
   6  -4 -14   23.46    5.88
   6  -4 -13    8.58    4.61
  -6   4  12   18.39   20.65
  -6  -4  12   51.52   25.93
   6  -4 -12   49.79    8.67
  -6   4  11    8.08   16.50
  -6  -4  11   -8.91   17.27
   6  -4 -11   -3.97    3.64
  -6   4  10  203.75   44.08
  -6  -4  10  164.74   15.16
   6  -4 -10  193.40   14.71
   6   4 -10  142.06   24.70
  -6  -4  10  169.20   36.99
  -6  -4   9  292.02   19.54
  -6  -4   9  344.40   50.75
  -6   4   9  359.48   52.78
   6   4  -9  331.31   38.99
  -6   4   8  154.86   30.41
  -6  -4   8  173.76   35.59
  -6  -4   7   41.92   20.60
  -6  -4   6   82.18   21.83
  -6  -4   5  155.77   28.35
  -6   4   4  137.03   22.94
  -6  -4   4  174.65   28.25
  -6   4   3    1.89    3.90
  -6  -4   3    4.28    7.16
  -6   4   2   15.70    8.25
  -6  -4   2   15.60   10.31
  -6   4   1   -1.79    5.63
  -6  -4   1    3.31    6.04
  -6   4   0    1.69    4.23
  -6   4  -1   10.74    7.07
  -6   4  -2   16.07   10.41
  -6   4  -3    8.00    8.84
  -6   4  -4  180.78   30.43
  -6   4  -4   32.19    9.93
  -6   4  -5   57.58    7.86
  -6   4  -5   78.78   21.77
  -6   4  -5   99.16   15.56
  -6   4  -6   26.14    6.25
  -6   4  -6   33.50   16.83
  -6  -4  -6   26.72    5.48
  -6  -4  -7    0.50    2.55
  -6   4  -7   -2.46    5.96
  -6  -4  -7    1.20    3.24
  -6  -4  -8   11.35    4.65
  -6   4  -8   16.76    8.53
  -6  -4  -8   24.30    6.32
  -6   4  -8    8.19    6.85
  -6  -4  -9   13.77    4.79
  -6  -4  -9   24.47    5.94
  -6  -4  -9   17.53    5.62
  -6  -4 -10   65.64    9.47
  -6  -4 -10   71.32   10.68
  -6  -4 -11   18.86    5.66
  -6  -4 -11   16.94    5.57
  -6  -4 -11   26.36    5.59
  -6  -4 -12   23.70    5.77
  -6  -4 -12   27.68    6.46
  -6  -4 -12   25.07    5.38
  -6  -4 -13    3.73    3.60
  -6  -4 -13   -2.73    2.76
  -6  -4 -14    3.20    1.94
  -6  -4 -15    2.78    1.53
   6  -5 -19    0.00    1.32
   6  -5 -18    0.65    1.68
   6  -5 -18   -2.09    1.89
   6  -5 -17   -1.53    2.68
   6  -5 -17    2.28    2.25
   6  -5 -16    3.52    3.16
   6  -5 -16   -0.99    3.60
   6  -5 -15   20.36    5.45
   6  -5 -15   12.29    4.04
   6  -5 -14    6.36    4.16
   6  -5 -14    6.87    3.66
   6  -5 -13  116.86   11.94
   6  -5 -12    4.00    4.02
  -6  -5  11  156.27   16.21
  -6   5  11  106.23   37.92
   6  -5 -11  136.03   13.08
  -6  -5  11   89.15   30.15
  -6   5  10   28.20   17.04
  -6  -5  10   -1.68    9.63
   6   5 -10   -3.72   10.14
   6  -5 -10   12.55    4.85
  -6  -5  10   13.31    5.96
  -6  -5   9  506.23   27.88
   6  -5  -9  474.61   23.41
  -6   5   9  481.83   61.89
   6   5  -9  448.35   49.56
  -6  -5   9  499.23   63.31
  -6  -5   8   10.26    5.69
  -6  -5   8    7.68   11.72
  -6  -5   7  241.26   16.92
  -6  -5   7  267.92   42.93
  -6  -5   6   49.35    8.33
  -6  -5   6   60.00   18.49
  -6  -5   5   15.63    5.36
  -6  -5   5    2.85    7.89
  -6  -5   4   15.34   12.56
  -6   5   3    3.58    5.78
  -6  -5   3    0.18    6.29
  -6   5   2   11.25    7.32
  -6  -5   2   13.52    9.81
  -6  -5   1  122.33   23.77
  -6   5   1  105.78   22.51
  -6   5   0    2.73    6.95
  -6   5  -1   42.93    6.43
  -6   5  -1   31.54   12.86
  -6   5  -2    6.57    8.18
  -6   5  -2    5.17    3.09
  -6   5  -3    6.39    8.66
  -6   5  -3    5.90    3.63
  -6   5  -4    0.81    3.19
  -6   5  -4   -6.07    8.51
  -6   5  -5   10.95    8.36
  -6   5  -5   18.09    5.33
  -6   5  -6    3.07    2.91
  -6   5  -6    6.79    7.92
  -6   5  -7   57.63    8.01
  -6   5  -7   44.57   19.68
  -6  -5  -7   59.43    8.50
  -6  -5  -8   -0.69    3.44
  -6  -5  -9   19.82    5.15
  -6  -5  -9   14.53    4.57
  -6  -5 -10    3.30    3.58
  -6  -5 -10   -1.27    3.01
  -6  -5 -11   15.41    4.69
  -6  -5 -11   25.28    6.46
  -6  -5 -11   30.76    5.90
  -6  -5 -12   -1.53    2.84
  -6  -5 -12   -0.01    2.86
  -6  -5 -12    2.79    2.27
  -6  -5 -13    5.56    2.90
  -6  -5 -14    1.64    1.48
   6  -6 -17   -0.91    1.70
   6  -6 -17    1.81    1.93
   6  -6 -16   10.58    3.55
   6  -6 -16    6.62    2.86
   6  -6 -15   19.67    4.85
   6  -6 -15   12.00    4.00
   6  -6 -14   56.22    7.68
   6  -6 -14   60.13    8.12
   6  -6 -13   71.27    9.04
   6  -6 -12   28.70    6.02
  -6  -6  12   36.68    9.45
  -6  -6  11  194.80   18.35
   6  -6 -11  160.79   13.61
  -6  -6  10  221.17   19.84
   6  -6 -10  192.36   14.79
  -6  -6   9   49.47    9.08
   6   6  -9   26.90   13.97
  -6  -6   9   24.30   12.18
   6  -6  -9   49.90    7.63
  -6  -6   8   31.33    6.96
   6   6  -8   31.96   14.70
  -6  -6   8   35.25   17.18
  -6  -6   7   -6.92    4.99
  -6  -6   7    1.91   10.48
  -6  -6   6    3.97    4.10
  -6  -6   6    2.03   10.57
  -6  -6   5   36.79    7.33
  -6  -6   5   38.56   17.60
  -6   6   4   37.36    7.30
  -6  -6   4   35.69    6.39
  -6  -6   4   44.89   14.91
  -6  -6   3   35.83    7.55
  -6   6   3   27.75    6.19
  -6  -6   3   44.98   17.13
  -6   6   2   54.14    7.94
  -6   6   2   62.75   19.03
  -6  -6   2   50.58    7.94
  -6   6   1    5.20    6.39
  -6   6   1    9.34    4.28
  -6  -6   1    4.83    3.92
  -6  -6   0    2.36    3.27
  -6   6   0    3.30    6.20
  -6   6   0    2.00    2.64
  -6   6  -1   27.02   11.67
  -6   6  -1   29.30    5.90
  -6   6  -2    1.81    5.36
  -6   6  -2    1.99    2.59
  -6   6  -3    2.94    7.65
  -6   6  -3    5.37    4.10
  -6   6  -4    5.54    3.58
  -6   6  -4    8.65   10.36
  -6   6  -5    4.55    3.80
  -6   6  -5   -1.80    6.10
  -6   6  -6    6.16    3.48
  -6   6  -7   17.61    4.36
  -6   6  -8   42.24    7.01
  -6  -6  -9   39.35    7.00
  -6  -6  -9   29.42    6.35
  -6  -6 -10   41.89    6.99
  -6  -6 -10   32.41    6.53
  -6  -6 -11   17.03    4.66
  -6  -6 -11   26.35    5.24
  -6  -6 -12    3.86    2.35
  -6  -6 -13   -3.73    2.18
   6  -7 -16    6.62    2.58
   6  -7 -15    3.33    2.73
   6  -7 -14   44.38    6.50
  -6  -7  13   39.30    7.94
  -6  -7  12  159.13   16.66
  -6  -7  11    4.32    5.74
  -6  -7  10  104.82   13.70
  -6  -7   9    7.40    5.70
  -6  -7   8  114.39   13.23
  -6  -7   7   30.88    8.08
  -6  -7   7   22.99   17.71
  -6  -7   6    9.39    6.06
   6   7  -6    7.28   13.31
  -6  -7   6   -1.70   12.10
  -6  -7   5    1.04    3.42
  -6  -7   5   -8.50   13.41
  -6  -7   4   69.58   10.30
  -6   7   4   60.81    9.70
  -6  -7   4   85.51   25.55
  -6  -7   3   10.12    5.34
  -6   7   3    2.78    3.64
  -6  -7   2   84.92   10.70
  -6   7   2   63.96   10.32
  -6  -7   1   38.13    7.72
  -6   7   1   24.12   13.00
  -6   7   1   28.51    7.67
  -6   7   0    2.64    3.83
  -6  -7   0    3.10    3.86
  -6   7   0   -2.34    9.38
  -6   7  -1   -0.54    8.22
  -6   7  -1    3.70    3.61
  -6   7  -2    0.26    5.72
  -6   7  -2    9.70    5.15
  -6   7  -3   -1.89    2.82
  -6   7  -4   12.05    4.14
  -6   7  -5   -3.58    3.23
  -6   7  -6   47.92    7.77
  -6   7  -7   -1.70    3.21
  -6   7  -8   95.19   10.10
  -6  -7  -9    2.07    2.77
  -6  -7 -10   31.90    5.43
  -6  -7 -11    0.47    1.98
  -6  -7 -12    8.47    2.50
   6  -8 -15   13.44    3.09
   6  -8 -14    6.04    2.64
  -6  -8  13   63.78    8.65
   6  -8 -13   48.76    6.43
  -6  -8  12   51.33    9.33
  -6  -8  11  132.34   13.80
  -6  -8  10   10.81    5.45
  -6  -8   9  269.81   19.96
  -6  -8   8   41.73    8.41
  -6  -8   7    5.26    4.81
  -6  -8   6    2.08    4.00
  -6  -8   5    3.54    4.27
  -6  -8   4    6.86    4.72
  -6   8   4   10.92    5.61
  -6   8   3   -2.69    3.33
  -6  -8   3    1.85    3.70
  -6  -8   2   -3.48    5.05
  -6   8   2   -3.52    3.26
  -6   8   1   13.54    5.51
  -6  -8   1    6.84    3.79
  -6  -8   0    0.04    3.06
  -6   8   0    0.87    3.89
  -6   8  -1    7.62    4.37
  -6   8  -2    8.85    4.75
  -6   8  -3    7.16    4.20
  -6   8  -4    0.15    3.10
  -6   8  -5   14.20    4.68
  -6   8  -6    5.39    3.36
  -6   8  -7   15.18    4.21
  -6   8  -8    7.89    3.84
  -6  -8  -9    3.64    2.37
  -6  -8 -10    5.00    2.50
  -6  -8 -11    9.58    2.44
   6  -9 -14   -0.92    1.86
  -6  -9  13   20.39    4.69
   6  -9 -13   17.53    3.55
  -6  -9  12   -0.67    2.68
  -6  -9  11   26.33    6.31
  -6  -9  10    6.25    3.97
  -6  -9   9   52.97    7.71
  -6  -9   8   76.03    9.97
  -6  -9   7   81.96    9.95
  -6  -9   6   87.64   10.29
  -6  -9   5   79.34    9.86
  -6  -9   4    1.18    3.47
  -6   9   4   -1.56    3.46
  -6  -9   3   -1.40    3.29
  -6   9   3    7.39    4.41
  -6  -9   2   -1.73    4.20
  -6   9   2    3.53    4.26
  -6   9   1   19.92    5.62
  -6  -9   1   17.73    5.47
  -6   9   0    9.90    3.69
  -6  -9   0    3.13    2.28
  -6   9  -1    0.80    3.41
  -6   9  -2    3.89    4.48
  -6   9  -3    2.51    3.06
  -6   9  -4    0.73    2.84
  -6   9  -5   -3.45    3.72
  -6   9  -6    0.53    2.81
  -6   9  -7   34.23    6.23
  -6   9  -8   -4.16    2.52
  -6  -9  -8    0.54    1.76
   6  -9   9   24.21    5.79
  -6  -9  -9   26.18    3.73
   6 -10 -11    4.69    2.30
  -6 -10  11    5.19    2.68
  -6 -10  10   64.08    6.95
  -6 -10   9    7.64    3.51
  -6 -10   8   55.51    6.89
  -6 -10   7    1.04    2.52
  -6 -10   6    5.05    2.79
  -6 -10   5   15.49    4.32
  -6 -10   4    8.98    3.65
  -6  10   3    3.02    4.54
  -6 -10   3    1.19    2.70
  -6 -10   2   12.70    4.40
  -6  10   2   17.98    5.80
  -6  10   1    0.31    2.89
  -6 -10   1    4.56    3.73
  -6  10   0   -0.55    3.65
  -6  10  -1    3.21    2.72
  -6  10  -2    6.53    4.47
  -6  10  -3    3.91    3.08
  -6  10  -4    2.25    2.61
  -6  10  -5   -3.40    2.35
  -6  10  -6    2.74    2.35
   6 -10   7    3.07    2.40
  -6 -10  -7    2.88    1.70
  -6 -11   8    8.13    2.19
  -6 -11   7   42.20    4.77
  -6 -11   6   16.99    3.29
  -6 -11   5    8.71    2.69
  -6 -11   4    4.41    2.40
  -6 -11   3   -0.35    1.67
  -6  11   2    5.38    3.36
   6 -11  -1   -1.61    1.95
  -6  11   1    2.29    2.44
  -6  11   0   -1.27    2.15
   6 -11   0    4.29    2.98
  -6  11  -1    3.32    2.80
   6 -11   1    0.83    2.43
  -6  11  -2    3.11    2.75
   6 -11   2   -0.43    2.18
   6 -11   3   -1.95    2.02
  -6  11  -3    0.22    1.74
   7   0 -20    2.35    1.86
   7   0 -19   26.14    5.36
   7   0 -18    3.69    3.41
   7   0 -17   40.49    7.41
   7   0 -16    2.18    3.95
   7   0 -15  240.64   17.94
  -7   0  14  -17.63   22.53
   7   0 -14    3.22    4.13
  -7   0  13    1.41   23.50
   7   0 -13    4.26    3.21
  -7   0  12   14.73   20.25
   7   0 -12    2.85    4.09
  -7   0  11  123.79   35.74
   7   0 -11  138.71   12.37
  -7   0  10   -2.55   14.07
  -7   0   9    7.55   12.32
  -7   0   8   -0.73   13.20
  -7   0   7 1642.62   94.79
  -7   0   6    6.07   11.00
  -7   0   5 5428.87  153.22
  -7   0   4   -7.60   10.49
  -7   0   3   13.98    6.16
  -7   0   2   -3.94    6.04
  -7   0   1    8.56    8.65
  -7   0   1   18.51    6.18
  -7   0   0   14.38   10.27
  -7   0  -1 1661.26   91.24
  -7   0  -2   12.05   10.86
  -7   0  -3  509.48   55.05
  -7   0  -4    6.93   10.66
  -7   0  -5  120.42   30.42
  -7   0  -6   -1.87    3.76
  -7   0  -6    0.50    7.18
  -7   0  -6    8.07    3.48
  -7   0  -7   51.47    8.55
  -7   0  -7   53.25    7.19
  -7   0  -8    1.37    3.74
  -7   0  -8    1.56    3.87
  -7   0  -9   16.88    6.07
  -7   0  -9   19.02    5.82
  -7   0 -10   -5.17    4.61
  -7   0 -10    1.25    3.72
  -7   0 -11   -5.48    4.03
  -7   0 -11   -2.23    3.79
  -7   0 -12   -0.28    3.61
  -7   0 -12   -2.09    3.90
  -7   0 -13    8.90    4.56
  -7   0 -14    1.06    3.36
  -7   0 -15  -10.05    4.76
   7  -1 -20    3.67    1.95
   7  -1 -19    3.73    2.86
   7   1 -18    7.92    3.29
   7  -1 -18   17.48    5.12
   7   1 -17   12.71    4.34
   7  -1 -17   17.58    5.59
   7   1 -16   81.71   10.01
   7  -1 -16  104.42   11.77
   7   1 -15   56.85    8.40
   7  -1 -15   73.53   10.22
  -7   1  14   15.58   18.65
   7   1 -14   17.16    5.19
   7  -1 -14   22.76    6.27
  -7  -1  14   18.73   19.53
  -7   1  13   34.41   27.17
  -7  -1  13   28.07   24.41
   7   1 -13   38.54    6.89
   7  -1 -13   44.86    7.72
  -7   1  12   37.62   23.88
  -7  -1  12   44.49   26.28
   7   1 -12   24.33    5.90
   7  -1 -12   27.81    6.48
  -7   1  11   38.41   16.12
  -7  -1  11   45.53   21.32
   7   1 -11   23.66    5.02
   7  -1 -11   39.81    7.36
  -7   1  10   21.38   18.26
  -7  -1  10    9.31   17.77
  -7  -1   9   -1.67   11.84
  -7   1   9    5.32   12.23
  -7   1   8  -15.08   10.44
  -7  -1   8   -5.10   15.89
  -7   1   7  238.69   35.71
  -7  -1   7  259.33   40.72
  -7   1   6  141.48   26.98
  -7  -1   6  168.13   29.30
  -7   1   5  196.83   28.65
  -7  -1   5  181.42   29.53
  -7   1   4 1163.82   63.97
  -7  -1   4 1175.24   66.87
  -7   1   3 1153.64   80.39
  -7   1   3 1184.53   53.64
  -7  -1   3 1251.54   63.24
  -7   1   2  635.18   55.09
  -7   1   2  546.93   30.17
  -7  -1   2  617.03   40.94
  -7   1   1   16.14    8.14
  -7  -1   1   10.24    6.24
  -7   1   0  614.52   53.15
  -7  -1   0  579.87   38.01
  -7   1  -1  441.74   44.29
  -7   1  -2  264.52   36.22
  -7   1  -3  240.27   36.86
  -7   1  -4  373.52   48.23
  -7   1  -5  109.88   29.36
  -7   1  -6   45.51   21.12
  -7   1  -6   57.11    8.70
  -7  -1  -6   54.61    8.40
  -7   1  -6   71.09    8.39
  -7  -1  -6   55.50    7.05
  -7   1  -7   17.50   14.52
  -7   1  -7   26.89    6.73
  -7  -1  -7   28.52    6.66
  -7   1  -7   22.37    5.44
  -7  -1  -7   26.44    5.50
  -7   1  -8   53.88    9.10
  -7  -1  -8   44.54    8.03
  -7  -1  -8   62.21    8.03
  -7   1  -8   43.71    7.71
  -7   1  -9    9.08    5.26
  -7  -1  -9    6.49    4.38
  -7   1  -9    5.00    8.43
  -7   1  -9    3.26    4.85
  -7  -1  -9    7.74    3.89
  -7   1 -10    0.15    4.04
  -7  -1 -10   -5.27    4.42
  -7   1 -10   -2.84    3.56
  -7  -1 -10   -0.88    3.77
  -7   1 -11    3.07    3.78
  -7  -1 -11    0.81    3.68
  -7   1 -11    5.92    4.41
  -7  -1 -11   -0.45    3.88
  -7  -1 -12   -4.73    3.86
  -7   1 -12    0.45    4.39
  -7  -1 -12   -1.73    3.57
  -7  -1 -13   -0.14    3.27
  -7   1 -13    2.00    3.64
  -7  -1 -13    1.85    3.57
  -7   1 -14    0.82    4.58
  -7  -1 -14   -3.91    3.63
  -7  -1 -15    2.30    2.84
   7  -2 -20   10.06    2.85
   7  -2 -19    1.31    2.90
   7  -2 -18   20.44    5.34
   7  -2 -17    4.91    3.52
   7  -2 -16   79.22   10.67
   7  -2 -15   77.73   10.45
   7  -2 -14   -1.56    3.55
  -7   2  13   18.23   22.54
  -7  -2  13    7.94   14.09
   7  -2 -13    7.27    4.91
  -7   2  12   -5.33   18.99
  -7  -2  12   13.61   20.75
   7  -2 -12    7.10    4.12
  -7   2  11  -18.38   24.13
  -7  -2  11  -11.76   20.04
   7  -2 -11   -9.71    5.32
  -7   2  10  144.74   36.51
  -7  -2  10  140.39   36.41
  -7   2   9   10.18   14.87
  -7  -2   9    8.11   11.74
  -7  -2   8   99.57   25.44
  -7   2   8   78.62   22.83
  -7   2   7   66.17   18.18
  -7  -2   7   77.79   20.00
  -7   2   6   70.92   17.84
  -7  -2   6   72.13   18.50
  -7   2   5   76.27   17.72
  -7   2   5   54.05   18.42
  -7  -2   5   90.00   22.48
  -7   2   4    0.45    5.67
  -7  -2   4   -4.33    9.57
  -7   2   4   -7.30    9.78
  -7   2   3   30.37    9.75
  -7  -2   3   20.89    8.43
  -7   2   3   32.42   12.22
  -7   2   2    0.97    5.15
  -7  -2   2   -0.87    6.23
  -7   2   1   61.30   16.58
  -7  -2   1   53.11   14.63
  -7  -2   0  386.25   35.15
  -7   2   0  385.51   41.05
  -7   2  -1   20.84   11.47
  -7   2  -2  211.68   31.43
  -7   2  -3    3.55    5.89
  -7   2  -4   95.62   23.41
  -7   2  -5   48.31   19.47
  -7  -2  -5   27.16    5.50
  -7  -2  -5   30.24    5.30
  -7   2  -5   35.07    7.66
  -7  -2  -6   49.80    8.22
  -7   2  -6   36.99   17.47
  -7   2  -6   67.82    9.04
  -7  -2  -6   66.18    7.98
  -7  -2  -6   41.67    7.35
  -7  -2  -7   -3.19    3.18
  -7   2  -7    8.41    8.25
  -7   2  -7    3.14    4.21
  -7  -2  -7    3.57    4.10
  -7  -2  -7    8.19    3.73
  -7  -2  -8   46.33    8.45
  -7  -2  -8   49.73    7.37
  -7   2  -8   40.85    7.88
  -7  -2  -8   42.79    7.83
  -7  -2  -9    4.72    3.27
  -7   2  -9   -4.61   13.88
  -7  -2  -9    5.87    4.64
  -7   2  -9    4.10    4.51
  -7  -2 -10   31.19    7.09
  -7   2 -10   26.43    7.35
  -7  -2 -10   29.46    6.36
  -7  -2 -11    0.71    4.80
  -7   2 -11   -9.48    5.14
  -7  -2 -11   -1.23    3.24
  -7  -2 -12   -0.42    3.61
  -7   2 -12   -4.55    5.67
  -7  -2 -12    2.10    3.11
  -7  -2 -13   -0.41    3.40
  -7   2 -13   -5.36    7.26
  -7  -2 -13   -3.33    3.80
  -7  -2 -14   -0.74    2.23
  -7  -2 -15   19.19    3.59
   7  -3 -20   -0.47    1.40
   7  -3 -19   -2.30    2.36
   7  -3 -18   -3.43    3.31
   7  -3 -17   15.94    5.18
   7  -3 -16    3.20    3.42
   7  -3 -15    9.05    4.32
   7  -3 -14   40.25    7.84
  -7   3  13   16.02   24.41
  -7  -3  13   -1.93   13.01
   7  -3 -13   23.79    6.25
  -7   3  12  -10.41   19.72
  -7  -3  12   -1.51   11.35
   7  -3 -12    3.71    4.48
  -7   3  11   57.79   25.67
   7  -3 -11   56.14    8.80
  -7  -3  11   63.66   24.67
  -7   3  10   13.45   20.19
  -7  -3  10    6.73   18.13
  -7   3   9   45.69   17.86
  -7  -3   9   48.88   21.37
  -7   3   8   31.79   17.93
  -7  -3   8   33.00   16.58
  -7  -3   7   -7.94   14.76
  -7   3   7   14.94    9.04
  -7   3   6   33.73   16.24
  -7  -3   6   47.37   18.79
  -7   3   5   75.51   17.50
  -7  -3   5  111.55   24.58
  -7   3   4   10.13    9.62
  -7  -3   4   15.97   11.83
  -7   3   3   96.10   22.06
  -7  -3   3   92.12   20.82
  -7  -3   2    6.66    7.93
  -7   3   2   -0.64    6.48
  -7   3   1  108.46   21.68
  -7  -3   1  100.58   20.35
  -7   3   0  288.09   36.13
  -7   3  -1  202.04   30.14
  -7   3  -2   11.23    8.38
  -7   3  -3  119.02   24.75
  -7   3  -4  560.51   26.01
  -7   3  -4   25.92   11.92
  -7  -3  -5   16.21    4.36
  -7   3  -5   13.32    4.14
  -7   3  -6    3.58    9.82
  -7  -3  -6   10.24    4.05
  -7   3  -6   16.45    6.01
  -7  -3  -6    7.94    4.06
  -7   3  -6    3.64    2.75
  -7  -3  -7   36.91    6.37
  -7   3  -7   26.35   18.21
  -7  -3  -7   33.98    7.06
  -7  -3  -7   30.39    6.60
  -7   3  -7   38.51    8.30
  -7  -3  -8    0.37    3.77
  -7   3  -8   -3.22    8.85
  -7  -3  -8    0.84    3.22
  -7   3  -8   10.21    6.77
  -7  -3  -8    7.10    4.79
  -7  -3  -9   -1.71    4.10
  -7  -3  -9    5.06    3.09
  -7  -3 -10   -0.01    2.92
  -7  -3 -10    0.67    3.60
  -7   3 -10    0.20    6.44
  -7  -3 -11    4.78    3.78
  -7  -3 -11   -6.94    4.27
  -7  -3 -12    3.03    2.93
  -7  -3 -12    1.82    3.06
  -7  -3 -13   -1.90    2.51
  -7  -3 -14    2.90    2.15
  -7  -3 -15   -1.08    1.51
   7  -4 -19    9.50    3.00
   7  -4 -18    9.17    3.13
   7  -4 -17   42.57    7.01
   7  -4 -16    6.84    3.44
   7  -4 -16    5.97    3.59
   7  -4 -15   28.05    6.46
   7  -4 -15   16.85    4.99
   7  -4 -14   31.34    6.60
   7  -4 -14   34.18    6.72
   7  -4 -13    6.65    4.22
  -7   4  12  -17.52   24.85
  -7  -4  12   -2.81   13.34
   7  -4 -12    4.17    3.81
  -7   4  11    7.75   15.03
  -7  -4  11    4.95    4.37
  -7  -4  11   -1.85   18.93
   7  -4 -11    4.97    4.07
  -7   4  10   25.93   23.55
  -7  -4  10   15.38    5.48
  -7  -4  10   -1.95   14.82
   7  -4 -10   14.91    5.30
  -7   4   9  162.11   35.90
  -7  -4   9  162.83   14.64
  -7  -4   9  164.91   34.74
  -7  -4   8   55.05    8.43
  -7   4   8   63.12   25.97
  -7  -4   8   64.32   22.32
  -7  -4   7   62.28    8.28
  -7   4   7   67.87   21.77
  -7  -4   7   76.82   23.43
  -7  -4   6   24.59   12.84
  -7  -4   5   13.99   13.16
  -7  -4   4    5.34    7.21
  -7   4   4    8.83    8.84
  -7  -4   3   -1.68    8.30
  -7   4   3    0.90    6.15
  -7   4   2   30.00   12.47
  -7  -4   2   43.96   15.29
  -7   4   1   28.80   12.37
  -7  -4   1   22.27   10.87
  -7   4   0   -6.63    8.96
  -7   4  -1  151.12   29.82
  -7   4  -2   24.47    5.40
  -7   4  -2   30.15   14.18
  -7   4  -3   44.80    7.33
  -7   4  -3   62.56   19.90
  -7   4  -4   -0.49    2.78
  -7   4  -4  -24.62    9.96
  -7   4  -4   -5.01   11.25
  -7   4  -5   30.22    5.94
  -7   4  -5   25.30   15.95
  -7   4  -6   15.63    4.80
  -7   4  -6   12.76   11.03
  -7   4  -7   32.26   20.08
  -7  -4  -7   23.95    6.20
  -7   4  -7   26.01    5.88
  -7   4  -7    8.34    8.71
  -7  -4  -7   32.34    6.79
  -7  -4  -8   -0.12    4.37
  -7  -4  -8   -1.57    3.27
  -7  -4  -8    4.37    3.12
  -7  -4  -9   13.74    4.96
  -7  -4  -9   18.12    5.26
  -7  -4  -9   19.75    5.33
  -7  -4 -10   11.98    4.57
  -7  -4 -10   10.47    4.87
  -7  -4 -10    8.39    4.65
  -7  -4 -11   11.24    4.61
  -7  -4 -11   18.35    4.77
  -7  -4 -12    6.24    3.63
  -7  -4 -13    1.31    2.78
  -7  -4 -14    0.75    1.76
   7  -5 -18    5.60    2.56
   7  -5 -17    0.45    2.09
   7  -5 -17   -5.72    2.84
   7  -5 -16    8.41    3.61
   7  -5 -16    6.74    3.25
   7  -5 -15    9.07    3.79
   7  -5 -15    6.60    3.52
   7  -5 -14   65.55    9.08
   7  -5 -14   51.48    8.04
   7  -5 -13    2.12    3.92
  -7  -5  12   72.33   10.89
   7  -5 -12   69.42    9.56
  -7   5  11    7.69   16.40
  -7  -5  11    2.28    4.52
  -7  -5  11   13.22   10.73
   7  -5 -11    5.79    3.73
  -7  -5  10   88.16   11.26
   7  -5 -10   77.79    9.91
   7   5 -10   58.36   19.01
  -7  -5  10   74.45   26.52
  -7  -5   9   16.00    5.84
   7   5  -9   -6.11    8.98
  -7  -5   9   26.45   16.88
  -7  -5   8    1.99    3.67
  -7  -5   8   -0.70    9.93
  -7  -5   7   16.67    5.23
  -7  -5   7   15.34   12.24
  -7  -5   6   17.15    5.45
  -7  -5   6   19.38   14.14
  -7  -5   5   32.25   14.93
  -7  -5   5   21.57    5.57
  -7  -5   4   44.71    7.21
  -7  -5   4   61.16   18.08
  -7  -5   3   15.92    5.89
  -7   5   3    7.20    3.29
  -7   5   3    4.84    8.28
  -7  -5   3   14.09   11.15
  -7  -5   2   75.76    8.93
  -7   5   2   75.95    9.22
  -7   5   2   85.49   22.54
  -7  -5   2   94.32   22.29
  -7  -5   1   -1.07    2.80
  -7   5   1    0.28    2.53
  -7   5   1    5.74    8.71
  -7   5   0  122.60   11.43
  -7   5   0  109.41   25.49
  -7   5  -1   31.37    6.15
  -7   5  -1   46.10   18.89
  -7   5  -2  319.21   18.97
  -7   5  -2  371.92   48.54
  -7   5  -3    1.88    2.84
  -7   5  -3   -1.20    8.64
  -7   5  -4  228.00   17.12
  -7   5  -4  203.67   40.62
  -7   5  -5    2.97    3.71
  -7   5  -5    0.60    8.25
  -7   5  -6   79.21   10.05
  -7   5  -6   57.78   23.31
  -7   5  -7    1.46    2.79
  -7  -5  -8   11.22    3.92
  -7  -5  -9    5.50    4.34
  -7  -5  -9    3.65    3.67
  -7  -5 -10    3.24    2.93
  -7  -5 -10    1.43    3.27
  -7  -5 -11    3.61    3.70
  -7  -5 -12    0.22    2.15
  -7  -5 -13   -0.57    1.99
   7  -6 -17   10.80    3.25
   7  -6 -17    6.18    2.35
   7  -6 -16   30.73    5.37
   7  -6 -16   25.50    4.84
   7  -6 -15   14.79    4.07
   7  -6 -15   13.92    4.03
   7  -6 -14   28.68    6.16
   7  -6 -14   32.48    6.53
   7  -6 -13   11.16    4.46
   7  -6 -12    7.22    4.14
  -7  -6  12    2.55    3.95
  -7  -6  11   12.24    5.11
   7  -6 -11    4.77    2.85
  -7  -6  10    7.10    5.74
   7  -6 -10    2.74    3.33
  -7  -6   9    3.57    4.46
   7   6  -9   -4.99    9.61
  -7  -6   9    3.70   12.80
   7  -6  -9   11.56    4.57
  -7  -6   8    7.63    5.92
   7   6  -8    9.92    9.37
  -7  -6   8    0.90    8.38
   7  -6  -8    3.25    4.25
  -7  -6   7   56.17    9.53
  -7  -6   7   44.79   17.94
  -7  -6   6   19.30    6.54
  -7  -6   6    7.20    8.40
  -7  -6   5    3.43    3.53
  -7   6   5   -2.05    3.20
  -7  -6   5    8.78    9.38
  -7   6   4   -1.78    4.20
  -7  -6   4    4.78    4.48
  -7  -6   4   -7.96    8.62
  -7  -6   3    3.51    3.47
  -7   6   3    9.31    5.11
  -7  -6   3   10.51    6.97
  -7  -6   2   -0.41    3.51
  -7   6   2    0.27    3.49
  -7   6   2    2.59    5.93
  -7  -6   1   22.27    6.09
  -7   6   1   25.90    6.40
  -7   6   1   14.87   10.51
  -7   6   0   99.15   11.91
  -7  -6   0  106.01   11.05
  -7   6   0   86.89   26.26
  -7   6  -1  149.27   13.50
  -7   6  -1  120.01   30.51
  -7   6  -2   30.17    6.97
  -7   6  -2   40.77   18.90
  -7   6  -3   86.52   10.58
  -7   6  -3   60.60   22.70
  -7   6  -4   66.83    9.42
  -7   6  -4   42.29   18.17
  -7   6  -5   72.75    9.33
  -7   6  -6   33.83    6.77
  -7   6  -7   24.33    4.76
  -7   6  -8   16.18    4.43
  -7  -6  -9   10.31    3.92
  -7  -6 -10    0.07    2.63
  -7  -6 -11    2.31    2.91
  -7  -6 -12    0.71    1.84
   7  -7 -16    2.82    1.86
   7  -7 -15   35.78    4.96
   7  -7 -15   45.15    6.16
   7  -7 -14   16.79    3.93
   7  -7 -14   19.32    4.49
   7  -7 -13   20.29    4.38
  -7  -7  13   30.71    6.75
  -7  -7  12    1.40    4.22
  -7  -7  11   16.58    6.40
  -7  -7  10    9.09    5.56
  -7  -7   9   11.14    4.35
  -7  -7   8    6.54    4.94
  -7  -7   7   16.75    5.91
  -7  -7   6   -3.65    4.16
  -7  -7   5    5.07    4.02
  -7   7   5    5.70    2.95
  -7  -7   5    8.82   10.09
  -7  -7   4   12.32    5.16
  -7   7   4    7.13    4.06
  -7  -7   3  101.77   11.96
  -7   7   3   91.68   11.71
  -7  -7   2   -4.34    3.83
  -7   7   2    4.89    4.10
  -7  -7   1   20.69    6.20
  -7   7   1    9.02    5.51
  -7  -7   0    7.26    4.03
  -7   7   0    0.07    3.56
  -7   7   0    0.15    6.51
  -7   7  -1  218.01   15.90
  -7   7  -1  118.17   34.07
  -7   7  -2    2.26    3.23
  -7   7  -3  251.91   17.00
  -7   7  -4    9.38    3.45
  -7   7  -5  133.85   12.45
  -7   7  -6    3.53    3.44
  -7   7  -7   43.13    7.07
  -7   7  -8    5.02    3.19
  -7  -7  -9   12.40    3.93
  -7  -7 -10    0.65    1.94
  -7  -7 -11    0.48    1.88
   7  -8 -15    5.81    2.18
   7  -8 -14   32.86    4.87
  -7  -8  13    5.28    3.67
  -7  -8  12   51.11    8.72
  -7  -8  11   11.64    4.94
  -7  -8  10   16.44    5.82
  -7  -8   9   10.00    4.71
  -7  -8   8   31.41    6.63
  -7  -8   7   14.59    5.67
  -7  -8   6  140.25   12.95
  -7  -8   5    7.72    4.62
  -7  -8   4   21.34    5.84
  -7   8   4   10.92    4.53
  -7  -8   3   25.65    6.75
  -7   8   3   27.51    6.71
  -7  -8   2   11.78    5.65
  -7   8   2   10.60    5.40
  -7   8   1   24.55    6.39
  -7  -8   1   21.17    5.18
  -7  -8   0   30.98    5.96
  -7   8   0   39.40    6.97
  -7   8  -1   24.10    6.37
  -7   8  -2  170.70   14.93
  -7   8  -3   35.21    7.43
  -7   8  -4   55.06    8.57
  -7   8  -5   16.21    5.29
  -7   8  -6   35.64    6.25
  -7   8  -7   11.22    4.12
  -7  -8  -8    3.03    2.60
  -7   8  -8    6.55    3.25
  -7  -8  -9   -0.62    1.74
  -7  -8 -10    0.63    1.61
   7  -9 -13    5.78    2.23
  -7  -9  12    0.95    2.88
  -7  -9  11    1.34    2.86
  -7  -9  10    0.50    3.48
  -7  -9   9    5.97    4.16
  -7  -9   8   16.97    4.07
  -7  -9   7   23.50    6.00
  -7  -9   6    5.55    3.33
  -7  -9   5    3.57    3.36
  -7  -9   4   14.48    5.04
  -7   9   4   13.47    4.77
  -7  -9   3   23.90    5.53
  -7   9   3   32.84    8.15
  -7  -9   2    4.69    3.29
  -7   9   2    6.58    4.78
  -7  -9   1   -3.85    3.61
  -7   9   1    3.76    3.84
  -7   9   0    9.02    3.83
  -7   9  -1    6.13    3.15
  -7   9  -2  103.74   11.48
  -7   9  -3    5.72    3.74
  -7   9  -4   51.99    7.75
  -7   9  -5   15.43    4.64
  -7   9  -6   34.76    5.70
  -7  -9  -7    6.99    2.75
  -7   9  -7    6.53    2.72
  -7  -9  -8    3.83    1.90
  -7 -10  11   35.70    4.70
  -7 -10  10   -1.28    2.15
  -7 -10   9    6.22    3.23
  -7 -10   8    4.81    2.82
  -7 -10   7    3.33    2.83
  -7 -10   6    2.33    2.34
  -7 -10   5    5.23    2.80
  -7 -10   4   -0.54    2.64
  -7 -10   3    3.43    2.19
  -7  10   3    3.72    3.53
  -7 -10   2   -0.08    2.38
  -7  10   2    0.75    3.50
  -7  10   1   12.69    4.99
  -7  10   0   17.24    5.21
  -7  10  -1    8.60    3.68
  -7  10  -2    6.70    3.20
  -7  10  -3   15.73    4.55
  -7  10  -4   -0.90    2.11
  -7  10  -5   16.11    3.95
  -7 -10  -6    2.18    1.77
  -7 -11   7    1.59    1.35
  -7 -11   6    6.17    2.18
  -7 -11   5    2.28    2.06
  -7 -11   4   -1.13    1.36
  -7  11   2    1.15    1.86
  -7  11   1    4.57    3.15
  -7  11   0    2.67    2.65
   7 -11   0    2.01    2.25
   7 -11   1    9.53    3.02
  -7  11  -1   10.26    3.30
  -7  11  -2    4.43    2.61
   8   0 -20    6.64    2.29
   8   0 -19   -0.28    2.28
   8   0 -18   15.86    4.80
   8   0 -17    6.53    3.93
   8   0 -16   23.50    5.93
   8   0 -15    0.72    3.04
   8   0 -14   38.76    7.38
  -8   0  13    5.72   17.10
   8   0 -13    2.54    4.30
  -8   0  12  -13.03   19.15
   8   0 -12    0.93    3.36
  -8   0  11    3.64   13.62
  -8   0  10  486.42   63.08
  -8   0   9   14.33   15.37
  -8   0   8    2.87   10.70
  -8   0   7   -3.75   12.53
  -8   0   6  346.42   42.02
  -8   0   5    0.64    8.58
  -8   0   4   66.89   16.24
  -8   0   3    8.13    7.07
  -8   0   2 3656.24   92.93
  -8   0   1   23.45    8.42
  -8   0   0 1992.37  111.85
  -8   0  -1    5.77   10.40
  -8   0  -2  105.25   28.13
  -8   0  -3    2.29    7.56
  -8   0  -4  154.52   36.20
  -8   0  -5    4.16   14.58
  -8   0  -5   -0.27    3.25
  -8   0  -5    2.50    3.91
  -8   0  -6    5.20    4.54
  -8   0  -6   26.62   19.51
  -8   0  -6    9.70    4.35
  -8   0  -7   -2.15    4.07
  -8   0  -7   -1.74    3.55
  -8   0  -8    4.62    5.13
  -8   0  -8   13.59    5.28
  -8   0  -9    3.36    4.83
  -8   0  -9   -2.06    3.79
  -8   0 -10    2.64    3.61
  -8   0 -11    5.10    4.39
  -8   0 -12    0.83    3.72
  -8   0 -13   -4.76    3.51
  -8   0 -14   10.96    4.72
   8  -1 -20    6.94    2.40
   8  -1 -19    5.95    2.47
   8   1 -18    4.32    2.70
   8  -1 -18    3.17    3.47
   8   1 -17    2.95    2.48
   8  -1 -17   -5.69    4.36
   8   1 -16   32.27    6.57
   8  -1 -16   39.96    7.82
   8   1 -15   72.08    9.25
   8  -1 -15   88.72   10.98
   8   1 -14   11.60    4.18
   8  -1 -14   10.42    4.69
   8   1 -13  106.10   11.23
  -8   1  13   65.23   31.08
  -8  -1  13   69.06   30.36
   8  -1 -13  110.28   12.18
  -8   1  12   19.82   20.79
  -8  -1  12   22.43   16.62
   8   1 -12   20.18    5.11
   8  -1 -12   17.22    5.55
  -8   1  11    4.94   14.53
  -8  -1  11   -9.96   16.65
   8   1 -11   -1.24    2.87
  -8   1  10   36.55   20.86
  -8  -1  10   38.59   20.99
  -8   1   9   -0.04   15.57
  -8  -1   9    4.30   15.35
  -8   1   8   -1.75   11.76
  -8  -1   8  -21.35   20.50
  -8   1   7  101.63   27.01
  -8  -1   7  101.76   28.10
  -8   1   6   51.84   18.22
  -8  -1   6   59.08   18.51
  -8   1   5  493.33   46.82
  -8  -1   5  485.05   48.02
  -8   1   4  536.78   42.16
  -8  -1   4  567.53   48.56
  -8   1   3    8.68    5.36
  -8   1   3    7.23   10.59
  -8  -1   3    4.52    5.77
  -8   1   2  152.01   31.87
  -8  -1   2  146.03   21.15
  -8   1   1  118.68   27.16
  -8  -1   1  122.99   18.94
  -8   1   0  190.52   33.00
  -8   1  -1  727.09   66.35
  -8   1  -2  339.92   45.13
  -8   1  -3  247.33   40.55
  -8  -1  -4  115.08   11.24
  -8   1  -4  115.69   30.23
  -8  -1  -4   96.98   10.02
  -8  -1  -5   12.65    4.70
  -8   1  -5    7.29    7.78
  -8   1  -5   11.40    4.88
  -8  -1  -5    9.52    4.53
  -8  -1  -6   12.35    5.15
  -8   1  -6   -0.53    7.32
  -8   1  -6   10.14    4.41
  -8  -1  -6    4.12    3.22
  -8   1  -7   22.56   18.02
  -8  -1  -7   20.77    5.88
  -8   1  -7   23.56    6.11
  -8  -1  -7   20.40    5.75
  -8   1  -8   -9.47   17.34
  -8  -1  -8    6.50    4.79
  -8   1  -8    2.33    4.27
  -8  -1  -8    1.90    4.04
  -8  -1  -9    9.25    5.05
  -8   1  -9   14.56    5.78
  -8  -1  -9   21.99    6.53
  -8  -1 -10   10.50    4.89
  -8   1 -10    0.79    3.86
  -8  -1 -10    6.45    3.26
  -8   1 -11   -0.28    4.11
  -8  -1 -11    1.85    4.33
  -8   1 -12    7.07    3.81
  -8  -1 -12    3.86    3.11
  -8   1 -13   -0.04    4.46
  -8  -1 -13    3.63    2.76
  -8  -1 -14   -3.26    2.26
  -8  -1 -15    0.45    2.63
   8  -2 -20   -0.94    1.80
   8  -2 -19   11.67    3.51
   8  -2 -18    2.17    2.60
   8  -2 -17   34.36    6.78
   8  -2 -16    4.54    4.65
   8  -2 -15   10.00    4.46
   8  -2 -14    5.55    4.27
  -8   2  13   12.81   23.45
  -8  -2  13    3.87   12.29
   8  -2 -13    0.50    3.64
  -8   2  12   24.89   26.11
  -8  -2  12    5.56   11.69
   8  -2 -12   22.34    6.37
  -8   2  11   42.74   26.91
  -8  -2  11   29.07   17.60
  -8  -2  10   29.09   19.10
  -8   2  10   19.71   19.66
  -8   2   9   19.49   17.51
  -8  -2   9   21.61   15.43
  -8  -2   8   -4.75   12.63
  -8   2   8   -2.18    9.89
  -8   2   7  434.78   50.17
  -8  -2   7  487.61   53.74
  -8   2   6   79.49   21.08
  -8  -2   6   79.57   23.32
  -8   2   5  314.73   36.38
  -8  -2   5  396.67   45.12
  -8  -2   4    7.19    7.25
  -8   2   4   10.40    7.58
  -8   2   3   17.58   11.64
  -8  -2   3    4.74    7.00
  -8   2   2  256.60   39.00
  -8  -2   2  253.12   30.26
  -8  -2   1  441.60   39.35
  -8   2   1  436.73   48.64
  -8   2   0   -5.35    7.93
  -8   2  -1   11.73    8.07
  -8   2  -2   18.73   12.55
  -8   2  -3   79.17   22.59
  -8  -2  -4   11.98    4.39
  -8  -2  -4   13.86    4.64
  -8   2  -4   11.43    4.63
  -8   2  -4    3.07   10.38
  -8   2  -4   16.90    6.12
  -8   2  -5   29.88    6.02
  -8  -2  -5   43.65    8.00
  -8  -2  -5   39.70    7.18
  -8   2  -5   41.24    8.41
  -8   2  -5   37.26   20.27
  -8  -2  -6   -2.48    4.31
  -8   2  -6   -4.52    4.15
  -8   2  -6    7.31   11.54
  -8  -2  -6   -0.45    3.11
  -8   2  -7    1.24    7.45
  -8  -2  -7    5.80    4.47
  -8   2  -7   10.85    5.57
  -8  -2  -7    3.61    3.90
  -8  -2  -8    3.20    3.88
  -8   2  -8   -0.66    4.37
  -8  -2  -8   11.90    5.49
  -8  -2  -9    4.06    4.35
  -8  -2  -9    0.56    3.53
  -8  -2 -10   -3.93    4.26
  -8   2 -10   -0.81    4.23
  -8  -2 -10   -0.22    3.51
  -8   2 -11    9.43    6.19
  -8  -2 -11   -4.76    4.16
  -8   2 -12   -5.93    6.03
  -8  -2 -12    1.67    3.23
  -8  -2 -13    2.91    3.17
  -8  -2 -14   -3.06    2.24
   8  -3 -20   -1.22    1.80
   8  -3 -19    3.77    2.65
   8  -3 -18   35.73    6.09
   8  -3 -17    3.83    3.33
   8  -3 -16   19.88    5.49
   8  -3 -15    2.26    3.64
   8  -3 -14   53.44    8.87
   8  -3 -13   34.68    6.91
  -8   3  12    7.50   22.07
  -8  -3  12  -11.28   17.56
   8  -3 -12   10.85    4.85
  -8   3  11   15.22   19.06
  -8  -3  11   21.41   18.46
  -8   3  10    9.75   16.71
  -8  -3  10    3.25    3.66
  -8  -3  10  -15.50   19.12
  -8   3   9    4.23   11.36
  -8  -3   9   16.02    5.10
  -8  -3   9    8.85   11.96
  -8  -3   8  165.56   13.44
  -8   3   8  175.39   35.31
  -8  -3   8  201.36   36.62
  -8   3   7   24.26   12.70
  -8  -3   7   32.55   19.50
  -8  -3   6  390.61   47.74
  -8  -3   5   48.20   15.69
  -8   3   4  129.84   30.35
  -8  -3   4  152.11   28.13
  -8   3   3   21.22   13.15
  -8  -3   3   26.85   12.66
  -8   3   2   52.36   20.09
  -8  -3   2   49.97   15.43
  -8   3   1   22.70   12.47
  -8  -3   1   10.36    8.06
  -8   3   0  130.69   28.36
  -8   3  -1   14.15   11.66
  -8   3  -2   81.62    9.52
  -8   3  -2   81.54   23.56
  -8   3  -3   53.39    8.15
  -8   3  -3   46.83   18.00
  -8   3  -3   46.62    9.14
  -8   3  -4   20.53   12.63
  -8   3  -4   20.15    5.41
  -8   3  -4    2.55    5.08
  -8  -3  -5    3.16    3.18
  -8   3  -5   -0.50   10.69
  -8   3  -5    3.23    2.68
  -8   3  -5    2.11    5.59
  -8  -3  -6    5.31    3.13
  -8  -3  -6    5.35    4.16
  -8   3  -6    4.55    3.03
  -8   3  -6    7.98    8.06
  -8   3  -6    6.19    5.93
  -8  -3  -7    1.47    3.17
  -8   3  -7   21.26   14.00
  -8   3  -7   -5.09   16.82
  -8  -3  -7   -2.18    3.72
  -8  -3  -7    8.56    5.03
  -8  -3  -8    2.79    3.78
  -8  -3  -8    6.93    3.84
  -8  -3  -9    1.32    3.18
  -8   3  -9   -2.42    6.50
  -8  -3  -9   -5.09    4.53
  -8  -3 -10    3.32    4.19
  -8  -3 -10    2.54    3.01
  -8  -3 -11    3.62    3.21
  -8  -3 -12   -1.80    3.21
  -8  -3 -13   -2.19    2.30
  -8  -3 -14    1.09    1.78
   8  -4 -19    7.12    2.52
   8  -4 -18   65.94    7.30
   8  -4 -17   34.96    6.22
   8  -4 -16    3.07    3.73
   8  -4 -15   31.58    6.86
   8  -4 -14  123.61   12.46
   8  -4 -14  113.06   11.09
   8  -4 -13   27.20    6.42
  -8   4  12   14.94   18.49
   8  -4 -12   22.64    6.38
  -8   4  11   -9.83   20.57
  -8  -4  11    4.98    4.46
  -8  -4  11   -4.08   10.45
   8  -4 -11   -4.92    4.85
  -8   4  10    3.34   14.19
  -8  -4  10   39.38    7.63
  -8  -4  10   43.64   17.98
  -8  -4   9   16.28    6.36
  -8  -4   9    7.47   14.31
  -8  -4   8   96.89   10.97
  -8  -4   8  110.77   26.69
  -8  -4   7   83.97   10.02
  -8  -4   7   85.01   23.74
  -8  -4   6  123.06   11.36
  -8  -4   6  119.10   26.74
  -8  -4   5   66.45    8.63
  -8  -4   5   69.53   19.45
  -8  -4   4  104.23   22.86
  -8  -4   3    9.58    8.90
  -8   4   3    8.31   13.18
  -8   4   2   55.19   19.75
  -8  -4   2   60.60   18.55
  -8   4   1   81.12    9.18
  -8  -4   1   93.02   22.81
  -8   4   1   66.27   21.97
  -8   4   0  158.68   12.97
  -8   4   0  142.10   31.09
  -8   4  -1    4.80    3.59
  -8   4  -1    1.47    5.65
  -8   4  -2   47.58    7.52
  -8   4  -2   39.77   18.86
  -8   4  -3   35.10    6.61
  -8   4  -3   31.81   17.44
  -8   4  -4   33.26   16.97
  -8   4  -4   29.31    6.90
  -8   4  -5   -3.24    6.79
  -8   4  -5    1.50    2.67
  -8   4  -6    4.44   11.42
  -8   4  -6   -0.83    3.53
  -8   4  -6    9.63    8.88
  -8   4  -7    2.48    2.72
  -8  -4  -7   -2.36    3.46
  -8  -4  -8    0.35    3.07
  -8  -4  -9   -0.65    3.90
  -8  -4 -10    0.24    3.12
  -8  -4 -11   -2.74    3.43
  -8  -4 -12   -0.07    2.84
  -8  -4 -13   -1.39    1.79
   8  -5 -18    3.05    2.12
   8  -5 -17    1.70    2.32
   8  -5 -16    1.57    2.26
   8  -5 -16    2.23    2.50
   8  -5 -15   42.76    7.06
   8  -5 -15   35.22    6.04
   8  -5 -14   16.13    5.34
   8  -5 -14   18.29    4.64
   8  -5 -13   25.72    6.32
  -8  -5  12   23.49    6.90
   8  -5 -12   16.92    5.24
  -8  -5  11  118.56   13.21
   8  -5 -11  107.10   11.49
  -8  -5  10   11.28    5.36
  -8  -5  10   17.95   16.99
   8  -5 -10    0.27    3.95
  -8  -5   9   22.66    5.88
  -8  -5   9   35.52   19.06
  -8  -5   8    0.43    3.90
  -8  -5   8   -3.22   13.58
  -8  -5   7   22.85    5.65
  -8  -5   7   20.64   13.99
  -8  -5   6   13.49    3.59
  -8  -5   6   17.15   12.06
  -8  -5   5   26.09    5.41
  -8   5   5   26.85    6.45
  -8  -5   5   30.89   15.82
  -8  -5   4    4.43    4.43
  -8   5   4    3.67    4.15
  -8  -5   4   10.39    8.75
  -8  -5   3   96.83   10.92
  -8   5   3   93.99   11.15
  -8  -5   3  116.87   26.62
  -8  -5   2    2.97    3.48
  -8   5   2    4.11    4.41
  -8  -5   2   -1.18    6.23
  -8   5   2    7.88    5.60
  -8   5   1  357.02   19.86
  -8  -5   1  331.22   19.58
  -8   5   1  334.68   46.85
  -8  -5   0    4.69    4.19
  -8   5   0    0.60    3.75
  -8   5   0    1.40    6.79
  -8   5  -1  298.14   18.50
  -8   5  -1  279.52   47.56
  -8  -5  -1  240.68   16.25
  -8   5  -2   -1.06    3.42
  -8   5  -2    5.80   10.71
  -8   5  -3   98.40   11.11
  -8   5  -3   67.14   24.35
  -8   5  -4    7.70    4.13
  -8   5  -4    4.70   11.93
  -8   5  -5   14.35    4.69
  -8   5  -6   -3.42    3.66
  -8  -5  -7   -0.48    4.02
  -8   5  -7    3.11    2.88
  -8  -5  -8    3.98    3.13
  -8  -5  -9   10.15    4.35
  -8  -5 -10   -4.05    3.46
  -8  -5 -11    3.61    2.58
  -8  -5 -12    0.23    1.95
  -8  -5 -13   -0.35    1.41
   8  -6 -17    0.67    1.54
   8  -6 -16    1.74    1.81
   8  -6 -16    0.98    2.26
   8  -6 -15   -1.19    2.55
   8  -6 -15    2.37    2.67
   8  -6 -14    3.60    3.04
   8  -6 -14    6.45    3.74
  -8  -6  13   -0.84    3.52
   8  -6 -13    1.12    3.16
  -8  -6  12    6.64    4.05
   8  -6 -12   13.25    4.76
  -8  -6  11    0.94    3.74
   8  -6 -11    1.77    2.86
  -8  -6  10    5.88    4.04
   8  -6 -10   10.34    4.65
  -8  -6   9    4.35    5.62
   8  -6  -9    3.87    3.74
  -8  -6   8    2.98    4.15
  -8  -6   8   -9.63   12.32
  -8  -6   7   24.51    6.40
  -8  -6   7   23.03   12.54
  -8  -6   6    3.56    4.46
  -8  -6   6   -8.77   16.22
  -8  -6   5   52.44    7.99
  -8   6   5   41.88    8.37
  -8  -6   5   56.90   19.04
  -8  -6   4   54.41    8.70
  -8   6   4   39.53    6.97
  -8  -6   4   43.81   20.03
  -8  -6   3   49.96    8.79
  -8   6   3   35.79    7.81
  -8  -6   3   34.95   18.48
  -8  -6   2   58.84    8.51
  -8   6   2   49.06    9.12
  -8   6   1   16.42    5.80
  -8   6   1   12.99   10.39
  -8   6   0   93.77   12.36
  -8   6   0   81.19   26.50
  -8  -6   0  124.02   12.14
  -8   6  -1   43.13    8.07
  -8   6  -1   17.09    8.32
  -8   6  -2   50.45    8.57
  -8   6  -2   31.03   17.46
  -8   6  -3  115.93   11.56
  -8   6  -4   37.56    7.37
  -8   6  -5   15.43    4.81
  -8   6  -6    8.82    3.93
  -8   6  -7    1.60    2.34
  -8  -6  -8    3.72    3.19
  -8  -6  -9   -4.13    3.34
  -8  -6 -10    2.44    2.55
  -8  -6 -11    4.04    2.34
  -8  -6 -12    1.12    1.84
   8  -7 -16    8.60    2.53
   8  -7 -15    0.33    1.49
   8  -7 -15   -3.15    2.25
   8  -7 -14    1.00    1.73
   8  -7 -14    2.80    2.54
  -8  -7  13    3.68    3.81
   8  -7 -13    0.52    2.04
  -8  -7  12   45.63    8.50
   8  -7 -12   36.52    5.84
  -8  -7  11   12.69    5.97
  -8  -7  10    3.01    4.60
  -8  -7   9   16.21    6.06
  -8  -7   8    5.17    4.72
  -8  -7   7    2.25    3.67
  -8  -7   6   54.93    8.78
  -8  -7   5   -0.83    4.94
  -8   7   5   -0.23    3.21
  -8  -7   4   35.24    7.79
  -8   7   4   36.07    7.33
  -8  -7   3    3.38    3.62
  -8   7   3    9.49    4.81
  -8  -7   2   80.82   10.28
  -8   7   2   91.18   11.22
  -8  -7   1    4.59    4.48
  -8   7   1    0.15    3.06
  -8   7   0  302.69   19.14
  -8  -7   0  263.85   17.23
  -8   7  -1   23.16    5.38
  -8   7  -2  268.44   18.20
  -8   7  -3    4.49    3.73
  -8   7  -4   51.26    8.24
  -8   7  -5    6.20    3.05
  -8   7  -6    9.31    4.02
  -8   7  -7   -0.35    2.29
  -8   7  -8    5.20    2.91
  -8  -7  -8    9.42    3.82
  -8  -7  -9    3.17    2.80
  -8  -7 -10    3.21    1.78
  -8  -7 -11   -1.21    1.29
   8  -8 -14    2.22    2.06
  -8  -8  13    1.13    3.39
  -8  -8  12    2.64    3.80
  -8  -8  11   38.64    7.35
  -8  -8  10    5.28    3.59
  -8  -8   9   32.71    7.26
  -8  -8   8   24.48    5.47
  -8  -8   7    2.01    3.62
  -8  -8   6   52.65    8.20
  -8  -8   5   13.94    5.51
  -8   8   5   11.07    5.18
  -8  -8   4   65.23    9.25
  -8   8   4   67.53   10.02
  -8  -8   3  228.31   16.64
  -8   8   3  260.92   19.16
  -8  -8   2   61.16    9.22
  -8   8   2   65.49    9.82
  -8  -8   1  328.84   19.99
  -8   8   1  423.36   23.36
  -8  -8   0   21.72    5.48
  -8   8   0   26.59    5.65
  -8   8  -1   47.59    7.92
  -8   8  -2   45.88    7.93
  -8   8  -3   15.04    5.32
  -8   8  -4    2.71    3.34
  -8   8  -5   -8.86    3.98
  -8   8  -6    1.56    2.06
  -8  -8  -7   -5.04    3.16
  -8   8  -7   -0.95    2.34
  -8   8  -8   -0.43    1.34
  -8  -8  -8    6.60    2.73
  -8  -8  -9    2.99    1.83
   8  -9 -13   -1.98    1.64
  -8  -9  12    5.50    3.66
  -8  -9  11   -2.49    3.33
  -8  -9  10    3.86    2.89
  -8  -9   9    1.95    2.75
  -8  -9   8   -1.24    2.87
  -8  -9   7   67.18    8.29
  -8  -9   6   25.71    5.60
  -8  -9   5   37.41    6.98
  -8  -9   4    4.50    3.42
  -8   9   4    4.82    3.11
  -8  -9   3   20.50    5.77
  -8   9   3   27.29    7.20
  -8  -9   2    3.99    3.42
  -8   9   2    4.99    4.26
  -8   9   1   79.76   10.63
  -8  -9   1   71.82    8.66
  -8   9   0   15.16    4.72
  -8   9  -1   45.21    8.72
  -8   9  -2   17.57    4.83
  -8   9  -3   63.60    8.71
  -8   9  -4   -3.49    3.07
  -8   9  -5   -1.62    1.89
  -8   9  -6    1.03    1.85
  -8  -9  -6    0.30    1.78
  -8  -9  -7   -0.45    1.81
  -8 -10  10   26.93    4.38
  -8 -10   9    0.71    2.17
  -8 -10   8   14.93    3.67
  -8 -10   7    4.33    3.10
  -8 -10   6   27.32    4.92
  -8 -10   5   14.86    3.77
  -8 -10   4   15.95    4.03
  -8  10   3  -14.04    6.51
  -8 -10   3    3.13    2.52
  -8 -10   2   45.51    5.83
  -8  10   2   59.05    8.79
  -8  10   1   -1.96    3.27
  -8  10   0   18.93    5.07
  -8  10  -1   12.81    4.27
  -8  10  -2    5.45    2.66
  -8  10  -3    6.38    2.67
  -8  10  -4    4.52    2.41
   9   0 -19   10.31    3.29
   9   0 -18    0.89    2.34
   9   0 -17    6.73    3.66
   9   0 -16    2.10    2.72
   9   0 -15   59.71    8.84
   9   0 -14    2.55    3.62
  -9   0  13  145.13   43.21
   9   0 -13  205.15   16.29
  -9   0  12    1.34   17.96
   9   0 -12    2.53    4.52
  -9   0  11  118.51   33.32
  -9   0  10   24.63   17.84
  -9   0   9   -6.42   17.52
  -9   0   8   -5.33   11.40
  -9   0   7  393.95   48.34
  -9   0   6    2.76    9.94
  -9   0   5 1715.27   88.25
  -9   0   4   10.32   10.55
  -9   0   3 1352.64   64.37
  -9   0  -3   87.07    9.81
  -9   0  -4    0.92    3.13
  -9   0  -4    3.20    3.84
  -9   0  -5    9.95    5.20
  -9   0  -6   -7.18    4.72
  -9   0  -7    5.24    4.91
  -9   0  -8    0.90    4.01
  -9   0  -9    1.40    3.77
  -9   0 -10    8.83    5.08
  -9   0 -11    3.88    4.26
  -9   0 -12    2.04    3.00
  -9   0 -13    2.96    3.66
  -9   0 -14   -1.55    3.36
   9  -1 -20    0.10    1.58
   9  -1 -19    1.76    1.87
   9  -1 -18   -0.28    2.39
   9   1 -17   11.61    4.07
   9  -1 -17   12.05    4.25
   9   1 -16   25.28    5.92
   9  -1 -16   31.90    6.69
   9   1 -15   17.92    5.32
   9  -1 -15   24.31    6.02
   9   1 -14   76.09    9.79
   9  -1 -14   80.18   10.63
  -9   1  13   51.57   31.52
   9  -1 -13   61.58    9.54
  -9  -1  13   45.52   22.95
   9   1 -13   54.99    8.21
  -9   1  12   90.64   36.67
   9   1 -12   79.34    9.66
   9  -1 -12   78.25   10.48
  -9  -1  12   65.19   28.33
  -9   1  11   -1.58   15.15
  -9  -1  11   12.80   16.78
  -9   1  10   14.04   17.26
  -9  -1  10  -16.71   17.05
  -9   1   9   30.75   23.15
  -9  -1   9   34.41   19.76
  -9   1   8  146.24   31.58
  -9  -1   8  169.83   35.00
  -9   1   7  510.25   56.56
  -9  -1   7  496.16   56.05
  -9   1   6  540.62   53.90
  -9  -1   6  577.36   56.80
  -9   1   5  366.93   39.62
  -9  -1   5  445.66   47.47
  -9  -1   4  209.43   30.68
  -9  -1   3   -2.58    7.09
  -9   1   2   97.07   29.73
  -9  -1   2  101.36   18.93
  -9   1   1   12.43   14.09
  -9  -1   1    6.76    6.43
  -9   1   0   58.44   20.98
  -9   1  -1   -1.80    7.42
  -9   1  -2   83.03   25.58
  -9   1  -3    9.24    4.67
  -9   1  -3    7.18   11.70
  -9   1  -3    7.32    4.49
  -9  -1  -3    8.55    3.58
  -9   1  -4   -5.24    9.16
  -9   1  -4    3.08    2.64
  -9   1  -4   10.17    5.40
  -9  -1  -4    7.53    3.91
  -9   1  -5    9.02   14.33
  -9   1  -5    5.83    4.41
  -9  -1  -5    5.57    3.88
  -9   1  -6   17.42   17.24
  -9   1  -6   22.39    5.60
  -9  -1  -6   17.69    5.24
  -9   1  -7   -0.35   14.63
  -9   1  -7    4.34    4.71
  -9  -1  -7   -1.41    3.81
  -9   1  -8    0.13    4.01
  -9  -1  -8    3.55    3.68
  -9   1  -9    4.13    4.63
  -9  -1  -9   -2.34    3.62
  -9   1 -10   -1.53    3.79
  -9  -1 -10   -1.43    3.62
  -9   1 -11    3.60    4.67
  -9  -1 -11    3.76    3.53
  -9   1 -12    8.13    4.79
  -9  -1 -12    4.42    3.67
  -9   1 -13   -1.29    4.46
  -9  -1 -13    4.32    2.98
  -9  -1 -14    6.71    3.24
   9  -2 -20    3.10    1.59
   9  -2 -19    6.21    2.88
   9  -2 -18    3.46    2.67
   9  -2 -17   16.48    5.44
   9  -2 -16   70.75    9.50
   9  -2 -15   -0.39    3.19
   9  -2 -14   -1.16    3.96
  -9   2  13   -5.79   14.54
   9  -2 -13    5.15    3.81
  -9   2  12   15.22   20.57
  -9  -2  12    8.64   12.48
   9  -2 -12    8.21    4.74
  -9   2  11   21.22   20.25
  -9  -2  11   29.81   19.75
  -9  -2  10  306.61   19.13
  -9   2  10  316.38   52.64
  -9  -2  10  315.21   50.03
  -9  -2   9    7.65    4.20
  -9   2   9    4.64   11.93
  -9  -2   9   -4.58   14.51
  -9  -2   8  530.82   24.35
  -9   2   8  493.06   59.07
  -9  -2   8  582.27   63.55
  -9   2   7  101.21   24.56
  -9  -2   7  151.74   33.00
  -9  -2   6  154.76   30.45
  -9  -2   5   37.86   14.82
  -9   2   4   89.85   30.89
  -9  -2   4  116.70   24.14
  -9  -2   3   30.92   12.12
  -9   2   3   20.26   13.15
  -9   2   2   -3.18   12.00
  -9  -2   2    3.94    6.75
  -9   2   1   10.52   12.58
  -9  -2   1   10.26    7.55
  -9   2   0    5.61    8.69
  -9   2  -1   -1.52    3.02
  -9   2  -1    6.98    9.03
  -9  -2  -2    4.61    3.25
  -9   2  -2   10.33    4.58
  -9   2  -2    9.63   12.63
  -9   2  -3   -2.86   15.03
  -9   2  -3    0.45    3.47
  -9   2  -3    3.07    4.38
  -9  -2  -3    0.39    3.24
  -9   2  -4   -0.94   12.75
  -9   2  -4   -0.57    2.82
  -9   2  -4   -5.73    5.16
  -9  -2  -4    3.93    3.40
  -9   2  -5   13.91   12.75
  -9   2  -5   -0.12    2.82
  -9   2  -5    1.96    4.06
  -9  -2  -5    8.93    4.11
  -9   2  -6    6.03   10.44
  -9   2  -6   18.80    6.65
  -9  -2  -6   -2.05    3.76
  -9   2  -7    5.62    4.61
  -9  -2  -7    9.57    4.64
  -9   2  -8    6.90    5.07
  -9  -2  -8    4.62    3.79
  -9   2  -9    0.27    4.47
  -9  -2  -9   -1.76    3.21
  -9   2 -10   -8.97    5.77
  -9  -2 -10    1.21    3.26
  -9   2 -11  -11.64    6.63
  -9  -2 -11    0.01    3.37
  -9   2 -12   17.09    6.86
  -9  -2 -12    2.73    2.95
  -9  -2 -13   -4.28    2.72
  -9  -2 -14    1.27    1.96
   9  -3 -20    0.73    1.23
   9  -3 -19   11.52    3.27
   9  -3 -18   -0.21    2.06
   9  -3 -17   11.08    3.98
   9  -3 -16    6.63    4.49
   9  -3 -15  115.49   11.92
   9  -3 -14   29.91    7.01
   9  -3 -13  300.62   19.59
  -9   3  12   84.65   31.82
   9  -3 -12  176.70   14.61
  -9  -3  12  115.06   34.08
  -9  -3  11   46.14    7.68
  -9   3  11   17.89   18.27
  -9  -3  11   25.73   19.84
  -9  -3  10   92.61   11.48
  -9   3  10   81.99   30.34
  -9  -3  10   76.65   22.31
  -9  -3   9  152.47   13.87
  -9  -3   9  129.28   33.09
  -9  -3   8  118.79   28.59
  -9  -3   8  116.84   12.32
  -9  -3   7  560.29   25.01
  -9  -3   7  643.32   67.30
  -9  -3   6   24.26    5.03
  -9  -3   6   14.90   12.58
  -9  -3   5  124.83   11.33
  -9  -3   5  164.45   32.66
  -9   3   4   89.59   28.66
  -9  -3   4  107.10   24.47
  -9   3   3   47.32   22.08
  -9  -3   3   60.40   18.35
  -9  -3   2   11.51    7.06
  -9   3   2   14.45   12.76
  -9   3   1    4.29    7.65
  -9   3   1    3.26    3.18
  -9   3   0    0.56    7.19
  -9   3   0    4.81    3.17
  -9  -3  -1   27.96    5.95
  -9   3  -1   26.60   13.48
  -9   3  -1   38.34    7.00
  -9   3  -2    0.43   11.90
  -9   3  -2   16.63    5.56
  -9   3  -2    9.64    6.30
  -9   3  -3   -0.17    3.17
  -9   3  -3   -1.97    8.53
  -9  -3  -4   13.02    4.03
  -9   3  -4    9.98    4.19
  -9   3  -4    1.33   10.59
  -9   3  -4    6.13    6.15
  -9   3  -5   13.80    5.06
  -9   3  -5   31.27    8.32
  -9   3  -5   11.92   14.11
  -9  -3  -5   22.69    5.91
  -9   3  -6   -2.05    3.33
  -9   3  -6   -4.81    5.82
  -9  -3  -6    7.67    4.77
  -9   3  -7    8.65    8.38
  -9  -3  -7    0.44    3.79
  -9   3  -8    5.97    8.16
  -9  -3  -8    3.54    4.37
  -9   3  -9   14.85    9.36
  -9  -3  -9    4.59    3.35
  -9  -3 -10    5.76    4.09
  -9  -3 -11    2.74    2.88
  -9  -3 -12    2.42    2.49
  -9  -3 -13    6.52    2.67
   9  -4 -19    0.85    1.56
   9  -4 -18   -5.02    2.63
   9  -4 -17   12.30    4.14
   9  -4 -16    3.49    3.22
   9  -4 -15   29.18    6.36
   9  -4 -14   61.35    8.88
   9  -4 -13   25.06    6.87
  -9  -4  12    8.93    3.51
   9  -4 -12   11.95    4.69
  -9  -4  11  161.46   15.21
  -9  -4  11   91.38   29.04
  -9  -4  10  131.16   13.61
  -9  -4  10   92.77   29.99
  -9  -4   9  544.82   26.02
  -9  -4   9  462.25   59.80
  -9  -4   8   91.61   10.89
  -9  -4   8   86.67   25.79
  -9  -4   7  412.25   21.49
  -9  -4   7  436.54   55.68
  -9  -4   6  389.13   20.82
  -9   4   6  320.45   19.22
  -9  -4   6  432.99   55.23
  -9  -4   5  360.62   19.44
  -9   4   5  352.54   20.71
  -9  -4   5  397.21   49.98
  -9  -4   4   21.03    5.38
  -9   4   4   20.59    6.27
  -9  -4   4   12.01   11.48
  -9  -4   3   71.12    9.39
  -9   4   3   77.05    9.78
  -9   4   3   70.41   24.41
  -9  -4   3   86.17   23.36
  -9   4   2    9.99    8.00
  -9   4   2   -0.46    3.03
  -9  -4   2   -2.80    9.18
  -9  -4   2    3.87    3.74
  -9  -4   1   76.00    9.39
  -9   4   1   70.65    9.50
  -9   4   1   61.98   22.08
  -9   4   0   -2.76    9.65
  -9   4   0    5.36    3.58
  -9  -4   0   -0.15    2.90
  -9  -4  -1   38.56    7.32
  -9   4  -1   42.57    7.54
  -9   4  -1   25.22   15.18
  -9   4  -2    9.30    7.33
  -9   4  -2   12.99    4.65
  -9   4  -3   57.59    8.41
  -9   4  -3   38.11   21.11
  -9   4  -4    8.28   13.18
  -9   4  -4   26.40    6.16
  -9   4  -5   -3.65    3.44
  -9  -4  -5    0.59    3.50
  -9   4  -6    2.39    2.76
  -9  -4  -6    0.19    3.67
  -9  -4  -7    9.56    3.77
  -9  -4  -8    4.42    3.94
  -9  -4  -9   10.82    4.49
  -9  -4 -10    6.44    3.38
  -9  -4 -11    8.39    3.40
  -9  -4 -12   -2.25    2.08
  -9  -4 -13   -0.44    1.79
   9  -5 -18   10.45    2.85
   9  -5 -17    0.34    2.11
   9  -5 -16   17.10    4.62
   9  -5 -15    4.87    3.33
   9  -5 -14  176.56   14.02
   9  -5 -14  189.68   13.60
   9  -5 -13    8.72    4.94
  -9  -5  12   26.92    6.85
   9  -5 -12   24.99    6.40
  -9  -5  11   68.39   10.31
   9  -5 -11   58.67    8.78
  -9  -5  10   61.65    9.45
  -9  -5   9    8.33    4.90
  -9  -5   9   14.50   12.29
  -9  -5   8  354.17   20.47
  -9  -5   8  294.08   47.04
  -9  -5   7    2.51    3.99
  -9  -5   7    8.09   14.70
  -9  -5   6  442.93   21.91
  -9   5   6  336.77   21.57
  -9  -5   6  418.82   55.06
  -9  -5   5    5.79    3.26
  -9   5   5    2.74    3.71
  -9  -5   5    7.39    9.83
  -9  -5   4  273.11   17.22
  -9   5   4  254.18   18.66
  -9  -5   4  284.02   43.56
  -9  -5   3    4.57    4.21
  -9   5   3    6.26    4.29
  -9  -5   3    0.85    7.41
  -9   5   2  109.11   13.19
  -9  -5   2  115.03   12.32
  -9   5   2   79.82   28.74
  -9  -5   1    1.84    3.29
  -9   5   1    1.07    9.78
  -9   5   1    5.04    4.31
  -9   5   0   10.28    9.83
  -9  -5   0   -0.26    3.22
  -9   5   0    5.39    3.76
  -9   5  -1    4.23   13.24
  -9  -5  -1   -9.25    4.46
  -9   5  -1    0.29    3.53
  -9   5  -2   11.03   16.00
  -9   5  -2    5.69    4.01
  -9   5  -3   -8.95   17.62
  -9   5  -3    4.50    4.07
  -9   5  -4   22.69    5.98
  -9   5  -5    5.05    3.70
  -9  -5  -6    5.71    4.74
  -9   5  -6    5.34    3.28
  -9  -5  -7    5.30    3.76
  -9   5  -7   -1.63    2.18
  -9  -5  -8    0.31    3.16
  -9  -5  -9    1.01    3.22
  -9  -5 -10    7.07    3.68
  -9  -5 -11    3.28    2.46
  -9  -5 -12    4.32    2.04
   9  -6 -17    4.17    2.06
   9  -6 -16    5.10    2.97
   9  -6 -15    2.46    2.98
   9  -6 -15   -2.66    2.23
   9  -6 -14    1.20    3.00
   9  -6 -14    2.36    2.62
  -9  -6  13    5.93    4.44
   9  -6 -13    3.60    3.31
  -9  -6  12    6.38    4.07
   9  -6 -12   10.40    4.00
  -9  -6  11   17.61    5.94
   9  -6 -11    6.95    3.37
  -9  -6  10   22.77    6.28
   9  -6 -10   25.37    6.27
  -9  -6   9   40.71    8.17
   9  -6  -9   34.69    7.04
  -9  -6   8   28.14    6.69
  -9  -6   7  151.07   13.81
  -9  -6   6   47.78    8.46
  -9  -6   6   44.32   18.48
  -9  -6   5    5.78    4.58
  -9   6   5    1.71    4.13
  -9  -6   5   -2.91   10.21
  -9  -6   4   79.35    9.92
  -9   6   4   63.40   10.20
  -9  -6   4   61.22   22.07
  -9  -6   3   89.10   10.84
  -9   6   3   89.99   12.44
  -9  -6   2   73.08    9.66
  -9   6   2   52.81   10.30
  -9  -6   1   13.37    5.54
  -9   6   1    4.63    4.25
  -9   6   0    5.48    7.86
  -9  -6   0    8.56    3.80
  -9   6   0    3.58    3.57
  -9   6  -1   71.28    9.47
  -9   6  -2   12.15    4.91
  -9   6  -3    3.83    3.07
  -9   6  -4   -0.11    2.66
  -9   6  -5   -1.85    2.67
  -9  -6  -6    1.16    3.31
  -9   6  -6    0.23    2.28
  -9   6  -7    2.65    2.42
  -9  -6  -7    2.70    3.61
  -9  -6  -8   -1.51    2.85
  -9  -6  -9    0.32    2.77
  -9  -6 -10    0.28    2.00
  -9  -6 -11   -1.83    2.01
   9  -7 -15    2.71    1.84
   9  -7 -15    1.42    1.80
   9  -7 -14   -2.23    2.26
   9  -7 -14    1.60    2.43
  -9  -7  13    7.61    4.46
   9  -7 -13    6.81    3.03
  -9  -7  12    1.81    3.24
   9  -7 -12    3.73    3.01
  -9  -7  11    3.70    4.39
   9  -7 -11   -2.79    2.82
  -9  -7  10    8.05    3.51
  -9  -7   9   27.23    6.81
  -9  -7   8   20.54    5.70
  -9  -7   7  158.47   14.35
  -9  -7   6    5.23    4.03
  -9  -7   5  206.83   16.04
  -9   7   5  197.87   17.89
  -9  -7   4   14.83    5.68
  -9   7   4   18.82    5.96
  -9  -7   3  123.66   12.79
  -9   7   3  128.21   14.29
  -9  -7   2    4.80    4.23
  -9   7   2   -3.07    3.57
  -9  -7   1   19.75    5.08
  -9   7   1   20.62    5.47
  -9  -7   0    3.94    3.26
  -9   7   0    3.48    3.10
  -9   7  -1   70.40    9.61
  -9   7  -2    8.67    4.09
  -9   7  -3    6.30    3.35
  -9   7  -4    2.66    3.02
  -9   7  -5   25.53    5.56
  -9  -7  -6    6.25    3.59
  -9   7  -6    2.92    2.59
  -9   7  -7    5.17    2.70
  -9  -7  -7    6.56    3.28
  -9  -7  -8   -0.89    2.54
  -9  -7  -9    5.07    2.51
  -9  -7 -10   -0.02    1.42
   9  -8 -14    3.39    1.96
  -9  -8  13    1.53    2.64
  -9  -8  12   -0.56    2.94
  -9  -8  11    5.57    4.18
  -9  -8  10    3.95    3.66
  -9  -8   9   22.57    5.80
  -9  -8   8   66.80    8.88
  -9  -8   7    2.89    3.66
  -9  -8   6  304.62   17.83
  -9  -8   5  110.66   11.27
  -9   8   5  118.31   12.98
  -9  -8   4  155.30   13.53
  -9   8   4  174.12   15.93
  -9  -8   3   69.88    9.85
  -9   8   3   86.85   10.76
  -9   8   2  177.85   15.60
  -9  -8   2  149.35   13.33
  -9   8   1   -2.02    3.83
  -9  -8   1    3.04    3.14
  -9   8   0    0.65    3.97
  -9   8  -1   25.05    5.80
  -9   8  -2   55.86    8.64
  -9   8  -3    2.82    2.59
  -9   8  -4    7.95    3.39
  -9   8  -5    2.54    2.76
  -9  -8  -6   -0.80    2.15
  -9   8  -6    3.20    2.47
  -9   8  -7    4.77    3.51
  -9  -8  -7    3.85    2.27
  -9  -8  -8   -0.39    1.55
  -9  -9  12    1.84    1.83
  -9  -9  11    0.87    2.65
  -9  -9  10   54.58    7.05
  -9  -9   9   25.13    5.27
  -9  -9   8   31.60    5.77
  -9  -9   7    1.30    2.64
  -9  -9   6  208.19   14.51
  -9  -9   5   23.20    5.09
  -9  -9   4   36.62    6.35
  -9   9   4   39.69    7.73
  -9  -9   3    8.92    3.57
  -9   9   3   10.58    4.36
  -9  -9   2    4.87    2.88
  -9   9   2    1.36    3.27
  -9   9   1    5.02    3.83
  -9   9   0    1.85    3.45
  -9   9  -1    8.60    3.59
  -9   9  -2    0.17    2.56
  -9   9  -3   -2.90    2.61
  -9   9  -4    7.02    3.28
  -9  -9  -5    5.17    2.02
  -9   9  -5    3.67    2.26
  -9  -9  -6    3.12    1.85
  -9 -10   9   50.87    5.52
  -9 -10   8   -0.65    1.81
  -9 -10   7   44.86    5.47
  -9 -10   6    1.64    1.92
  -9 -10   5   18.39    3.88
  -9 -10   4    7.54    2.82
  -9 -10   3    4.14    2.40
  -9  10   3    7.39    3.65
  -9  10   2    2.34    3.33
  -9  10   1    8.73    3.35
  -9  10   0    1.81    2.62
  -9  10  -1    0.34    2.53
  -9  10  -2    1.69    1.77
  -9  10  -3   -3.67    2.48
  10   0 -19    2.14    2.24
  10   0 -18    5.15    2.92
  10   0 -17   -2.29    3.20
  10   0 -16   17.92    5.20
  10   0 -15   -4.57    4.16
  10   0 -14  533.53   26.40
  10   0 -13   -3.68    3.84
 -10   0  12   16.61   14.99
  10   0 -12    4.02    4.99
 -10   0  11    8.99   15.78
 -10   0  10   28.88   18.33
 -10   0   9   -0.56   12.43
 -10   0   8  245.88   42.17
 -10   0   8  262.52   19.06
 -10   0   7   -1.69    8.54
 -10   0   6 1885.35  103.14
 -10   0   5    1.12   11.13
 -10   0   0   68.14    8.90
 -10   0  -1    3.16    4.08
 -10   0  -2  122.87   11.78
 -10   0  -2  133.46   12.54
 -10   0  -3    3.27    3.62
 -10   0  -4   -3.14    3.71
 -10   0  -4   11.14    4.94
 -10   0  -5    3.87    4.10
 -10   0  -6  115.49   11.57
 -10   0  -7    4.35    4.37
 -10   0  -8   70.44    9.29
 -10   0  -9    6.19    4.92
 -10   0 -10   12.11    4.95
 -10   0 -11    2.17    3.50
 -10   0 -12   11.15    4.15
 -10   0 -13    8.80    4.09
  10  -1 -19   -3.71    2.07
  10  -1 -18    6.53    3.41
  10  -1 -17    4.10    2.87
  10   1 -16   30.43    5.97
  10  -1 -16   39.24    7.19
  10   1 -15   19.48    5.20
  10  -1 -15   21.36    6.64
  10   1 -14   15.38    4.38
  10  -1 -14   21.42    6.24
  10   1 -13  103.57   11.64
  10  -1 -13  103.38   11.88
 -10   1  12   18.87   15.47
 -10  -1  12   11.91   16.44
  10   1 -12   29.76    6.72
 -10   1  11   12.03   14.15
 -10  -1  11   13.21   17.98
 -10   1  10   74.50   25.63
 -10  -1  10   94.50   28.91
 -10  -1   9  110.24   12.87
 -10   1   9   94.74   27.05
 -10  -1   9   96.14   28.16
 -10   1   8   31.32    7.66
 -10  -1   8   37.41    7.23
 -10   1   8   47.51   22.76
 -10  -1   8   36.75   19.75
 -10   1   7   50.64   18.20
 -10  -1   7   60.12   23.36
 -10  -1   7   48.51    8.75
 -10  -1   6    1.83    3.28
 -10  -1   6    7.31   12.44
 -10  -1   5   77.89   19.79
 -10  -1   4    8.89   10.48
 -10  -1   3   25.95    9.93
 -10   1   1    7.44    4.16
 -10   1   1    8.35   13.28
 -10   1   0   21.67    6.17
 -10  -1   0   25.09    6.11
 -10   1   0   12.20   11.93
 -10   1  -1   -1.72    3.40
 -10  -1  -1   -2.19    3.63
 -10   1  -1   -8.95   12.50
 -10  -1  -2    2.21    3.68
 -10   1  -2    4.01    4.22
 -10   1  -2   -0.33    3.45
 -10  -1  -2   -1.59    2.83
 -10   1  -2    1.85   11.64
 -10   1  -3   -2.64   12.69
 -10   1  -3   -1.43    3.14
 -10   1  -3   -1.22    4.07
 -10  -1  -3   -0.09    2.92
 -10   1  -4   12.55   18.02
 -10   1  -4    3.75    3.48
 -10   1  -4    6.71    4.34
 -10  -1  -4    6.81    3.87
 -10   1  -5   -5.70   11.87
 -10   1  -5   -0.61    2.95
 -10   1  -5    6.97    4.72
 -10  -1  -5    7.49    4.34
 -10   1  -6   -2.77    4.49
 -10  -1  -6   -0.55    3.36
 -10   1  -7   -2.17    4.09
 -10  -1  -7   -2.86    4.00
 -10   1  -8    7.70    4.48
 -10  -1  -8    0.09    3.29
 -10   1  -9   26.87    6.28
 -10  -1  -9   28.95    6.46
 -10   1 -10    9.40    4.09
 -10  -1 -10    3.31    3.52
 -10   1 -11   -0.99    4.15
 -10  -1 -11    3.26    3.35
 -10   1 -12    4.65    5.22
 -10  -1 -12    0.98    2.71
 -10  -1 -13    3.48    2.55
  10  -2 -19    3.10    2.10
  10  -2 -18   19.77    4.66
  10  -2 -17    3.90    3.16
  10  -2 -16    6.43    3.11
  10  -2 -15  219.34   16.90
  10  -2 -14   37.64    7.88
  10  -2 -13  327.18   20.62
 -10   2  12   19.43   16.29
 -10  -2  12   18.14   16.25
 -10   2  11    7.36   13.78
 -10  -2  11    8.96   10.40
 -10   2  10   32.16   20.43
 -10  -2  10   46.67   23.05
 -10  -2  10   52.69    9.37
 -10  -2   9   36.00    7.49
 -10  -2   9   18.68   12.38
 -10  -2   8    0.09    3.17
 -10  -2   8    0.69   12.96
 -10   2   7    3.22    3.50
 -10  -2   7    1.86    3.51
 -10  -2   7   -1.32   10.11
 -10   2   6   31.75    6.72
 -10  -2   6   29.80    6.39
 -10  -2   6   37.92   15.70
 -10   2   6   26.13    7.32
 -10   2   5   -0.31    3.66
 -10  -2   5    6.97    4.32
 -10  -2   5    4.33    7.37
 -10   2   5   -2.18    4.34
 -10   2   4   24.96    6.04
 -10  -2   4   26.38    6.68
 -10  -2   4   32.71   13.60
 -10   2   4   26.35    6.85
 -10   2   3   13.39    4.38
 -10  -2   3   11.37    4.19
 -10   2   3    5.34   12.09
 -10  -2   3   16.44   12.52
 -10   2   3   14.96    5.48
 -10   2   2   10.23    4.64
 -10  -2   2    6.57    3.57
 -10   2   2    4.75   11.19
 -10   2   2    8.43    5.27
 -10  -2   2    7.34    8.38
 -10  -2   1   33.85    7.09
 -10   2   1   30.04    7.19
 -10   2   1   18.47   14.59
 -10  -2   0   16.13    5.73
 -10   2   0   11.28   12.82
 -10   2   0   15.45    4.96
 -10  -2  -1   24.77    6.09
 -10   2  -1   21.00   17.10
 -10   2  -1   34.16    7.55
 -10  -2  -1   17.53    4.55
 -10  -2  -2   11.49    4.55
 -10   2  -2    7.67    7.56
 -10   2  -2   18.07    6.04
 -10   2  -2   17.09    6.02
 -10  -2  -2   14.40    4.75
 -10   2  -3   -4.27   11.40
 -10   2  -3    2.26    3.25
 -10   2  -3   -0.61    4.19
 -10  -2  -3    0.81    3.05
 -10   2  -4    0.82    3.03
 -10   2  -4   12.75   19.88
 -10   2  -4    3.66    4.39
 -10  -2  -4    0.72    3.61
 -10   2  -5    6.17   10.30
 -10   2  -5    9.20    4.70
 -10   2  -5    0.68    4.31
 -10  -2  -5    0.58    3.26
 -10   2  -6    0.52    4.61
 -10  -2  -6    2.89    4.03
 -10  -2  -7   48.79    7.82
 -10   2  -7   41.27    7.52
 -10   2  -8    3.93    4.55
 -10  -2  -8    4.58    4.07
 -10   2  -9   15.56    6.36
 -10  -2  -9   10.55    4.55
 -10   2 -10   -9.15    7.48
 -10  -2 -10  -11.67    4.83
 -10   2 -11   12.80    6.45
 -10  -2 -11    8.82    3.95
 -10  -2 -12    2.37    2.84
 -10  -2 -13   -0.91    1.79
  10  -3 -19    2.00    1.71
  10  -3 -18    5.30    2.47
  10  -3 -17   27.18    5.58
  10  -3 -16   39.59    6.99
  10  -3 -15   -3.05    4.04
  10  -3 -14  469.87   24.38
  10  -3 -13   11.08    5.25
 -10  -3  11   51.28    9.20
 -10  -3  11   26.39   23.09
 -10  -3  10   96.98   11.22
 -10  -3  10   81.08   26.31
 -10  -3   9   -0.76    3.92
 -10  -3   9   12.29   15.39
 -10  -3   8    0.11    3.80
 -10  -3   8  -17.83   17.10
 -10  -3   7   21.43    5.91
 -10  -3   7   23.78   15.48
 -10  -3   6  422.99   23.28
 -10   3   6  438.97   25.31
 -10  -3   6  504.83   58.99
 -10  -3   5    0.27    4.66
 -10  -3   5    9.61   10.41
 -10   3   5   -2.04    3.38
 -10  -3   4    8.39    4.52
 -10   3   4    8.80   10.53
 -10   3   4   -1.20    3.64
 -10  -3   4    6.65    7.98
 -10  -3   3    8.33    3.78
 -10   3   3   12.08   12.24
 -10   3   3   15.15    5.93
 -10  -3   3   14.84   12.39
 -10  -3   2  151.96   29.51
 -10   3   2  128.17   35.55
 -10   3   2  176.97   15.32
 -10  -3   2  152.48   13.98
 -10  -3   1   16.22    4.99
 -10   3   1   21.57    6.33
 -10  -3   0   44.99    8.40
 -10   3   0   44.34    8.03
 -10  -3  -1   16.08    5.26
 -10   3  -1   16.98    6.07
 -10   3  -1    9.93   11.31
 -10  -3  -2    4.99    3.69
 -10   3  -2   -1.59    3.66
 -10   3  -2   -9.63    8.41
 -10   3  -2    0.55    9.27
 -10   3  -3   -3.82    8.98
 -10   3  -3   -2.49    3.22
 -10  -3  -3    2.29    3.22
 -10   3  -3   12.80    9.93
 -10   3  -4   10.05   12.15
 -10   3  -4    1.98    2.82
 -10  -3  -4    7.78    4.06
 -10   3  -4   -6.64    6.82
 -10   3  -5   -0.44    3.28
 -10   3  -5   -3.65    6.96
 -10  -3  -5    7.54    4.42
 -10   3  -6   35.53    6.07
 -10   3  -6   27.56    8.54
 -10  -3  -6   41.18    7.11
 -10   3  -7   30.86    9.36
 -10  -3  -7   29.64    6.64
 -10   3  -8  -19.00   10.47
 -10  -3  -8   34.93    6.66
 -10  -3  -9    6.30    3.76
 -10  -3 -10   20.14    5.06
 -10  -3 -11    4.61    2.87
 -10  -3 -12    6.50    2.48
  10  -4 -19   -0.27    1.26
  10  -4 -18    5.26    2.23
  10  -4 -17    0.65    2.30
  10  -4 -16    5.30    3.05
  10  -4 -15   13.03    4.99
  10  -4 -14   40.26    7.53
  10  -4 -13   12.92    5.53
  10  -4 -12   97.46   11.74
 -10  -4  12  118.62   12.51
 -10  -4  11  176.25   15.42
 -10  -4  10  601.40   28.62
 -10  -4  10  440.27   60.99
 -10  -4   9  925.41   34.20
 -10  -4   9  744.24   77.60
 -10  -4   8  610.15   27.47
 -10  -4   8  579.72   68.87
 -10  -4   7    3.36    3.92
 -10  -4   7   10.84   15.97
 -10  -4   6    7.15    3.53
 -10   4   6    6.27    4.48
 -10  -4   6   11.22   11.79
 -10  -4   5   37.65    7.06
 -10   4   5   31.39    7.60
 -10  -4   5   43.74   17.36
 -10  -4   4  122.57   12.24
 -10   4   4  131.21   14.19
 -10  -4   4  143.87   30.72
 -10   4   3   13.61    9.28
 -10  -4   3   32.18    6.64
 -10   4   3   44.43    8.06
 -10  -4   3   33.60   16.12
 -10  -4   2   61.84    8.96
 -10   4   2   53.77    9.61
 -10   4   2   38.45   22.21
 -10  -4   1   70.39    9.95
 -10   4   1   87.05   10.57
 -10   4   1   50.29   24.13
 -10  -4   0   19.24    6.09
 -10   4   0   20.26    5.73
 -10   4   0    6.15   11.79
 -10  -4  -1    7.29    5.05
 -10   4  -1    0.29    3.14
 -10   4  -1   -6.79   11.49
 -10   4  -2    6.89    3.67
 -10   4  -2   -0.92   14.62
 -10   4  -3   -1.77    3.25
 -10   4  -3    6.43   14.78
 -10  -4  -4   31.76    6.01
 -10   4  -4   18.88    5.10
 -10  -4  -5   14.10    4.44
 -10   4  -5   15.28    4.75
 -10   4  -6  122.25   11.41
 -10  -4  -6  159.16   13.74
 -10  -4  -7   39.29    7.17
 -10  -4  -8   30.89    6.26
 -10  -4  -9    3.24    3.58
 -10  -4 -10    7.35    2.91
 -10  -4 -11    2.93    2.61
 -10  -4 -12    0.38    1.61
  10  -5 -18    0.82    1.41
  10  -5 -17   -3.97    2.63
  10  -5 -16    0.50    2.39
  10  -5 -15  153.29   12.14
  10  -5 -14   10.28    4.43
 -10  -5  13  358.17   21.62
  10  -5 -13  292.76   18.38
 -10  -5  12    0.15    3.40
  10  -5 -12    3.31    3.76
 -10  -5  11   12.66    4.12
  10  -5 -11   14.25    5.55
 -10  -5  10  156.53   14.88
 -10  -5   9  283.04   19.23
 -10  -5   8   73.20   10.06
 -10  -5   7  441.55   23.56
 -10  -5   7  355.99   52.93
 -10  -5   6   24.51    6.69
 -10   5   6   14.44    5.40
 -10  -5   6   22.19   13.11
 -10  -5   5  244.67   17.37
 -10   5   5  232.01   19.21
 -10  -5   5  243.73   43.48
 -10  -5   4   98.21   11.48
 -10   5   4   81.37   12.02
 -10  -5   4  101.74   30.12
 -10  -5   3    0.76    3.24
 -10   5   3    0.24    4.42
 -10  -5   2    4.14    3.95
 -10   5   2    4.56    3.96
 -10  -5   1   87.53   11.05
 -10   5   1   88.61   11.96
 -10  -5   0   11.69    5.00
 -10   5   0    9.94    4.45
 -10   5   0   -0.09    9.13
 -10  -5  -1   -2.81    4.00
 -10   5  -1    5.31    4.24
 -10   5  -1   -5.95   15.89
 -10   5  -2    6.33    3.79
 -10   5  -3    0.94    2.76
 -10   5  -4    2.49    2.96
 -10   5  -5   13.45    4.47
 -10  -5  -5   23.02    5.37
 -10   5  -6    0.96    2.39
 -10  -5  -6    7.49    3.86
 -10   5  -7   22.89    4.74
 -10  -5  -7   34.45    6.07
 -10  -5  -8    0.86    3.01
 -10  -5  -9   19.13    4.42
 -10  -5 -10    3.04    2.32
 -10  -5 -11    2.58    2.09
  10  -6 -17    7.52    2.26
  10  -6 -16   14.62    3.36
  10  -6 -15    3.05    2.35
  10  -6 -14    3.25    2.72
  10  -6 -14    1.03    2.13
 -10  -6  13   22.83    5.71
  10  -6 -13   19.39    5.00
 -10  -6  12   15.47    5.13
  10  -6 -12    6.89    3.23
 -10  -6  11   42.78    8.27
  10  -6 -11   31.64    5.93
 -10  -6  10   68.18    9.40
  10  -6 -10   59.55    8.75
 -10  -6   9   24.30    7.03
 -10  -6   8   31.68    7.39
 -10  -6   7    9.33    4.34
 -10  -6   6    3.26    3.50
 -10   6   6    5.02    4.43
 -10  -6   5    2.44    4.32
 -10   6   5    4.14    3.62
 -10  -6   4   68.00    9.18
 -10   6   4   67.31    9.39
 -10  -6   3   14.42    4.81
 -10   6   3    6.43    3.55
 -10  -6   2   35.71    7.27
 -10   6   2   36.75    8.23
 -10   6   1   47.14    8.62
 -10  -6   1   32.26    6.85
 -10  -6   0   11.39    4.62
 -10   6   0   14.87    5.35
 -10   6  -1   -2.04    4.12
 -10   6  -2   13.55    4.98
 -10   6  -3    6.96    4.02
 -10   6  -4   12.57    4.51
 -10  -6  -5   15.20    4.54
 -10   6  -5    8.35    3.82
 -10   6  -6   -1.83    2.72
 -10  -6  -6    0.58    3.00
 -10   6  -7    2.10    2.23
 -10  -6  -7    2.22    2.75
 -10  -6  -8    6.38    3.19
 -10  -6  -9    2.88    2.07
 -10  -6 -10    2.10    1.97
  10  -7 -15   -1.63    1.77
  10  -7 -14   46.68    5.66
  10  -7 -14   48.83    5.70
 -10  -7  13    3.14    3.15
  10  -7 -13    3.07    2.27
 -10  -7  12   40.00    7.05
  10  -7 -12   37.85    5.87
 -10  -7  11    0.75    3.29
  10  -7 -11    5.10    2.73
 -10  -7  10   17.62    5.48
  10  -7 -10   20.61    5.39
 -10  -7   9    1.93    3.65
 -10  -7   8   67.45    9.90
 -10  -7   7  120.49   12.17
 -10  -7   6   47.54    8.27
 -10   7   6   46.27    7.87
 -10  -7   5   41.24    7.80
 -10   7   5   30.90    7.31
 -10  -7   4   21.03    6.03
 -10   7   4   19.63    5.47
 -10  -7   3    5.62    3.59
 -10   7   3    6.05    3.73
 -10  -7   2   -0.15    3.12
 -10   7   2    7.52    3.93
 -10  -7   1   18.33    5.22
 -10   7   1   16.21    5.38
 -10  -7   0   -5.03    3.81
 -10   7   0   -0.90    3.01
 -10   7  -1    3.95    3.56
 -10   7  -2    5.19    3.22
 -10   7  -3    9.58    4.55
 -10   7  -4    5.96    3.72
 -10  -7  -5    2.18    2.49
 -10   7  -5   -1.94    2.59
 -10   7  -6    3.15    2.55
 -10  -7  -6    1.23    2.89
 -10   7  -7   -0.57    1.68
 -10  -7  -7   -0.11    2.04
 -10  -7  -8    9.46    3.05
 -10  -7  -9    1.23    1.55
 -10  -8  13   35.33    5.60
 -10  -8  12   20.71    5.02
 -10  -8  11   44.18    6.86
 -10  -8  10   32.37    6.19
 -10  -8   9   62.74    8.55
 -10  -8   8    4.49    3.43
 -10  -8   7   45.96    7.61
 -10  -8   6    9.36    3.63
 -10  -8   5  113.95   11.86
 -10   8   5  134.51   13.64
 -10  -8   4   -3.30    3.36
 -10   8   4    3.63    4.42
 -10  -8   3    6.39    3.26
 -10   8   3    1.10    2.87
 -10  -8   2    0.46    2.75
 -10   8   2    5.26    3.61
 -10  -8   1   43.02    7.27
 -10   8   1   54.41    8.45
 -10   8   0   21.77    6.11
 -10   8  -1    8.50    3.21
 -10   8  -2   19.66    5.33
 -10   8  -3    3.38    2.36
 -10  -8  -4    6.38    2.82
 -10   8  -4    7.19    2.80
 -10   8  -5   19.63    4.25
 -10  -8  -5   17.71    3.79
 -10   8  -6   12.78    3.14
 -10  -8  -6   17.21    3.41
 -10  -8  -7   29.96    3.87
 -10  -9  11   42.15    5.53
 -10  -9  10    9.17    3.01
 -10  -9   9  131.61   10.09
 -10  -9   8   37.85    5.63
 -10  -9   7    2.50    2.84
 -10  -9   6    1.09    2.43
 -10  -9   5   -0.97    2.36
 -10  -9   4    7.32    3.15
 -10   9   4   14.69    5.37
 -10  -9   3   15.14    4.03
 -10   9   3   20.45    5.79
 -10  -9   2    5.38    3.22
 -10   9   2    1.44    3.13
 -10   9   1    2.19    2.76
 -10   9   0    0.11    2.67
 -10   9  -1    6.13    3.36
 -10   9  -2    0.64    1.95
 -10   9  -3   -1.36    2.21
 -10  -9  -3   -1.84    1.80
 -10   9  -4    1.19    1.61
 -10  -9  -4    4.60    2.21
 -10 -10   8    2.63    2.01
 -10 -10   7    2.59    2.07
 -10 -10   6    2.59    2.10
 -10 -10   5   -1.89    1.63
 -10 -10   4   -2.98    1.76
 -10  10   3    3.31    1.78
 -10  10   2    5.30    3.27
 -10  10   1    2.84    2.61
 -10  10   0    1.81    2.19
 -10  10  -1   -2.51    1.89
  11   0 -18   -3.10    1.91
  11   0 -17   11.99    3.70
  11   0 -16   -0.43    2.54
  11   0 -15   61.96    8.75
  11   0 -14   -3.58    3.58
  11   0 -13  402.43   23.11
 -11   0  11   16.46   12.77
 -11   0  10   -5.44   13.65
 -11   0   9   28.44    7.16
 -11   0   9   12.19   13.19
 -11   0   8    3.63    4.82
 -11   0   8  -18.38   16.27
 -11   0   7   10.20    4.83
 -11   0   6   -0.12    3.81
 -11   0   5   16.01    5.64
 -11   0   4   -3.27    3.63
 -11   0   3    6.77    4.37
 -11   0   2   -1.36    3.74
 -11   0   1   -1.84    3.70
 -11   0   0   -4.30    4.53
 -11   0  -1  123.60   13.70
 -11   0  -2    2.77    3.20
 -11   0  -2   -4.80    3.42
 -11   0  -3   85.05   11.69
 -11   0  -3  117.05   11.16
 -11   0  -4   -1.57    4.01
 -11   0  -4   12.53    5.64
 -11   0  -5  136.32   12.65
 -11   0  -6    4.10    3.37
 -11   0  -7   19.64    6.10
 -11   0  -8   11.27    5.20
 -11   0  -9   -0.19    3.26
 -11   0 -10   -2.36    3.35
 -11   0 -11    6.14    4.06
 -11   0 -12    5.64    3.73
  11  -1 -19    6.39    2.50
  11  -1 -18    3.95    2.74
  11  -1 -17    2.71    2.45
  11  -1 -16    1.74    3.21
  11   1 -15    6.69    3.47
  11  -1 -15    7.26    3.87
  11   1 -14  145.13   13.45
  11  -1 -14  166.36   14.90
  11   1 -13   31.15    6.35
  11  -1 -13   29.21    6.91
  11   1 -12   33.84    7.47
 -11   1  11    5.93   12.27
 -11  -1  11    0.14   13.88
 -11  -1  10   23.17    6.58
 -11  -1  10    0.89   11.30
 -11   1   9    1.80    4.08
 -11  -1   9    6.40    4.87
 -11  -1   9    0.12   11.03
 -11   1   8    5.99    5.17
 -11  -1   8    1.04    4.98
 -11  -1   8   16.88   17.37
 -11   1   7    4.25    5.83
 -11  -1   7    4.60    4.31
 -11  -1   7    3.75    9.30
 -11   1   6   10.73    5.93
 -11  -1   6    9.88    4.81
 -11  -1   6   15.71   11.38
 -11   1   5   33.29    8.11
 -11  -1   5   27.24    7.51
 -11   1   4   12.61    5.46
 -11  -1   4    9.99    4.79
 -11   1   3    3.01    3.19
 -11  -1   3    1.53    3.29
 -11   1   2   11.89    4.65
 -11  -1   2   15.87    6.07
 -11   1   1   21.93    6.48
 -11  -1   1   31.26    7.42
 -11   1   0  182.24   16.00
 -11  -1   0  198.67   15.78
 -11  -1  -1   14.55    5.45
 -11   1  -1   21.15    6.94
 -11  -1  -2   24.75    6.11
 -11   1  -2   28.50    7.43
 -11  -1  -2   23.30    5.32
 -11  -1  -3    2.32    3.36
 -11   1  -3    2.44    4.48
 -11   1  -3   10.92    5.16
 -11  -1  -3    3.43    3.24
 -11   1  -4   25.29    6.49
 -11  -1  -4    9.80    5.14
 -11   1  -4   31.21    7.14
 -11  -1  -4   32.10    6.53
 -11   1  -5    3.15    2.43
 -11   1  -5   15.57    5.27
 -11  -1  -5   16.96    4.99
 -11   1  -6   -3.92    4.45
 -11  -1  -6    3.69    4.09
 -11   1  -7   20.28    6.37
 -11  -1  -7   12.08    5.23
 -11   1  -8    4.55    3.90
 -11  -1  -8    0.64    3.83
 -11   1  -9    8.64    4.32
 -11  -1  -9    2.37    3.45
 -11   1 -10   -1.24    4.36
 -11  -1 -10    3.80    3.27
 -11   1 -11    8.78    4.72
 -11  -1 -11    5.61    3.40
 -11  -1 -12   -2.00    2.53
  11  -2 -19    2.63    2.13
  11  -2 -18   21.33    4.65
  11  -2 -17   10.38    4.45
  11  -2 -16   46.89    7.73
  11  -2 -15    3.11    3.52
  11  -2 -14   49.06    8.20
  11  -2 -13   14.04    5.53
 -11  -2  11   -1.88    4.37
 -11  -2  11   19.95   16.22
 -11  -2  10   18.91    6.71
 -11  -2  10   18.59   13.21
 -11  -2   9   11.56    5.26
 -11  -2   9    1.37   11.29
 -11   2   8   32.15    8.24
 -11  -2   8   28.58    6.61
 -11  -2   8   22.32   13.69
 -11   2   7   15.63    6.09
 -11  -2   7   19.22    6.35
 -11  -2   7   16.12    9.86
 -11   2   7   16.13    6.70
 -11   2   6    4.65    5.21
 -11  -2   6    0.65    3.53
 -11  -2   6   14.62   12.19
 -11   2   6   11.37    6.24
 -11   2   5   18.07    5.08
 -11  -2   5   19.06    5.88
 -11  -2   5   18.99   10.96
 -11   2   5   21.82    8.06
 -11   2   4   34.49    7.42
 -11  -2   4   27.24    6.59
 -11  -2   4   30.65   13.00
 -11   2   4   37.57    8.00
 -11   2   3    3.42    4.18
 -11  -2   3    3.29    3.51
 -11   2   3    3.09    4.01
 -11   2   2  160.35   15.89
 -11  -2   2  149.87   14.62
 -11   2   2  107.82   34.26
 -11  -2   1   32.47    7.06
 -11   2   1   16.44   14.44
 -11   2   1   27.42    6.65
 -11  -2   0   15.27    5.60
 -11   2   0    2.24   10.03
 -11   2   0   19.91    6.11
 -11  -2  -1   23.13    5.89
 -11   2  -1   22.49   19.67
 -11   2  -1   25.34    6.84
 -11   2  -2   36.85   24.80
 -11   2  -2   40.65    8.02
 -11  -2  -2   53.47    7.25
 -11  -2  -2   39.59    7.63
 -11   2  -3    2.76    3.45
 -11   2  -3   24.37   23.43
 -11   2  -3   20.61    7.06
 -11  -2  -3   -1.05    2.99
 -11   2  -4   19.86    5.51
 -11   2  -4   15.29    5.69
 -11  -2  -4   25.20    5.54
 -11   2  -5    5.96    3.36
 -11  -2  -5   -2.18    3.63
 -11   2  -6   35.58    8.01
 -11  -2  -6   23.15    5.65
 -11   2  -7   17.37    6.97
 -11  -2  -7    9.82    4.49
 -11   2  -8   23.87    6.15
 -11  -2  -8   19.24    5.24
 -11   2  -9    5.67    6.48
 -11  -2  -9    2.57    3.58
 -11  -2 -10    3.36    3.41
 -11  -2 -11   -1.60    2.52
 -11  -2 -12    0.38    1.94
  11  -3 -19   11.29    3.08
  11  -3 -18   -0.82    2.18
  11  -3 -17   48.42    7.13
  11  -3 -16   18.62    5.26
  11  -3 -15  247.99   16.91
  11  -3 -14   -3.41    4.08
  11  -3 -13  137.99   13.41
 -11  -3  12    0.15    4.15
 -11  -3  11   11.02    5.35
 -11  -3  10    0.62    4.51
 -11  -3  10   -5.16   17.08
 -11  -3   9  321.02   20.51
 -11  -3   9  227.04   42.34
 -11  -3   8   63.32    9.60
 -11  -3   8   27.45   13.35
 -11  -3   7    7.10    4.10
 -11  -3   7   -2.25   11.17
 -11   3   7   10.91    5.55
 -11  -3   6    9.41    5.20
 -11  -3   6    0.36    8.04
 -11   3   6   17.11    6.34
 -11  -3   5   44.65    8.49
 -11   3   5   51.29    9.74
 -11  -3   5   33.34   16.18
 -11   3   4   74.49   11.93
 -11  -3   4   76.87    9.96
 -11  -3   4   67.21   21.42
 -11  -3   3  113.87   12.18
 -11   3   3  107.76   14.07
 -11  -3   3  107.59   26.98
 -11   3   3   65.75   28.88
 -11  -3   2   80.76   10.66
 -11   3   2   90.54   11.56
 -11   3   2   55.54   29.01
 -11  -3   1   10.15    5.50
 -11   3   1   14.05    5.18
 -11   3   1   20.26   23.34
 -11  -3   0    1.90    3.57
 -11   3   0   -4.00   10.10
 -11   3   0    0.77    3.24
 -11   3  -1  124.87   13.18
 -11  -3  -1  112.54    9.75
 -11  -3  -1  109.66   12.76
 -11   3  -2   16.76    6.22
 -11   3  -2   15.23   17.29
 -11  -3  -2   15.87    4.10
 -11   3  -3   76.13    9.94
 -11  -3  -3   91.24    9.23
 -11   3  -3   85.40   12.28
 -11   3  -4   19.79    5.41
 -11  -3  -4   20.96    5.57
 -11   3  -5   95.29    9.88
 -11  -3  -5  117.96   11.00
 -11   3  -5   94.20   12.15
 -11   3  -6   24.72    5.57
 -11   3  -6   45.10   10.60
 -11  -3  -6   38.71    6.67
 -11  -3  -7   29.71    5.96
 -11  -3  -8    0.85    3.30
 -11  -3  -9    2.62    3.19
 -11  -3 -10    1.60    2.39
 -11  -3 -11   -0.27    1.92
  11  -4 -18    3.70    2.31
  11  -4 -17   -0.32    2.37
  11  -4 -16   10.33    3.66
  11  -4 -15   32.44    6.09
  11  -4 -14   95.37   10.68
  11  -4 -13   79.49   10.43
 -11  -4  12   59.58    9.30
  11  -4 -12   50.24    8.49
 -11  -4  11  407.61   23.57
 -11  -4  10   11.87    4.91
 -11  -4   9    0.38    3.75
 -11  -4   8   68.31    9.71
 -11  -4   8   64.18   25.12
 -11  -4   7  374.10   21.57
 -11   4   7  338.38   21.66
 -11  -4   7  299.74   49.56
 -11  -4   6  464.05   24.13
 -11   4   6  463.21   27.54
 -11  -4   6  445.62   58.91
 -11  -4   5  843.91   33.01
 -11   4   5  832.48   37.24
 -11  -4   5  759.45   76.16
 -11  -4   4  347.45   20.48
 -11   4   4  330.23   22.69
 -11  -4   3   10.44    4.34
 -11   4   3    6.83    4.92
 -11  -4   2   15.25    5.65
 -11   4   2   14.79    5.97
 -11  -4   1   23.10    7.18
 -11   4   1   10.56   12.76
 -11   4   1   25.94    7.22
 -11   4   0   90.80   11.59
 -11  -4   0  115.36   12.91
 -11   4  -1  267.17   18.72
 -11  -4  -1  288.02   15.66
 -11  -4  -1  260.98   18.73
 -11   4  -2   98.30   11.40
 -11  -4  -2  101.97    9.73
 -11   4  -3  189.85   15.43
 -11  -4  -3  198.83   13.93
 -11   4  -4   21.65    5.15
 -11  -4  -4   21.18    5.41
 -11   4  -5   31.92    6.10
 -11  -4  -5   39.24    6.62
 -11   4  -6    1.79    2.16
 -11  -4  -6    3.02    3.64
 -11  -4  -7   21.64    4.79
 -11  -4  -8    4.73    3.28
 -11  -4  -9    2.51    2.85
 -11  -4 -10    3.41    2.26
 -11  -4 -11    0.81    1.56
  11  -5 -17   -1.12    2.08
  11  -5 -16   52.16    6.55
  11  -5 -15    5.32    2.72
  11  -5 -14   94.05   10.03
 -11  -5  13    2.39    4.19
  11  -5 -13   -0.05    2.89
 -11  -5  12   22.58    6.61
  11  -5 -12   14.75    5.20
 -11  -5  11   67.67    9.61
  11  -5 -11   54.91    8.69
 -11  -5  10   34.82    7.37
 -11  -5   9   16.90    5.44
 -11  -5   8   93.12   11.32
 -11  -5   7    0.24    3.57
 -11  -5   6  244.41   17.28
 -11   5   6  243.96   19.41
 -11  -5   5  157.47   14.05
 -11   5   5  171.45   15.76
 -11  -5   4   -1.51    3.54
 -11   5   4    2.01    4.62
 -11  -5   3   38.83    8.00
 -11   5   3   27.31    7.29
 -11  -5   2   31.91    7.35
 -11   5   2   35.08    7.40
 -11  -5   1   10.95    4.36
 -11   5   1   22.12    6.14
 -11  -5   0    6.70    4.28
 -11   5   0    4.71    4.12
 -11   5  -1    5.71    3.17
 -11   5  -2   85.64   10.31
 -11  -5  -3    4.68    3.49
 -11   5  -3    7.30    4.05
 -11   5  -4   58.17    8.47
 -11  -5  -4   73.59    8.60
 -11   5  -5    9.07    3.74
 -11  -5  -5    8.39    3.11
 -11   5  -6   49.79    6.96
 -11  -5  -6   68.16    8.09
 -11  -5  -7    2.05    2.55
 -11  -5  -8   16.63    4.20
 -11  -5  -9    0.99    1.96
 -11  -5 -10    7.09    2.42
  11  -6 -16   12.40    2.94
  11  -6 -15   40.11    5.46
  11  -6 -14    4.99    2.33
 -11  -6  13   -3.47    2.97
  11  -6 -13    3.90    2.94
 -11  -6  12    2.48    3.64
  11  -6 -12    6.89    4.06
 -11  -6  11    9.11    4.55
  11  -6 -11    4.98    3.85
 -11  -6  10   22.20    5.88
  11  -6 -10   31.01    6.76
 -11  -6   9    2.83    4.46
 -11  -6   8   18.90    6.04
 -11  -6   7  145.99   13.52
 -11  -6   6   -2.25    3.47
 -11   6   6    1.18    3.34
 -11  -6   5   67.96    9.67
 -11   6   5   93.58   11.92
 -11  -6   4   40.01    7.73
 -11   6   4   37.24    7.15
 -11  -6   3   40.30    8.05
 -11   6   3   49.52    8.91
 -11  -6   2   47.07    8.08
 -11   6   2   53.85    8.91
 -11   6   1   68.29   10.06
 -11  -6   1   45.91    8.58
 -11  -6   0   48.34    8.30
 -11   6   0   63.42    9.58
 -11   6  -1    4.34    3.81
 -11   6  -2    9.42    3.78
 -11  -6  -3    1.66    2.57
 -11   6  -3    0.60    2.96
 -11   6  -4   -3.77    3.00
 -11  -6  -4    0.78    2.59
 -11   6  -5    5.90    2.77
 -11  -6  -5    0.05    3.27
 -11   6  -6    0.85    2.03
 -11  -6  -6    4.04    2.88
 -11  -6  -7    7.84    2.83
 -11  -6  -8    5.05    2.91
 -11  -6  -9    7.24    2.34
  11  -7 -14   -4.68    2.57
 -11  -7  13   35.84    6.41
  11  -7 -13   27.18    4.69
 -11  -7  12   -1.92    3.33
  11  -7 -12   -0.57    2.15
 -11  -7  11   25.67    5.68
  11  -7 -11   23.43    4.98
 -11  -7  10    3.46    4.50
  11  -7 -10    6.28    3.80
 -11  -7   9   14.90    5.57
  11  -7  -9    8.33    3.55
 -11  -7   8   38.73    7.19
 -11  -7   7    0.25    3.48
 -11  -7   6   29.31    7.09
 -11   7   6   29.51    6.82
 -11  -7   5   32.90    6.96
 -11   7   5   28.06    6.88
 -11  -7   4   -0.19    2.96
 -11   7   4   -2.75    3.47
 -11  -7   3   24.20    5.82
 -11   7   3   25.01    6.20
 -11  -7   2    7.79    3.97
 -11   7   2   16.92    5.43
 -11  -7   1   13.47    4.81
 -11   7   1   15.99    5.76
 -11   7   0    0.96    3.07
 -11   7  -1   22.47    5.82
 -11   7  -2    8.19    3.71
 -11  -7  -3   13.02    3.80
 -11   7  -3   12.69    4.20
 -11   7  -4    2.37    2.24
 -11  -7  -4    6.27    2.96
 -11   7  -5    0.88    1.95
 -11  -7  -5    3.37    2.44
 -11   7  -6   -0.40    1.55
 -11  -7  -6    1.71    2.22
 -11  -7  -7    0.11    1.76
 -11  -8  12   35.50    5.93
 -11  -8  11    9.20    3.26
 -11  -8  10    8.38    3.64
 -11  -8   9   25.42    5.92
 -11  -8   8   19.55    4.97
 -11  -8   7   20.16    5.01
 -11  -8   6    3.37    3.95
 -11  -8   5    0.33    2.86
 -11   8   5   -4.69    4.27
 -11  -8   4   16.58    4.69
 -11   8   4   18.36    6.20
 -11  -8   3    3.44    2.90
 -11   8   3    8.49    4.43
 -11  -8   2    1.27    2.44
 -11   8   2    9.62    4.94
 -11   8   1    6.09    3.92
 -11   8   0   14.20    4.81
 -11   8  -1   -3.82    2.75
 -11  -8  -2    8.22    3.13
 -11   8  -2   17.41    4.52
 -11   8  -3    3.07    2.43
 -11  -8  -3    7.07    2.63
 -11   8  -4   40.06    5.50
 -11  -8  -4   35.19    4.75
 -11   8  -5   18.92    3.64
 -11  -8  -5   22.42    3.62
 -11  -9  10   10.25    3.52
 -11  -9   9   10.78    3.50
 -11  -9   8    2.32    2.23
 -11  -9   7    3.59    2.71
 -11  -9   6   37.74    5.48
 -11  -9   5    1.37    2.49
 -11  -9   4   -2.74    2.83
 -11   9   4    3.87    3.57
 -11  -9   3   12.72    3.64
 -11   9   3   19.63    5.12
 -11   9   2    0.31    2.75
 -11   9   1    0.61    2.61
 -11  -9   0   10.93    2.48
 -11   9   0   40.19    6.28
 -11   9  -1   15.00    3.87
 -11  -9  -1    4.52    1.79
 -11   9  -2   29.64    4.85
 -11   9  -3    7.83    2.37
  12   0 -18   24.73    4.50
  12   0 -17   -2.63    2.87
  12   0 -16    0.80    2.55
  12   0 -15   -1.35    3.58
  12   0 -14   -2.01    3.15
  12   0 -13    1.14    3.83
 -12   0  10   39.53    8.85
 -12   0   9    1.63    5.17
 -12   0   8    4.02    5.37
 -12   0   7   -4.27    5.33
 -12   0   6   27.40    7.57
 -12   0   5   -0.37    3.79
 -12   0   4  110.94   13.54
 -12   0   3    0.13    4.28
 -12   0   2  137.23   14.06
 -12   0   1    1.12    3.66
 -12   0   0  178.62   15.16
 -12   0  -1   -1.44    3.14
 -12   0  -2   65.65   10.56
 -12   0  -3   -1.71    3.68
 -12   0  -3   -1.18    3.80
 -12   0  -4   30.44    6.24
 -12   0  -4   39.51    7.42
 -12   0  -5    3.32    3.40
 -12   0  -6    8.32    4.15
 -12   0  -7   -4.33    3.87
 -12   0  -8    1.20    3.40
 -12   0  -9    1.29    3.16
 -12   0 -10    0.70    3.30
 -12   0 -11   -1.48    3.73
  12  -1 -19    0.21    1.35
  12  -1 -18    3.20    2.59
  12  -1 -17   17.83    4.50
  12  -1 -16    3.80    2.90
  12  -1 -15    2.83    3.36
  12   1 -14    6.64    3.68
  12  -1 -14    5.59    4.73
  12   1 -13   58.75    8.95
  12  -1 -13   65.60   10.27
  12   1 -12    6.09    4.44
 -12  -1  11    4.00    4.42
 -12  -1  10   18.89    6.42
 -12  -1  10   12.08   12.19
 -12   1   9   -0.65    4.03
 -12  -1   9   -7.10    6.04
 -12  -1   9  -11.87   12.84
 -12   1   8   44.62    8.58
 -12  -1   8   52.83    9.64
 -12   1   7   81.58   11.89
 -12  -1   7   82.75   11.78
 -12  -1   6   49.60    9.32
 -12   1   6   57.67   10.30
 -12   1   5   34.08    8.10
 -12  -1   5   37.36    8.50
 -12   1   4    2.82    3.71
 -12  -1   4    5.00    4.39
 -12   1   3   85.61   11.45
 -12  -1   3   96.87   11.77
 -12   1   2    3.35    4.10
 -12  -1   2    2.71    4.31
 -12   1   1   13.77    5.24
 -12  -1   1   17.46    5.94
 -12   1   1    8.12    5.24
 -12   1   0  202.35   17.37
 -12  -1   0  185.64   15.93
 -12   1  -1  315.56   21.44
 -12  -1  -1  276.84   19.83
 -12   1  -2  102.01   12.33
 -12  -1  -2   90.27   10.55
 -12   1  -3   -2.28    3.67
 -12  -1  -3   -4.16    4.07
 -12   1  -3    2.69    3.56
 -12  -1  -3    9.00    4.27
 -12   1  -4   21.50    5.49
 -12  -1  -4   20.05    5.69
 -12   1  -4   17.20    4.72
 -12  -1  -4   27.50    5.79
 -12   1  -5    0.64    2.30
 -12   1  -5    5.34    4.83
 -12  -1  -5    2.37    3.11
 -12   1  -6   -3.10    4.08
 -12  -1  -6   -0.49    3.51
 -12   1  -7    2.48    3.71
 -12  -1  -7    7.05    4.09
 -12   1  -8    2.00    3.71
 -12  -1  -8    5.02    4.18
 -12   1  -9   14.65    6.16
 -12  -1  -9    4.90    3.50
 -12   1 -10   -5.26    4.67
 -12  -1 -10    3.81    3.14
 -12  -1 -11   -4.98    2.50
  12  -2 -19   14.63    3.15
  12  -2 -18    0.68    2.35
  12  -2 -17    0.31    2.50
  12  -2 -16    1.41    3.19
  12  -2 -15    5.57    3.79
  12  -2 -14   -3.49    4.23
  12  -2 -13   -9.31    4.96
 -12  -2  11   -0.36    3.98
 -12  -2  10   41.39    8.79
 -12  -2   9   26.53    7.27
 -12  -2   9    8.60   10.98
 -12   2   8   12.47    5.65
 -12  -2   8   12.98    6.38
 -12  -2   8   -7.13   13.90
 -12   2   8    4.92    4.84
 -12   2   7  151.19   16.26
 -12  -2   7  103.54   27.99
 -12   2   7  144.48   15.49
 -12  -2   7  153.10   15.53
 -12   2   6   29.42    7.35
 -12  -2   6   35.04    7.89
 -12   2   6   31.75    7.80
 -12   2   5   41.56    8.66
 -12  -2   5   43.94    8.71
 -12   2   5   37.86    9.29
 -12   2   4    0.17    4.04
 -12  -2   4   11.39    6.00
 -12   2   4    2.23    4.22
 -12  -2   3   43.28    7.93
 -12   2   3   40.10    9.17
 -12   2   2   50.36    9.52
 -12  -2   2   56.05    9.66
 -12   2   1  293.85   21.92
 -12  -2   1  278.24   20.76
 -12   2   0  158.91   15.55
 -12  -2   0  166.50   15.14
 -12  -2  -1   12.45    4.40
 -12   2  -1   17.90    5.98
 -12  -2  -2    3.29    3.69
 -12   2  -2    7.18    4.49
 -12   2  -3   23.26    5.63
 -12   2  -3   24.51    7.26
 -12  -2  -3   16.57    4.59
 -12   2  -4    3.80    3.45
 -12  -2  -4   -0.86    2.86
 -12   2  -5    6.73    3.78
 -12   2  -5    4.59    5.53
 -12  -2  -5    8.47    3.70
 -12   2  -6   14.56    7.09
 -12  -2  -6   -6.64    3.78
 -12   2  -7   10.86    7.04
 -12  -2  -7    0.59    3.28
 -12   2  -8   16.71    6.71
 -12  -2  -8    0.86    3.37
 -12  -2  -9   -4.53    3.25
 -12  -2 -10   -3.44    2.61
 -12  -2 -11   -2.36    2.22
  12  -3 -18   10.87    3.18
  12  -3 -17   -0.26    2.49
  12  -3 -16    4.39    3.29
  12  -3 -15   18.14    5.19
  12  -3 -14   10.16    4.91
  12  -3 -13   22.82    7.18
 -12  -3  12   -1.05    3.74
 -12  -3  11   15.53    6.23
 -12  -3  10   83.89   11.35
 -12  -3   9   -1.05    4.48
 -12  -3   8   25.67    6.94
 -12  -3   8   12.49   13.88
 -12  -3   7   61.39    8.94
 -12   3   7   58.20    9.97
 -12  -3   6   99.39   12.19
 -12   3   6   76.88   12.72
 -12  -3   6   66.68   23.47
 -12  -3   5  104.63   11.98
 -12   3   5  101.46   13.71
 -12  -3   5   77.25   25.23
 -12  -3   4  563.53   28.02
 -12   3   4  502.00   31.16
 -12   3   3   68.26   11.06
 -12  -3   3   70.27   10.11
 -12   3   2   -5.69   10.29
 -12  -3   2    5.45    3.77
 -12   3   2    3.14    4.31
 -12   3   1    2.23   12.28
 -12  -3   1   14.55    5.70
 -12   3   1   20.43    6.64
 -12  -3   0   10.80    4.89
 -12   3   0   13.23    5.66
 -12   3  -1   69.52   10.24
 -12  -3  -1   54.00    9.49
 -12   3  -2  280.11   19.48
 -12  -3  -2  282.71   15.88
 -12   3  -3    8.04    4.08
 -12  -3  -3   12.01    4.91
 -12   3  -4   35.46    6.30
 -12  -3  -4   42.69    6.71
 -12   3  -5    5.50    3.02
 -12  -3  -5    4.43    3.19
 -12  -3  -6    1.68    3.25
 -12  -3  -7    3.94    3.54
 -12  -3  -8    0.15    2.63
 -12  -3  -9    1.79    2.55
 -12  -3 -10    0.69    1.88
  12  -4 -18    4.60    1.93
  12  -4 -17   -2.94    2.25
  12  -4 -16   10.85    3.54
  12  -4 -15   14.94    4.51
  12  -4 -14  145.71   12.85
  12  -4 -13   68.58    9.10
 -12  -4  13   95.93   11.78
 -12  -4  12    9.39    4.86
  12  -4 -12   15.97    6.15
 -12  -4  11   15.13    5.37
 -12  -4  10   29.60    7.07
 -12  -4   9   76.24   10.32
 -12  -4   8   28.38    6.91
 -12  -4   7    5.70    4.65
 -12   4   7   -4.23    5.20
 -12  -4   6   62.94    9.64
 -12   4   6   64.26   10.06
 -12  -4   5   21.03    6.84
 -12   4   5   26.50    6.91
 -12  -4   4   71.81   10.64
 -12   4   4   63.44   11.33
 -12  -4   3   11.43    5.06
 -12   4   3    7.82    4.57
 -12   4   2 1189.90   39.46
 -12  -4   2 1080.00   39.28
 -12   4   1  483.06   25.63
 -12  -4   1  474.40   25.41
 -12   4   0  712.15   29.76
 -12  -4   0  673.58   29.93
 -12   4  -1  140.84   13.27
 -12  -4  -1  103.49    9.16
 -12  -4  -1  117.21   12.09
 -12   4  -2   96.17   11.21
 -12  -4  -2   97.23    9.17
 -12   4  -3    0.32    3.07
 -12  -4  -3   12.05    4.66
 -12   4  -4    4.93    3.58
 -12  -4  -4   -2.35    3.18
 -12   4  -5    7.10    3.25
 -12  -4  -5   11.97    4.42
 -12   4  -6    7.96    3.09
 -12  -4  -6   16.95    4.37
 -12  -4  -7    2.50    3.25
 -12  -4  -8   -2.22    2.66
 -12  -4  -9    0.38    2.21
  12  -5 -17    2.04    1.71
  12  -5 -16    0.36    2.11
  12  -5 -15    4.40    2.85
  12  -5 -14    5.40    3.53
 -12  -5  13   -0.75    3.68
  12  -5 -13   -2.17    3.47
 -12  -5  12    3.27    3.53
  12  -5 -12   -3.08    4.15
 -12  -5  11    8.23    4.32
 -12  -5  10    2.56    3.70
 -12  -5   9   23.35    6.78
 -12  -5   8    1.50    3.64
 -12  -5   7    5.63    4.25
 -12   5   7   12.64    5.38
 -12  -5   6    3.71    3.79
 -12   5   6   -0.37    5.29
 -12  -5   5  315.29   20.66
 -12   5   5  356.91   22.89
 -12  -5   4   14.78    5.44
 -12   5   4    9.14    5.23
 -12  -5   3  134.84   14.20
 -12   5   3  146.82   14.44
 -12  -5   2   35.53    7.17
 -12   5   2   48.61    8.76
 -12  -5   1   -1.87    3.15
 -12   5   1    5.48    4.50
 -12  -5   0    7.22    4.47
 -12   5   0    4.70    3.66
 -12   5  -1   67.82    9.44
 -12  -5  -1   57.29    7.06
 -12   5  -2   -1.02    2.98
 -12  -5  -2   -2.11    3.16
 -12   5  -3  179.57   13.90
 -12  -5  -3  152.57   11.29
 -12   5  -4   -1.60    2.99
 -12  -5  -4   -2.14    2.84
 -12   5  -5    1.47    2.39
 -12  -5  -5    4.53    3.43
 -12   5  -6    1.39    1.88
 -12  -5  -6   -0.58    2.91
 -12  -5  -7    3.15    2.53
 -12  -5  -8    0.95    1.96
 -12  -5  -9    4.66    2.37
  12  -6 -15   -3.10    1.99
  12  -6 -14    1.17    2.31
 -12  -6  13   22.61    5.74
  12  -6 -13   14.42    4.18
 -12  -6  12    5.01    3.85
  12  -6 -12    5.09    3.95
 -12  -6  11    3.19    3.39
  12  -6 -11    8.01    4.07
 -12  -6  10   31.92    6.87
  12  -6 -10   16.56    4.63
 -12  -6   9   68.49    9.38
 -12  -6   8    2.46    3.35
 -12  -6   7  146.00   13.22
 -12  -6   6  203.87   16.15
 -12   6   6  251.65   18.85
 -12  -6   5   11.12    5.29
 -12   6   5   17.94    6.30
 -12  -6   4    3.69    4.57
 -12   6   4   -0.22    3.66
 -12  -6   3   27.78    6.30
 -12   6   3   34.82    7.77
 -12  -6   2   19.50    6.41
 -12   6   2   31.77    7.61
 -12  -6   1   29.59    6.50
 -12   6   1   40.02    8.07
 -12  -6   0   25.51    6.09
 -12   6   0   25.72    5.96
 -12   6  -1   18.87    5.85
 -12  -6  -1   25.61    5.13
 -12   6  -2   -1.68    2.78
 -12  -6  -2   -0.81    2.50
 -12   6  -3   12.20    4.11
 -12  -6  -3   11.97    3.78
 -12   6  -4    1.80    2.63
 -12  -6  -4   -2.08    2.45
 -12   6  -5   -0.11    1.75
 -12  -6  -5   -2.44    2.43
 -12   6  -6    0.95    1.53
 -12  -6  -6   -1.75    2.34
 -12  -6  -7    1.94    1.70
 -12  -7  13   -2.05    2.91
  12  -7 -13    1.12    1.52
 -12  -7  12   17.71    5.07
  12  -7 -12   13.90    3.69
 -12  -7  11   11.87    4.14
  12  -7 -11   10.07    3.54
 -12  -7  10    8.42    4.19
  12  -7 -10    6.83    3.30
 -12  -7   9    3.72    3.55
  12  -7  -9    2.19    2.74
 -12  -7   8   38.05    6.82
  12  -7  -8   33.00    6.31
 -12  -7   7   42.09    7.34
 -12  -7   6   27.64    6.48
 -12   7   6   40.52    7.39
 -12  -7   5    0.19    3.07
 -12   7   5    1.60    3.53
 -12  -7   4   85.46   10.41
 -12   7   4  105.97   11.90
 -12  -7   3    1.65    3.48
 -12   7   3    5.54    4.00
 -12  -7   2   47.92    7.74
 -12   7   2   54.68    9.05
 -12  -7   1    0.87    2.53
 -12   7   1    1.32    3.10
 -12   7   0   13.47    4.99
 -12   7  -1   -0.54    2.93
 -12  -7  -1    0.29    1.96
 -12   7  -2    4.49    3.42
 -12  -7  -2    1.78    1.93
 -12   7  -3    1.15    2.22
 -12  -7  -3    0.00    2.13
 -12   7  -4    7.44    2.85
 -12  -7  -4    5.26    2.32
 -12   7  -5    4.49    2.05
 -12  -7  -5   10.32    2.83
 -12  -8  12    2.64    1.99
 -12  -8  11    1.74    2.70
 -12  -8  10    3.86    2.50
 -12  -8   9   20.90    4.79
 -12  -8   8   16.77    4.55
 -12  -8   7    2.51    2.87
 -12  -8   6    9.52    3.04
 -12  -8   5   42.95    6.87
 -12   8   5   42.84    7.49
 -12  -8   4   22.60    5.13
 -12   8   4   19.13    5.62
 -12  -8   3   25.68    5.44
 -12   8   3   30.61    6.30
 -12  -8   2   13.07    3.94
 -12   8   2    3.18    2.46
 -12   8   1   37.74    6.27
 -12   8   0   54.32    7.43
 -12   8  -1   58.02    7.16
 -12  -8  -1   20.92    3.33
 -12   8  -2   11.42    3.30
 -12  -8  -2    6.72    2.30
 -12   8  -3   27.39    4.63
 -12  -9   9    2.14    1.84
 -12  -9   8    4.49    2.37
 -12  -9   7    2.40    2.23
 -12  -9   6    1.18    1.80
 -12  -9   5   -0.01    1.73
 -12  -9   4    2.12    1.91
 -12   9   4    2.30    2.03
 -12   9   3   42.40    6.20
 -12   9   2    1.83    1.93
 -12   9   1   76.24    7.85
 -12   9   0   17.29    3.79
 -12   9  -1   49.99    5.68
  13   0 -17   15.79    3.85
  13   0 -16   -3.76    2.77
  13   0 -15    9.81    4.17
  13   0 -14   -3.12    4.33
  13   0 -13   -4.81    4.54
 -13   0  10   -3.72    5.36
 -13   0   9   37.32    8.18
 -13   0   8   -1.87    4.79
 -13   0   7  608.55   31.36
 -13   0   6   -9.63    6.71
 -13   0   5  404.66   25.16
 -13   0   4    5.22    5.29
 -13   0   3   73.27   11.77
 -13   0   2    4.27    4.48
 -13   0   1   36.36    8.19
 -13   0   0   -1.95    3.51
 -13   0  -1   56.04    9.82
 -13   0  -2   -1.44    3.74
 -13   0  -3   55.29    8.90
 -13   0  -4    0.80    2.70
 -13   0  -4    4.86    3.29
 -13   0  -5    3.94    3.91
 -13   0  -6   -5.72    4.07
 -13   0  -7    0.03    2.95
 -13   0  -8   -0.23    2.99
 -13   0  -9   -2.38    3.71
  13  -1 -18    5.24    2.11
  13  -1 -17   16.33    4.35
  13  -1 -16   17.68    5.15
  13  -1 -15    9.49    5.20
  13  -1 -14   60.87    9.44
  13   1 -13   12.83    4.80
  13  -1 -13   12.70    4.73
  13   1 -12  151.03   14.32
 -13  -1  11   70.23   10.77
 -13   1  10    7.48    4.44
 -13  -1  10    6.14    4.08
 -13   1   9   47.82    8.91
 -13  -1   9   42.62    8.61
 -13   1   9   34.65    7.90
 -13   1   8   92.67   12.95
 -13   1   8  121.27   13.71
 -13  -1   8  131.55   15.24
 -13   1   7   83.33   12.20
 -13  -1   7  102.33   12.93
 -13   1   6  108.14   13.40
 -13  -1   6  112.91   13.91
 -13   1   5   70.93   11.44
 -13  -1   5   79.73   11.90
 -13  -1   4   37.56    8.73
 -13   1   4   60.89   10.25
 -13   1   3   81.01   12.92
 -13   1   3  103.27   12.83
 -13  -1   3   87.35   12.17
 -13   1   2   28.12    7.45
 -13  -1   2   24.60    7.63
 -13   1   2   22.90    7.75
 -13  -1   1    7.84    4.82
 -13   1   1    6.04    4.24
 -13  -1   0   15.70    5.86
 -13   1   0   17.18    6.64
 -13  -1  -1   20.02    5.54
 -13   1  -1    9.14    5.02
 -13   1  -2    2.50    3.26
 -13  -1  -2   -4.26    4.41
 -13   1  -3    3.20    3.40
 -13  -1  -3   -0.06    3.36
 -13  -1  -3   11.24    3.91
 -13   1  -4    2.36    2.78
 -13   1  -4    1.39    3.43
 -13  -1  -4    4.73    3.48
 -13   1  -5   -0.71    3.95
 -13  -1  -5   -0.37    3.07
 -13   1  -6    7.80    4.00
 -13  -1  -6    7.04    3.95
 -13   1  -7    1.56    4.27
 -13  -1  -7    4.49    3.33
 -13   1  -8  -13.43    5.62
 -13  -1  -8   -2.60    3.06
 -13  -1  -9   44.98    5.27
  13  -2 -18   -1.03    1.61
  13  -2 -17    2.14    2.69
  13  -2 -16   16.62    4.76
  13  -2 -15    1.17    3.48
  13  -2 -14    3.99    3.31
  13  -2 -13    8.17    5.04
 -13  -2  12   82.90   10.99
 -13  -2  11   17.08    6.24
 -13  -2  10  189.05   16.85
 -13  -2   9   23.81    6.16
 -13   2   8  163.83   16.37
 -13  -2   8  228.04   18.53
 -13  -2   7    1.27    5.46
 -13   2   7    2.85    5.07
 -13   2   6  143.44   17.61
 -13  -2   6  201.77   17.46
 -13  -2   5   21.01    7.16
 -13   2   5   15.85    6.64
 -13  -2   4   38.50    8.20
 -13   2   4   29.11    8.93
 -13  -2   3   35.96    7.90
 -13   2   3   31.00    7.09
 -13   2   2   51.33   10.38
 -13  -2   2   50.82    9.66
 -13   2   1   63.06   10.85
 -13  -2   1   58.19   10.10
 -13   2   0   46.00    9.45
 -13  -2   0   43.82    8.94
 -13  -2  -1   21.21    6.02
 -13   2  -1   18.55    6.31
 -13  -2  -2   -0.12    2.66
 -13   2  -2    3.62    3.16
 -13   2  -3    3.16    3.68
 -13  -2  -3    6.53    4.25
 -13  -2  -3    0.46    2.69
 -13   2  -4    0.69    2.38
 -13  -2  -4    0.90    3.09
 -13   2  -5    1.25    2.32
 -13  -2  -5    2.34    2.83
 -13   2  -6  -12.35    7.07
 -13  -2  -6    3.15    3.00
 -13  -2  -7   -1.35    2.64
 -13  -2  -8    0.34    2.44
 -13  -2  -9   -1.72    2.11
  13  -3 -18   -1.16    1.62
  13  -3 -17    7.48    3.02
  13  -3 -16    3.80    2.69
  13  -3 -15    5.18    3.52
  13  -3 -14    6.84    4.21
  13  -3 -13    1.80    3.48
 -13  -3  12   12.54    5.37
 -13  -3  11   -8.86    5.40
 -13  -3  10   73.66   10.39
 -13  -3   9   83.00   11.39
 -13  -3   8    8.10    4.59
 -13   3   8   -3.70    3.95
 -13   3   7  358.92   23.72
 -13  -3   7  378.73   23.96
 -13  -3   6   -0.65    4.71
 -13   3   6   -0.50    3.84
 -13   3   5  223.57   19.12
 -13  -3   5  202.15   17.90
 -13  -3   4   34.76    8.08
 -13   3   4   34.66    9.00
 -13  -3   3   11.97    6.28
 -13   3   3   16.85    6.03
 -13  -3   2   -6.03    4.82
 -13   3   2    3.28    5.03
 -13  -3   1    0.04    3.70
 -13   3   1  -10.03    5.72
 -13  -3   0    1.54    3.71
 -13   3   0    2.80    3.36
 -13  -3  -1   15.25    5.15
 -13   3  -1   13.89    4.90
 -13   3  -2   13.67    5.03
 -13   3  -3   75.60    9.10
 -13  -3  -3   70.05    8.08
 -13   3  -4    7.47    3.92
 -13  -3  -4   10.35    3.94
 -13   3  -5   -0.59    2.61
 -13  -3  -5    0.27    2.54
 -13  -3  -6    4.72    3.36
 -13  -3  -7    4.78    2.53
 -13  -3  -8    2.26    2.34
 -13  -3  -9    4.71    2.21
  13  -4 -17   -1.05    1.90
  13  -4 -16    0.23    2.23
  13  -4 -15   -5.52    3.54
  13  -4 -14   -3.14    3.17
 -13  -4  13    3.60    4.09
  13  -4 -13    4.18    3.48
 -13  -4  12    9.99    5.32
 -13  -4  11   -3.78    5.20
 -13  -4  10   53.70    9.35
 -13  -4   9   14.24    5.58
 -13  -4   8    6.63    4.67
 -13   4   8    5.17    3.92
 -13  -4   7   22.90    6.58
 -13   4   7   21.43    6.42
 -13  -4   6   18.52    6.21
 -13   4   6   27.21    7.41
 -13  -4   5  353.58   22.95
 -13   4   5  368.94   23.91
 -13   4   4  155.26   15.85
 -13  -4   4  153.09   15.51
 -13   4   3  399.98   24.29
 -13  -4   3  388.14   23.56
 -13   4   2   79.97   10.76
 -13  -4   2   80.29   11.22
 -13   4   1  391.64   23.07
 -13  -4   1  345.26   21.69
 -13   4   0   66.81    9.62
 -13  -4   0   54.00    8.67
 -13  -4  -1    4.00    2.74
 -13   4  -1    7.92    4.17
 -13   4  -2    2.99    2.93
 -13  -4  -2    3.31    2.61
 -13   4  -3   51.57    7.58
 -13  -4  -3   36.37    5.90
 -13   4  -4   11.21    4.04
 -13  -4  -4   16.37    4.16
 -13   4  -5   34.23    5.64
 -13  -4  -5   36.97    5.50
 -13  -4  -6    6.21    3.10
 -13  -4  -7   -1.35    2.14
 -13  -4  -8   -0.60    1.72
  13  -5 -16   11.12    3.08
  13  -5 -15    3.54    2.43
  13  -5 -14   -5.06    3.61
 -13  -5  13    5.93    3.89
  13  -5 -13    4.88    2.68
 -13  -5  12    3.15    3.52
  13  -5 -12    5.85    3.73
 -13  -5  11   -4.97    5.07
 -13  -5  10   69.00    9.87
 -13  -5   9    3.07    4.13
 -13  -5   8  190.37   16.22
 -13   5   7   55.35    9.64
 -13  -5   7   52.99    8.98
 -13  -5   6  390.35   22.93
 -13   5   6  403.78   24.25
 -13  -5   5    8.16    4.06
 -13   5   5    9.99    4.65
 -13  -5   4   60.20    9.70
 -13   5   4   52.26    9.13
 -13  -5   3   -2.78    4.28
 -13   5   3    0.42    3.72
 -13  -5   2    3.26    4.17
 -13   5   2   -3.42    5.02
 -13  -5   1   -0.19    3.35
 -13   5   1   11.17    5.16
 -13  -5   0    2.63    3.71
 -13   5   0    5.54    4.28
 -13   5  -1   -2.49    2.97
 -13   5  -2   14.39    4.98
 -13  -5  -2   12.78    3.58
 -13   5  -3    5.38    3.35
 -13  -5  -3    2.35    2.45
 -13   5  -4   11.71    3.89
 -13  -5  -4    9.36    3.07
 -13   5  -5    7.56    2.86
 -13  -5  -5    4.15    2.59
 -13  -5  -6    3.56    1.94
 -13  -5  -7   -1.66    2.17
  13  -6 -15    6.65    2.53
  13  -6 -14    0.90    1.81
 -13  -6  13   28.61    5.95
  13  -6 -13   29.48    5.37
 -13  -6  12   31.75    6.35
  13  -6 -12   30.77    5.24
 -13  -6  11   29.06    6.37
  13  -6 -11   30.81    6.18
 -13  -6  10  149.87   13.59
  13  -6 -10  127.74   12.14
 -13  -6   9  118.56   12.15
 -13  -6   8   74.88   10.45
 -13  -6   7   76.96   10.20
 -13   6   7   71.44    9.59
 -13  -6   6    5.43    3.55
 -13   6   6   14.17    4.86
 -13   6   5   53.87    8.93
 -13  -6   5   47.12    8.16
 -13  -6   4   -0.64    3.21
 -13   6   4    6.38    3.82
 -13  -6   3    5.05    4.19
 -13   6   3    1.70    3.60
 -13  -6   2    0.27    3.74
 -13   6   2    1.64    3.16
 -13  -6   1    2.78    3.25
 -13   6   1    2.01    3.36
 -13   6   0    1.62    3.03
 -13   6  -1   -3.54    2.95
 -13   6  -2    3.13    3.49
 -13  -6  -2    5.68    2.70
 -13   6  -3   -4.91    2.78
 -13  -6  -3   -1.71    1.77
 -13   6  -4    2.77    2.12
 -13  -6  -4    0.38    1.70
 -13   6  -5   -0.07    1.26
 -13  -6  -5    2.82    1.75
 -13  -7  12    4.36    3.01
  13  -7 -12    1.05    1.64
 -13  -7  11  103.19    9.78
  13  -7 -11   77.22    7.76
 -13  -7  10    2.41    2.96
  13  -7 -10    2.93    2.18
 -13  -7   9   92.54    9.69
  13  -7  -9   89.31    9.18
 -13  -7   8   11.88    4.22
  13  -7  -8    9.37    3.31
 -13  -7   7   75.45    9.19
 -13   7   6   49.73    7.87
 -13  -7   6   41.49    7.09
 -13  -7   5   23.40    5.65
 -13   7   5   27.37    6.35
 -13  -7   4    0.20    2.83
 -13   7   4    1.04    3.05
 -13  -7   3   12.64    4.73
 -13   7   3   12.76    4.85
 -13  -7   2    3.62    2.77
 -13   7   2   -5.71    4.38
 -13   7   1    0.16    2.82
 -13   7   0    1.01    2.34
 -13   7  -1   -0.26    2.10
 -13   7  -2    5.07    2.87
 -13   7  -3    4.63    2.26
 -13   7  -4    1.68    1.52
 -13  -8  11    4.83    2.57
 -13  -8  10    2.77    2.63
 -13  -8   9   15.50    3.96
 -13  -8   8   67.12    7.49
 -13  -8   7   27.09    4.91
 -13  -8   6   86.02    8.72
 -13  -8   5    8.45    3.36
 -13   8   5    8.85    3.48
 -13   8   4   59.79    7.97
 -13  -8   4   54.96    7.40
 -13  -8   3    6.54    2.64
 -13   8   3    2.19    2.27
 -13   8   2   13.43    4.20
 -13   8   1   -1.10    2.23
 -13   8   0    2.01    2.06
 -13   8  -1    3.77    2.25
 -13   8  -2    4.34    2.12
  14   0 -16   24.95    4.77
  14   0 -15   -1.21    2.45
  14   0 -14    6.25    3.11
  14   0 -13   -3.56    3.58
 -14   0  11   -5.90    4.40
 -14   0  10  415.35   25.19
 -14   0   9    8.98    5.90
 -14   0   8  711.76   34.19
 -14   0   7   -3.89    6.30
 -14   0   6  135.16   14.77
 -14   0   5    2.37    5.11
 -14   0   4    0.97    4.14
 -14   0   3   -3.38    4.11
 -14   0   2   26.44    6.91
 -14   0   1    4.19    5.57
 -14   0   1    6.68    5.23
 -14   0   0  105.57   15.40
 -14   0  -1    5.99    4.84
 -14   0  -2    3.30    3.49
 -14   0  -3   -0.52    2.67
 -14   0  -4    3.97    2.43
 -14   0  -5   -4.17    2.92
 -14   0  -6   16.74    4.47
 -14   0  -7    2.47    3.95
 -14   0  -8   -0.49    3.25
  14  -1 -17    4.46    2.01
  14  -1 -16    9.26    3.41
  14  -1 -15   21.51    5.59
  14  -1 -14   63.51    9.52
  14  -1 -13  142.28   13.80
  14   1 -12  191.23   15.66
 -14  -1  11  220.03   17.90
 -14   1  10   22.00    6.22
 -14  -1  10   16.42    5.54
 -14   1   9    7.11    3.88
 -14  -1   9   13.64    5.60
 -14   1   9    3.71    4.23
 -14   1   8   -3.14    5.01
 -14  -1   8   -0.56    4.13
 -14   1   8   -9.10    5.98
 -14   1   7   67.73   11.37
 -14   1   7  111.54   13.28
 -14  -1   7  102.91   13.26
 -14   1   6   73.02   11.85
 -14  -1   6   85.13   11.56
 -14   1   5   49.02    9.26
 -14   1   5   38.57   10.54
 -14  -1   5   66.96   10.87
 -14   1   4   -7.75    4.86
 -14  -1   4    5.97    4.32
 -14   1   4   -7.22    6.22
 -14  -1   3    5.33    3.93
 -14   1   3   -2.85    4.17
 -14   1   2   88.18   11.93
 -14  -1   2  132.62   13.92
 -14   1   1   44.29    9.00
 -14  -1   1   56.32    9.40
 -14  -1   0    1.48    2.91
 -14   1   0    2.82    3.72
 -14   1  -1    4.37    3.78
 -14  -1  -1    2.81    3.54
 -14   1  -2    8.76    3.85
 -14  -1  -2   -2.10    3.20
 -14   1  -3   -2.39    3.13
 -14  -1  -3    3.83    3.68
 -14   1  -4    6.70    3.57
 -14  -1  -4    3.08    2.72
 -14   1  -5   14.90    5.85
 -14  -1  -5    0.80    3.07
 -14   1  -6   16.97    6.06
 -14  -1  -6    0.34    2.61
 -14  -1  -7    8.49    3.24
 -14  -1  -8   -1.77    2.53
  14  -2 -17   16.64    3.89
  14  -2 -16    0.87    2.34
  14  -2 -15   76.30    8.93
  14  -2 -14   30.05    6.62
  14  -2 -13  111.66   12.15
 -14  -2  12   29.83    6.83
 -14  -2  11   70.41   10.04
 -14  -2  10   10.41    5.09
 -14   2   9   62.05   10.36
 -14  -2   9  132.26   14.42
 -14  -2   8   -1.55    4.12
 -14   2   8   -4.40    4.51
 -14  -2   7   -0.55    4.03
 -14   2   7    7.23    5.45
 -14  -2   6   14.80    5.69
 -14   2   6   16.24    7.04
 -14  -2   5   26.13    7.15
 -14   2   5   20.01    6.73
 -14  -2   4    2.73    4.13
 -14   2   4    2.97    4.19
 -14  -2   3    4.51    3.67
 -14   2   3    4.68    4.98
 -14  -2   2    7.13    5.14
 -14   2   2    8.73    5.21
 -14  -2   1    4.25    3.78
 -14   2   1    1.48    4.49
 -14  -2   0    5.26    3.66
 -14   2   0    8.12    4.59
 -14  -2  -1    8.37    3.73
 -14   2  -1   12.24    4.58
 -14   2  -2   35.18    6.27
 -14  -2  -2   12.05    5.16
 -14   2  -3   16.71    4.60
 -14  -2  -3    7.32    3.72
 -14   2  -4   -0.77    2.19
 -14  -2  -4    2.93    2.87
 -14  -2  -5   -0.22    2.38
 -14  -2  -6    5.70    2.76
 -14  -2  -7   -2.12    2.29
  14  -3 -17    9.07    2.94
  14  -3 -16   12.46    3.49
  14  -3 -15    8.58    3.66
  14  -3 -14    6.58    3.73
 -14  -3  13   14.19    5.02
  14  -3 -13   18.93    6.33
 -14  -3  12   73.39   10.72
 -14  -3  11   10.62    4.97
 -14  -3  10   42.37    8.67
 -14  -3   9    1.29    4.51
 -14   3   8   58.56   10.10
 -14  -3   8   70.81   11.12
 -14  -3   7   -0.30    4.77
 -14   3   7    1.61    4.01
 -14  -3   6   27.25    7.12
 -14   3   6   20.15    6.53
 -14  -3   5   35.96    7.73
 -14   3   5   31.24    8.73
 -14  -3   4    8.83    4.88
 -14   3   4   15.10    6.18
 -14  -3   3   10.14    4.94
 -14   3   3    5.66    4.58
 -14  -3   2   11.69    5.28
 -14   3   2   12.62    5.41
 -14  -3   1    9.93    4.67
 -14   3   1   18.24    5.62
 -14  -3   0    0.90    3.60
 -14   3   0    1.65    3.62
 -14  -3  -1    7.29    4.12
 -14   3  -1   -0.05    3.51
 -14   3  -2    9.88    4.44
 -14   3  -3   10.07    3.99
 -14   3  -4   12.20    3.96
 -14  -3  -4    8.78    2.92
 -14  -3  -5   -2.04    2.19
 -14  -3  -6    2.67    2.48
 -14  -3  -7    2.24    1.85
  14  -4 -16    5.09    2.38
  14  -4 -15    3.51    2.62
  14  -4 -14    3.15    2.56
 -14  -4  13   24.98    6.08
  14  -4 -13   13.82    4.36
 -14  -4  12    7.19    4.47
  14  -4 -12   -6.72    4.31
 -14  -4  11    8.15    4.96
 -14  -4  10    3.11    3.77
 -14  -4   9    7.54    5.32
 -14  -4   8   48.69    9.28
 -14   4   8   29.51    7.05
 -14  -4   7   36.80    8.34
 -14   4   7   29.18    6.61
 -14   4   6  197.41   17.26
 -14  -4   6  199.00   16.90
 -14   4   5  302.20   22.37
 -14  -4   5  341.65   21.97
 -14   4   4   64.13    9.94
 -14  -4   4   66.96   10.05
 -14  -4   3    3.05    3.45
 -14   4   3   -0.58    3.81
 -14  -4   2    4.37    3.55
 -14   4   2   13.52    5.78
 -14  -4   1    3.66    4.00
 -14   4   1    1.14    3.17
 -14  -4   0   16.26    5.10
 -14   4   0   14.97    4.90
 -14   4  -1    8.33    4.70
 -14   4  -2   62.52    8.18
 -14   4  -3    2.64    2.41
 -14   4  -4    2.31    2.39
 -14  -4  -4    3.03    2.26
 -14   4  -5    0.58    1.50
 -14  -4  -5    2.32    2.03
 -14  -4  -6    2.44    1.76
  14  -5 -15   18.85    3.75
  14  -5 -14    1.15    2.33
 -14  -5  13   34.34    6.06
  14  -5 -13   36.85    6.15
 -14  -5  12    3.52    2.93
  14  -5 -12    1.46    3.05
  14  -5 -11   53.90    8.29
 -14  -5  11   67.71    9.51
 -14  -5  10   13.12    4.73
 -14  -5   9  178.71   15.29
 -14  -5   8    4.25    3.54
 -14  -5   7   25.44    6.69
 -14   5   7   16.48    5.28
 -14  -5   6    4.68    3.88
 -14   5   6   -1.82    3.25
 -14  -5   5    9.16    4.87
 -14   5   5   10.16    4.88
 -14  -5   4    7.35    4.29
 -14   5   4    6.45    4.73
 -14   5   3   74.96   10.35
 -14  -5   3   54.79    8.96
 -14  -5   2   -3.80    4.45
 -14   5   2   -3.81    4.01
 -14  -5   1   11.89    5.02
 -14   5   1   16.42    5.27
 -14  -5   0   -2.76    2.78
 -14   5   0    2.14    2.76
 -14   5  -1    2.22    3.28
 -14   5  -2   -0.78    2.29
 -14   5  -3   20.71    4.47
 -14   5  -4   -2.90    2.06
  14  -6 -14   79.38    6.85
  14  -6 -13   41.52    5.60
 -14  -6  13   47.70    6.50
  14  -6 -12   64.81    7.33
 -14  -6  12   72.30    8.44
 -14  -6  11   32.14    6.37
  14  -6 -11   28.43    5.39
 -14  -6  10   26.27    5.85
  14  -6 -10   27.46    5.39
 -14  -6   9   17.20    5.11
 -14  -6   8    3.82    3.85
 -14  -6   7   -3.10    3.45
 -14   6   7    2.75    3.07
 -14  -6   6   -0.55    3.35
 -14   6   6    6.75    3.85
 -14  -6   5    5.94    4.31
 -14   6   5    3.15    3.96
 -14  -6   4    3.67    3.83
 -14   6   4   -0.31    3.06
 -14  -6   3    5.24    3.94
 -14   6   3    4.50    3.21
 -14  -6   2   11.15    4.88
 -14   6   2   15.52    5.02
 -14  -6   1    1.36    2.48
 -14   6   1    3.57    3.44
 -14   6   0   -1.32    2.55
 -14   6  -1    3.44    2.93
 -14   6  -2    0.98    2.10
 -14   6  -3    7.06    2.52
 -14  -7  11   19.99    4.45
 -14  -7  10   25.78    4.90
  14  -7 -10   20.42    3.74
 -14  -7   9   -0.42    2.91
  14  -7  -9    1.45    2.03
 -14  -7   8   11.94    3.72
 -14  -7   7   -0.58    2.52
 -14  -7   6    5.87    2.98
 -14   7   6    1.15    2.35
 -14  -7   5   19.78    4.58
 -14   7   5   25.62    5.57
 -14  -7   4    7.23    3.24
 -14   7   4    5.88    2.92
 -14  -7   3   -3.14    2.45
 -14   7   3    5.15    3.05
 -14  -7   2   10.04    3.18
 -14   7   2   18.63    4.59
 -14   7   1    1.98    2.10
 -14   7   0    3.60    2.61
 -14   7  -1    1.17    1.96
 -14   7  -2   -4.18    2.18
 -14  -8   9   97.57    7.58
 -14  -8   8   20.07    3.59
 -14  -8   7   61.82    6.32
 -14  -8   6    1.95    1.87
 -14  -8   5    2.66    1.97
 -14   8   4   -1.10    1.84
 -14   8   3   12.16    3.45
 -14   8   2   -2.55    1.71
 -14   8   1    9.32    2.65
  15   0 -15   25.84    4.87
  15   0 -14    2.86    3.09
  15   0 -13   66.94    8.90
 -15   0  11   49.96    8.72
 -15   0  10   -0.53    4.24
 -15   0  10    1.50    3.16
 -15   0   9    1.87    3.97
 -15   0   9    1.67    3.62
 -15   0   8    6.68    5.76
 -15   0   8    1.37    3.94
 -15   0   7   20.84    6.28
 -15   0   6   -2.20    4.38
 -15   0   5   70.82   10.63
 -15   0   4    4.49    4.82
 -15   0   4    2.07    4.84
 -15   0   3   99.67   15.08
 -15   0   3  226.08   18.58
 -15   0   2    1.09    4.22
 -15   0   1    8.48    4.98
 -15   0   0   -6.12    4.40
 -15   0  -1   48.30    8.61
 -15   0  -2   -2.38    2.59
 -15   0  -3   49.93    6.85
  15  -1 -16   14.21    3.51
  15  -1 -15   43.74    6.53
  15  -1 -14   38.84    6.92
  15  -1 -13   18.16    5.79
 -15  -1  12   21.78    5.72
 -15  -1  11   -3.93    4.63
 -15  -1  10    5.84    4.43
 -15  -1   9   13.87    6.43
 -15   1   9   -5.50    5.25
 -15   1   8   60.86   11.49
 -15  -1   8  135.96   15.12
 -15  -1   7   52.37    9.44
 -15   1   7   36.03    9.20
 -15  -1   6    7.79    5.23
 -15   1   6    2.17    3.88
 -15  -1   5    8.93    6.21
 -15   1   5   -3.27    4.22
 -15  -1   4   -5.17    5.30
 -15   1   4    7.55    4.72
 -15  -1   3   34.18    8.35
 -15   1   3   11.90    6.54
 -15  -1   2    8.15    4.85
 -15   1   2    8.52    4.93
 -15  -1   1    0.95    3.23
 -15   1   1   -2.72    3.54
 -15  -1   1   -2.43    4.42
 -15   1   0    3.39    3.42
 -15  -1   0    1.63    3.29
 -15   1  -1   -0.49    3.01
 -15  -1  -1   -2.04    3.63
 -15   1  -2   26.84    5.94
 -15  -1  -2   16.95    4.69
 -15   1  -3   13.82    3.94
 -15  -1  -3    1.17    1.95
  15  -2 -16   61.07    6.89
  15  -2 -15   -3.80    2.62
  15  -2 -14   22.62    5.56
  15  -2 -13    4.89    3.69
 -15  -2  12   21.65    6.03
 -15  -2  11    1.21    3.16
 -15  -2  10  100.20   12.17
 -15  -2   9    7.33    4.98
 -15   2   9    5.53    4.01
 -15  -2   8   19.99    7.10
 -15   2   8    5.70    4.91
 -15  -2   7    1.93    4.81
 -15   2   7    3.16    4.73
 -15  -2   6   25.34    6.59
 -15   2   6   16.81    7.70
 -15  -2   5   13.40    5.74
 -15   2   5   11.59    5.82
 -15  -2   4   33.80    7.47
 -15   2   4   28.22    7.63
 -15  -2   3   29.25    7.01
 -15   2   3   33.84    7.73
 -15  -2   2   13.39    5.63
 -15   2   2   10.58    5.54
 -15  -2   1    2.77    3.61
 -15   2   1    7.07    4.92
 -15  -2   0   28.96    6.48
 -15   2   0   39.11    7.74
 -15   2  -1    6.60    3.51
 -15  -2  -1   -0.18    3.17
 -15   2  -2   21.34    5.23
 -15  -2  -2   -2.02    2.87
 -15   2  -3    3.14    1.91
 -15   2  -4    5.67    2.58
  15  -3 -16    3.63    2.20
  15  -3 -15   25.27    5.02
  15  -3 -14   -1.39    2.75
  15  -3 -13   48.74    7.78
 -15  -3  13   52.95    7.74
 -15  -3  12   10.04    4.21
 -15  -3  11    3.87    3.16
 -15  -3  10   -0.25    4.56
 -15  -3   9   13.37    4.99
 -15  -3   8   14.04    5.64
 -15   3   8   15.45    6.23
 -15  -3   7    0.96    3.80
 -15   3   7   -1.32    3.86
 -15  -3   6    3.61    4.13
 -15   3   6   10.78    5.52
 -15  -3   5   42.06    8.55
 -15   3   5   36.62    7.53
 -15  -3   4   10.71    5.04
 -15   3   4    7.63    4.61
 -15  -3   3   -3.76    4.07
 -15   3   3   -2.09    3.49
 -15  -3   2    7.72    4.47
 -15   3   2    5.24    3.84
 -15  -3   1    0.82    3.08
 -15   3   1    3.09    3.45
 -15  -3   0    4.76    3.62
 -15   3   0    8.25    3.77
 -15   3  -1   30.33    5.96
 -15  -3  -1    2.34    2.82
 -15   3  -2   -1.35    2.58
 -15  -3  -2    1.57    2.71
 -15   3  -3   34.79    5.60
 -15   3  -4   12.39    3.04
  15  -4 -15   -1.88    2.01
  15  -4 -14    0.67    2.12
 -15  -4  13   19.43    4.79
  15  -4 -13   20.68    4.78
 -15  -4  12   25.06    6.07
  15  -4 -12   12.40    4.09
 -15  -4  11   22.19    6.29
 -15  -4  10   20.19    6.11
 -15  -4   9   17.07    5.16
 -15  -4   8   -2.14    3.69
 -15   4   8    2.07    2.80
 -15  -4   7   26.37    6.52
 -15   4   7   14.01    5.12
 -15  -4   6   -1.89    3.59
 -15   4   6    0.71    3.32
 -15   4   5   53.03    8.89
 -15  -4   5   53.11    8.83
 -15  -4   4   14.43    4.99
 -15   4   4   14.36    4.93
 -15  -4   3   -3.87    4.44
 -15   4   3   -2.17    3.21
 -15  -4   2   -2.00    3.68
 -15   4   2   -1.35    4.36
 -15  -4   1   -1.96    3.18
 -15   4   1    0.10    3.20
 -15  -4   0    6.17    3.50
 -15   4   0   -0.44    2.72
 -15   4  -1    1.15    3.01
 -15  -4  -1   -1.77    2.56
 -15   4  -2   -0.96    2.14
 -15   4  -3    0.59    2.09
 -15   4  -4    5.83    1.86
  15  -5 -14   52.25    6.00
 -15  -5  13    4.09    2.73
  15  -5 -13   -2.04    2.14
 -15  -5  12   21.53    5.09
  15  -5 -12   17.05    4.32
 -15  -5  11    2.04    2.67
  15  -5 -11   -0.03    2.79
 -15  -5  10    8.16    4.36
 -15  -5   9   -0.96    2.99
 -15  -5   8    5.20    4.06
 -15  -5   7   -1.05    3.89
 -15   5   7    2.51    2.81
 -15  -5   6   -3.43    3.96
 -15   5   6   -0.17    3.23
 -15  -5   5    7.07    4.44
 -15   5   5    5.88    4.35
 -15  -5   4    2.60    3.59
 -15   5   4    5.13    4.04
 -15  -5   3    0.21    2.75
 -15   5   3    1.32    3.26
 -15  -5   2    6.98    3.81
 -15   5   2   10.90    4.46
 -15  -5   1    0.12    2.11
 -15   5   1    3.15    3.45
 -15   5   0   21.35    4.72
 -15   5  -1    2.65    2.21
 -15  -5  -1   -3.93    2.31
 -15   5  -2   48.40    5.99
 -15   5  -3    2.51    1.84
 -15  -6  12    3.80    2.19
  15  -6 -12   -0.94    1.95
 -15  -6  11   -1.63    2.67
  15  -6 -11    2.39    2.66
 -15  -6  10    3.34    3.42
  15  -6 -10    1.25    2.66
 -15  -6   9   14.97    4.44
  15  -6  -9   12.03    4.44
 -15  -6   8    4.98    2.76
 -15  -6   7    4.07    3.75
 -15   6   7   -0.06    2.56
 -15  -6   6    5.09    3.49
 -15   6   6    6.57    3.66
 -15  -6   5   -1.76    2.69
 -15   6   5    1.15    3.07
 -15  -6   4    2.47    3.51
 -15   6   4   -0.17    3.05
 -15  -6   3    5.27    2.66
 -15   6   3    6.37    3.62
 -15  -6   2   18.62    4.10
 -15   6   2   19.02    4.77
 -15   6   1   -0.12    2.13
 -15   6   0   11.46    3.50
 -15   6  -1    5.52    2.62
 -15   6  -2    6.66    2.17
 -15  -7  10   11.02    2.97
 -15  -7   9   31.07    4.84
 -15  -7   8    5.39    2.38
 -15  -7   7    8.19    3.38
 -15  -7   6    8.81    3.22
 -15  -7   5    3.32    2.04
 -15   7   5    4.52    2.50
 -15  -7   4    1.35    2.17
 -15   7   4    3.68    2.56
 -15   7   3   -1.06    1.75
 -15   7   2    3.40    1.82
 -15   7   1    4.97    1.93
  16   0 -14   60.53    7.01
  16   0 -13    0.64    2.50
  16   0 -12   19.44    5.46
 -16   0  10    2.33    3.33
 -16   0   9   11.52    5.17
 -16   0   9   -0.66    4.03
 -16   0   8   17.79    6.18
 -16   0   8    4.01    4.25
 -16   0   7   -0.97    4.58
 -16   0   7    2.54    3.90
 -16   0   6    8.57    5.18
 -16   0   6    3.18    4.17
 -16   0   5    5.11    3.86
 -16   0   4   -4.72    4.41
 -16   0   3   -5.70    4.57
 -16   0   2   47.19    8.82
 -16   0   1    1.71    3.34
 -16   0   0   32.34    6.87
 -16   0  -1    3.87    3.29
 -16   0  -2   24.60    4.16
  16  -1 -15    7.06    2.64
  16  -1 -14    3.69    3.28
  16  -1 -13    6.43    3.95
 -16  -1  12   -0.64    3.23
 -16  -1  11   -0.85    3.06
 -16  -1  10    6.44    4.46
 -16  -1  10    7.08    5.42
 -16   1   9    3.19    4.13
 -16  -1   9   -1.34    3.51
 -16  -1   8    9.43    4.91
 -16   1   8   -3.27    4.40
 -16  -1   7   -4.65    3.97
 -16   1   7    0.21    3.81
 -16  -1   6    9.27    5.18
 -16   1   6    8.05    4.44
 -16   1   5   45.73    9.10
 -16  -1   5   68.79   10.33
 -16   1   4   54.79   10.79
 -16  -1   4   24.32    8.23
 -16   1   3   42.87    8.28
 -16  -1   3   19.45    6.35
 -16   1   2   21.06    6.20
 -16  -1   2    5.95    4.36
 -16   1   1   11.42    4.44
 -16  -1   1    9.99    4.63
 -16   1   0    2.13    3.54
 -16  -1   0    6.22    3.88
 -16   1  -1    1.99    2.88
 -16  -1  -1    1.12    2.75
 -16   1  -2    5.06    2.57
 -16  -1  -2    0.93    1.95
 -16   1  -3    4.84    2.16
  16  -2 -15   -0.07    1.98
  16  -2 -14   -0.70    2.55
  16  -2 -13   -0.47    3.03
 -16  -2  12    4.14    3.30
 -16  -2  11    0.96    3.01
 -16  -2  11    2.27    3.15
 -16  -2  10    5.20    4.21
 -16  -2   9    7.14    5.01
 -16   2   9    1.37    2.77
 -16  -2   8    3.59    4.36
 -16   2   8   -0.20    3.84
 -16  -2   7   36.75    7.50
 -16   2   7   21.01    7.16
 -16  -2   6   12.01    5.19
 -16   2   6   16.26    5.93
 -16   2   5   82.05   12.00
 -16  -2   5  138.01   13.67
 -16  -2   4    8.54    5.15
 -16   2   4    1.76    3.43
 -16   2   3   73.30    9.34
 -16  -2   3   81.19   10.57
 -16  -2   2    1.17    2.86
 -16   2   2    6.37    3.88
 -16  -2   2    0.15    3.58
 -16   2   1   21.73    5.35
 -16  -2   1    3.69    3.01
 -16   2   0    3.91    2.92
 -16  -2   0   -2.56    3.11
 -16   2  -1    4.32    2.74
 -16  -2  -1    5.06    3.11
 -16   2  -2    0.75    1.72
 -16  -2  -2    0.44    1.68
 -16   2  -3    1.82    1.86
  16  -3 -15    4.39    2.66
  16  -3 -14    1.55    2.41
 -16  -3  13    0.67    2.28
  16  -3 -13    4.15    2.96
 -16  -3  12   -2.03    3.17
  16  -3 -12    0.10    3.23
 -16  -3  11   -1.32    3.62
 -16  -3  10    2.46    3.25
 -16  -3   9   -0.12    4.21
 -16  -3   8   17.38    5.66
 -16   3   8   10.59    4.69
 -16  -3   7   -1.40    4.82
 -16   3   7    5.32    4.19
 -16  -3   6   36.19    7.04
 -16   3   6   23.96    6.37
 -16  -3   5   23.54    5.77
 -16   3   5   29.25    6.69
 -16   3   4  104.44   11.00
 -16  -3   4   99.10   11.35
 -16  -3   3   31.52    6.69
 -16   3   3   27.68    6.16
 -16   3   2   54.66    8.32
 -16  -3   2   60.32    8.93
 -16  -3   1   14.24    4.30
 -16   3   1   10.82    4.37
 -16   3   0   26.64    5.25
 -16  -3   0   -2.86    3.41
 -16   3  -1    2.18    2.35
 -16  -3  -1   -3.07    2.13
 -16   3  -2    4.39    2.20
 -16   3  -3    1.85    1.47
  16  -4 -14    4.47    2.08
 -16  -4  13    6.15    2.77
  16  -4 -13    6.36    2.68
 -16  -4  12   23.16    4.62
  16  -4 -12   17.17    4.39
 -16  -4  11    5.25    3.36
 -16  -4  10    6.66    3.22
 -16  -4   9    2.27    3.17
 -16  -4   8    1.83    2.82
 -16   4   8    3.01    2.54
 -16  -4   7    5.64    4.16
 -16   4   7    1.92    3.19
 -16  -4   6   13.92    4.93
 -16   4   6    6.02    3.84
 -16  -4   5   17.79    4.86
 -16   4   5   24.43    5.96
 -16   4   4   67.40    8.86
 -16  -4   4   67.33    8.64
 -16  -4   3   17.73    5.06
 -16   4   3   15.82    4.26
 -16  -4   2   11.07    4.00
 -16   4   2   13.47    4.30
 -16  -4   1    0.65    1.87
 -16   4   1    3.62    2.39
 -16   4   0    0.87    2.20
 -16  -4   0    0.28    2.07
 -16   4  -1    0.45    1.94
 -16   4  -2   12.14    2.76
  16  -5 -13    4.88    2.11
 -16  -5  12    0.88    1.96
  16  -5 -12    8.95    3.19
 -16  -5  11    6.06    3.34
  16  -5 -11    2.78    2.40
 -16  -5  10    0.38    2.25
 -16  -5   9    1.42    2.73
 -16  -5   8    4.91    3.78
 -16  -5   7    5.96    2.88
 -16   5   7    6.97    3.27
 -16  -5   6   -1.11    2.67
 -16   5   6   -5.31    3.30
 -16  -5   5   10.59    3.87
 -16   5   5   15.86    4.56
 -16  -5   4   -0.39    2.30
 -16   5   4   -3.63    2.93
 -16   5   3   56.85    7.41
 -16  -5   3   42.81    6.58
 -16  -5   2    5.12    2.68
 -16   5   2    5.73    3.11
 -16   5   1   24.35    4.52
 -16   5   0   10.15    3.10
 -16   5  -1   38.51    4.81
 -16  -6  10    3.96    2.65
 -16  -6   9    2.43    2.22
  16  -6  -9    1.11    2.48
 -16  -6   8    6.18    3.23
 -16  -6   7    1.39    2.02
 -16  -6   6   13.00    3.55
 -16   6   6   14.78    3.61
 -16  -6   5   15.83    3.64
 -16   6   5   13.66    3.95
 -16  -6   4    8.16    3.01
 -16   6   4    9.90    3.10
 -16   6   3   32.28    5.11
 -16  -6   3   28.10    4.16
 -16   6   2   19.59    3.87
 -16   6   1   12.45    2.90
  17   0 -13   14.81    3.72
  17   0 -12    1.72    2.63
 -17   0  10   -0.90    2.31
 -17   0   9    1.55    3.11
 -17   0   8    2.37    3.17
 -17   0   7    0.36    3.22
 -17   0   6    3.01    3.58
 -17   0   5    7.70    3.81
 -17   0   4    0.79    3.29
 -17   0   3   13.33    5.29
 -17   0   2   -2.10    2.96
 -17   0   1    0.57    2.39
 -17   0   0   -3.30    2.82
 -17   0  -1    0.57    1.73
  17  -1 -14    7.89    2.61
  17  -1 -13    5.43    3.20
  17  -1 -12    2.41    2.72
 -17  -1  10   32.47    6.29
 -17  -1  10   -3.88    3.63
 -17  -1   9    8.69    3.60
 -17   1   9    5.96    3.14
 -17  -1   9    7.50    3.88
 -17  -1   8   11.44    5.22
 -17   1   8    2.62    3.49
 -17  -1   8    1.94    3.33
 -17   1   7   12.60    5.18
 -17  -1   7    5.10    3.41
 -17   1   6   13.41    4.20
 -17  -1   6    9.87    4.62
 -17   1   5    9.99    4.46
 -17  -1   5    4.12    3.17
 -17   1   4    9.00    4.38
 -17  -1   4    0.86    3.31
 -17   1   3    2.15    3.63
 -17  -1   3    2.16    3.55
 -17   1   2    3.05    3.05
 -17  -1   2    1.27    2.98
 -17   1   1    3.89    2.69
 -17  -1   1    0.43    2.53
 -17   1   0   -2.71    2.23
 -17  -1   0   -0.62    2.02
 -17   1  -1   -2.64    2.17
 -17  -1  -1   -1.73    1.71
  17  -2 -14    2.67    2.06
  17  -2 -13    6.41    3.50
  17  -2 -12   67.28    8.24
 -17  -2  12   57.24    7.21
 -17  -2  11    5.08    3.51
 -17  -2  10   -6.48    4.47
 -17  -2  10   81.31    9.19
 -17  -2   9    2.59    3.15
 -17   2   9   -0.59    2.54
 -17  -2   9    1.55    3.17
 -17   2   8   16.17    5.49
 -17  -2   8   -0.80    3.43
 -17  -2   7    2.08    3.29
 -17   2   7    1.80    3.31
 -17   2   6   21.20    5.51
 -17  -2   6   40.32    7.32
 -17  -2   5    1.52    3.00
 -17   2   5   -5.68    3.92
 -17  -2   5   -4.77    4.19
 -17   2   4   14.27    4.37
 -17  -2   4   -2.80    3.57
 -17   2   3   -1.48    3.42
 -17  -2   3   -1.89    2.59
 -17   2   2    6.95    3.62
 -17  -2   2    5.59    3.25
 -17   2   1   -3.78    2.89
 -17  -2   1    0.44    2.64
 -17   2   0    0.94    2.30
 -17  -2   0   -1.58    1.84
 -17   2  -1   -1.57    1.90
 -17  -2  -1   -1.00    1.30
  17  -3 -13   -0.10    2.19
 -17  -3  12   -2.72    2.75
  17  -3 -12    1.92    2.39
 -17  -3  11   38.32    5.96
 -17  -3  10   13.54    4.03
 -17  -3  10    2.14    2.67
 -17  -3   9   64.14    8.05
 -17  -3   8    9.51    3.96
 -17   3   8    9.28    4.09
 -17  -3   7   38.41    6.50
 -17   3   7   22.56    5.30
 -17  -3   6    6.77    3.39
 -17   3   6   14.30    4.54
 -17   3   5   37.51    6.23
 -17  -3   5   62.93    8.25
 -17  -3   4    5.00    3.16
 -17   3   4   -1.02    2.90
 -17  -3   3   20.73    4.90
 -17   3   3    9.67    3.66
 -17   3   2    2.25    2.55
 -17  -3   2    0.51    2.49
 -17   3   1    3.23    2.58
 -17  -3   1    0.21    2.03
 -17   3   0    2.52    2.23
 -17  -3   0   -2.32    1.89
 -17   3  -1    2.42    1.66
  17  -4 -12   66.34    6.88
  17  -4 -11   47.28    6.67
 -17  -4  11   43.58    5.91
 -17  -4  10    0.16    2.77
 -17  -4   9   14.23    4.49
 -17  -4   8   10.28    3.78
 -17   4   8    7.05    2.97
 -17  -4   7   10.74    3.96
 -17   4   7    9.89    3.50
 -17  -4   6    2.96    2.71
 -17   4   6    1.86    2.27
 -17  -4   5    5.46    2.98
 -17   4   5    2.38    2.45
 -17  -4   4    5.86    3.01
 -17   4   4   -3.85    2.99
 -17  -4   3    7.27    3.14
 -17   4   3    7.79    3.33
 -17  -4   3    2.69    2.46
 -17   4   2    4.29    2.85
 -17  -4   2    2.66    2.02
 -17   4   1    0.27    1.93
 -17  -4   1    3.84    2.04
 -17   4   0   -0.83    1.37
 -17  -5  10   21.76    4.09
  17  -5 -10   20.36    3.96
 -17  -5   9   -1.08    2.06
 -17  -5   8   12.24    3.42
 -17  -5   7   -2.80    2.04
 -17   5   6   21.34    3.91
 -17  -5   6   32.16    5.21
 -17  -5   5    4.31    2.55
 -17   5   5   -2.37    2.28
 -17   5   4   27.24    4.77
 -17  -5   4   33.68    4.87
 -17   5   3   -0.42    1.83
 -17  -5   3    0.65    1.92
 -17   5   2   16.66    3.27
 -18   0   9   -1.94    2.38
 -18   0   8    1.41    2.28
 -18   0   7   -3.85    3.00
 -18   0   6    1.16    2.71
 -18   0   5   -0.93    2.98
 -18   0   4    0.19    2.28
 -18   0   3    1.32    2.37
 -18   0   2   -0.65    2.08
 -18   0   1   -4.71    2.27
  18  -1 -12   15.36    3.68
  18  -1 -11   10.54    3.48
 -18  -1  10   -1.77    2.05
 -18   1   9    1.19    1.74
 -18  -1   9   -0.65    2.34
 -18   1   8    5.29    2.71
 -18  -1   8    1.05    2.49
 -18   1   7    1.45    2.61
 -18  -1   7    0.57    2.54
 -18   1   6    1.54    2.34
 -18  -1   6    5.62    3.19
 -18   1   5    2.43    2.44
 -18  -1   5    2.24    2.68
 -18   1   4   -2.23    2.30
 -18  -1   4    2.53    2.74
 -18   1   3   -4.19    2.59
 -18  -1   3    5.42    2.96
 -18   1   2   -0.42    1.80
 -18  -1   2    1.91    2.06
 -18   1   1    4.29    2.07
 -18  -1   1    5.10    2.17
  18  -2 -12    3.65    2.55
  18  -2 -11   83.54    8.42
 -18  -2  10    7.16    3.01
 -18  -2   9   -1.27    2.26
 -18   2   8    4.73    2.55
 -18  -2   8   -3.06    2.79
 -18   2   7   -1.27    1.97
 -18  -2   7   -1.94    2.83
 -18   2   6   -1.05    2.10
 -18  -2   6    0.34    2.48
 -18   2   5    3.53    2.50
 -18  -2   5   -0.50    2.44
 -18   2   4    2.65    2.64
 -18  -2   4   -1.34    2.40
 -18   2   3    2.10    2.36
 -18  -2   3   -1.43    2.21
 -18   2   2    0.37    1.86
 -18  -2   2   -4.04    2.41
 -18   2   1   -2.01    1.78
  18  -3 -11   -3.46    2.56
 -18  -3  10   27.29    4.70
 -18  -3   9   18.81    3.84
 -18  -3   9    1.27    1.83
 -18  -3   8    2.24    2.19
 -18  -3   8   61.98    7.10
 -18  -3   7    0.46    1.93
 -18   3   7    1.31    2.06
 -18  -3   7    6.39    2.99
 -18  -3   6   -0.47    2.07
 -18   3   6   -4.30    2.74
 -18  -3   6    3.21    2.79
 -18   3   5    0.27    1.84
 -18  -3   5   -4.02    2.34
 -18   3   4    8.14    2.87
 -18  -3   4   -0.34    1.82
 -18   3   3   -0.16    1.75
 -18  -3   3    0.38    1.61
 -18   3   2    3.50    2.16
 -18  -4   9    0.37    1.70
 -18  -4   8    1.01    1.87
 -18  -4   7    2.09    2.02
 -18  -4   7    2.50    1.90
 -18  -4   6    5.70    2.63
 -18  -4   6   -0.32    1.61
 -18   4   5   -3.84    2.42
 -18  -4   5    2.59    1.84
 -18   4   4   -0.74    1.67
 -19   0   7    1.66    1.85
 -19   0   6    3.94    2.11
 -19   0   5   -3.58    2.21
 -19   0   4    1.36    1.60
 -19  -1   7   -3.03    2.03
 -19   1   6   -0.79    1.58
 -19  -1   6   -0.73    1.70
 -19   1   5   -0.16    1.64
 -19  -1   5    1.48    1.43
   0   0   0    0.00    0.00


TITL exp_836 in P2/n
REM P2/n (#13 in standard setting)
CELL 1.54184  15.772014   9.953860  17.157282  90.0000 108.8516  90.0000
ZERR   11.00   0.002402   0.000986   0.003155   0.0000   0.0173   0.0000
LATT  1
SYMM -x+1/2, y,-z+1/2
SFAC C H N O
UNIT 121.00 110.00 11.00 11.00
TREF
HKLF 4
END
_computing_structure_solution     'SHELXT 2014/5 (Sheldrick, 2014)'
;
_shelx_hkl_checksum    7446
