# Supplementary material for: Tailoring exciton and excimer emission in an exfoliated ultrathin 2D metal-organic framework
Source: Nat Commun. 2018 Jun 19;9:2401. doi: 10.1038/s41467-018-04833-1 (PMC6008449; doi:10.1038/s41467-018-04833-1)
Supplement: Supplementary file 5 — Supplementary Data 2 [file 41467_2018_4833_MOESM5_ESM.cif]

data_CaOF
_audit_creation_date              2017-09-08
_audit_creation_method
;
Olex2 1.2
(compiled 2016.08.25 svn.r3337 for OlexSys, GUI svn.r5221)
;
_publ_contact_author_address      ?
_publ_contact_author_email        ?
_publ_contact_author_name         ''
_publ_contact_author_phone        ?
_publ_section_references
;
Dolomanov, O.V., Bourhis, L.J., Gildea, R.J, Howard, J.A.K. & Puschmann, H.
 (2009), J. Appl. Cryst. 42, 339-341.

Sheldrick, G.M. (2015). Acta Cryst. C71, 3-8.
;
_chemical_name_common             ?
_chemical_name_systematic         ?
_chemical_formula_moiety          'C59 H55.62 Ca3 N5.87 O21, 1.126(H2 N),1.126(H)'
_chemical_formula_sum             'C59 H59 Ca3 N7 O21'
_chemical_formula_weight          1322.37
_chemical_melting_point           ?
loop_
  _atom_type_symbol
  _atom_type_description
  _atom_type_scat_dispersion_real
  _atom_type_scat_dispersion_imag
  _atom_type_scat_source
 'C' 'C' 0.0181 0.0091 'International Tables Vol C Tables 4.2.6.8 and 6.1.1.4'
 'H' 'H' 0.0000 0.0000 'International Tables Vol C Tables 4.2.6.8 and 6.1.1.4'
 'N' 'N' 0.0311 0.0180 'International Tables Vol C Tables 4.2.6.8 and 6.1.1.4'
 'O' 'O' 0.0492 0.0322 'International Tables Vol C Tables 4.2.6.8 and 6.1.1.4'
 'Ca' 'Ca' 0.3641 1.2855 'International Tables Vol C Tables 4.2.6.8 and 6.1.1.4'

_shelx_space_group_comment
;
The symmetry employed for this shelxl refinement is uniquely defined
by the following loop, which should always be used as a source of
symmetry information in preference to the above space-group names.
They are only intended as comments.
;
_space_group_crystal_system       'monoclinic'
_space_group_IT_number            15
_space_group_name_H-M_alt         'C 1 2/c 1'
_space_group_name_Hall            '-C 2yc'
loop_
  _space_group_symop_operation_xyz
 'x, y, z'
 '-x, y, -z+1/2'
 'x+1/2, y+1/2, z'
 '-x+1/2, y+1/2, -z+1/2'
 '-x, -y, -z'
 'x, -y, z-1/2'
 '-x+1/2, -y+1/2, -z'
 'x+1/2, -y+1/2, z-1/2'

_cell_length_a                    23.3335(8)
_cell_length_b                    9.9658(3)
_cell_length_c                    27.2952(7)
_cell_angle_alpha                 90
_cell_angle_beta                  109.773(4)
_cell_angle_gamma                 90
_cell_volume                      5972.9(3)
_cell_formula_units_Z             4
_cell_measurement_reflns_used     4930
_cell_measurement_temperature     150(2)
_cell_measurement_theta_max       0.875
_cell_measurement_theta_min       0.265
_shelx_estimated_absorpt_T_max    ?
_shelx_estimated_absorpt_T_min    ?
_exptl_absorpt_coefficient_mu     3.137
_exptl_absorpt_correction_T_max   ?
_exptl_absorpt_correction_T_min   ?
_exptl_absorpt_correction_type    ?
_exptl_absorpt_process_details    ?
_exptl_absorpt_special_details    ?
_exptl_crystal_colour             colorless
_exptl_crystal_density_diffrn     1.471
_exptl_crystal_density_meas       ?
_exptl_crystal_density_method     ?
_exptl_crystal_description        block
_exptl_crystal_F_000              2760
_exptl_crystal_size_max           ?
_exptl_crystal_size_mid           ?
_exptl_crystal_size_min           ?
_exptl_transmission_factor_max    ?
_exptl_transmission_factor_min    ?
_diffrn_reflns_av_R_equivalents   0.0320
_diffrn_reflns_av_unetI/netI      0.0388
_diffrn_reflns_Laue_measured_fraction_full 0.962
_diffrn_reflns_Laue_measured_fraction_max 0.962
_diffrn_reflns_limit_h_max        22
_diffrn_reflns_limit_h_min        -27
_diffrn_reflns_limit_k_max        11
_diffrn_reflns_limit_k_min        -8
_diffrn_reflns_limit_l_max        30
_diffrn_reflns_limit_l_min        -32
_diffrn_reflns_number             9333
_diffrn_reflns_point_group_measured_fraction_full 0.962
_diffrn_reflns_point_group_measured_fraction_max 0.962
_diffrn_reflns_theta_full         65.387
_diffrn_reflns_theta_max          65.387
_diffrn_reflns_theta_min          3.441
_diffrn_ambient_temperature       150(2)
_diffrn_detector_area_resol_mean  ?
_diffrn_measured_fraction_theta_full 0.962
_diffrn_measured_fraction_theta_max 0.962
_diffrn_measurement_device_type   Bruker-CCD
_diffrn_measurement_method        ?
_diffrn_radiation_type            CuK\a
_diffrn_radiation_wavelength      1.54178
_diffrn_source                    ?
_reflns_Friedel_coverage          0.000
_reflns_Friedel_fraction_full     .
_reflns_Friedel_fraction_max      .
_reflns_number_gt                 3936
_reflns_number_total              4940
_reflns_special_details
;
 Reflections were merged by SHELXL according to the crystal
 class for the calculation of statistics and refinement.
 
 _reflns_Friedel_fraction is defined as the number of unique
 Friedel pairs measured divided by the number that would be
 possible theoretically, ignoring centric projections and
 systematic absences.
;
_reflns_threshold_expression      'I > 2\s(I)'
_computing_cell_refinement        ?
_computing_data_collection        ?
_computing_data_reduction         ?
_computing_molecular_graphics     'Olex2 (Dolomanov et al., 2009)'
_computing_publication_material   'Olex2 (Dolomanov et al., 2009)'
_computing_structure_refinement   'ShelXL (Sheldrick, 2015)'
_computing_structure_solution     ?
_refine_diff_density_max          0.374
_refine_diff_density_min          -0.373
_refine_diff_density_rms          0.069
_refine_ls_extinction_coef        .
_refine_ls_extinction_method      none
_refine_ls_goodness_of_fit_ref    1.027
_refine_ls_hydrogen_treatment     mixed
_refine_ls_matrix_type            full
_refine_ls_number_parameters      588
_refine_ls_number_reflns          4940
_refine_ls_number_restraints      893
_refine_ls_R_factor_all           0.0601
_refine_ls_R_factor_gt            0.0463
_refine_ls_restrained_S_all       1.023
_refine_ls_shift/su_max           0.000
_refine_ls_shift/su_mean          0.000
_refine_ls_structure_factor_coef  Fsqd
_refine_ls_weighting_details
'w=1/[\s^2^(Fo^2^)+(0.0773P)^2^+6.6828P] where P=(Fo^2^+2Fc^2^)/3'
_refine_ls_weighting_scheme       calc
_refine_ls_wR_factor_gt           0.1225
_refine_ls_wR_factor_ref          0.1335
_refine_special_details           ?
_olex2_refinement_description
;
1. Fixed Uiso
 At 1.2 times of:
  All C(H) groups, All N(H,H) groups, All O(H) groups
 At 1.5 times of:
  All C(H,H,H) groups
2. Restrained distances
 C9-C10 \\sim C10-C11 \\sim C11-C14 \\sim C9-C10B \\sim C10B-C11B \\sim
C11B-C14 \\sim C12-C13 \\sim C9-
 C12 \\sim C14-C13 \\sim C9-C12B \\sim C14-C13B
 with sigma of 0.01
 Ca1-O10 \\sim Ca1-O10B
 with sigma of 0.02
 O10-C28 \\sim O10B-C28B \\sim O10C-C28C \\sim O10D-C28D
 with sigma of 0.02
 C28-N3 \\sim C28B-N3B \\sim C28C-N3C \\sim C28D-N3D
 with sigma of 0.02
 C26-N3 \\sim C27-N3 \\sim C26B-N3B \\sim C27B-N3B \\sim C26C-N3C \\sim
C27C-N3C \\sim C27D-N3D \\sim C26D-
 N3D
 with sigma of 0.02
 C26-C27 \\sim C26B-C27B \\sim C26C-C27C \\sim C26D-C27D
 with sigma of 0.02
 C27-C28 \\sim C26-C28 \\sim C27B-C28B \\sim C26B-C28B \\sim C26C-C28C \\sim
C27C-C28C \\sim C27D-C28C
 \\sim C26D-C28C
 with sigma of 0.02
3. Uiso/Uaniso restraints and constraints
C10 \\sim C11 \\sim C10B \\sim C11B \\sim C12 \\sim C13 \\sim C12B \\sim C13B:
within 3.8A with sigma of 0.02 and sigma for terminal atoms of 0.04
N1 \\sim N1B \\sim N1C: within 3.8A with sigma of 0.02 and sigma for terminal
atoms of 0.04
O10 \\sim N3 \\sim C26 \\sim C27 \\sim C28 \\sim O10B \\sim N3B \\sim C26B
\\sim C27B \\sim C28B \\sim O10C \\sim N3C \\sim C26C \\sim C27C \\sim C28C:
within 3.8A with sigma of 0.02 and sigma for terminal atoms of 0.04
O10C \\sim N3C \\sim C26C \\sim C27C \\sim C28C \\sim O10D \\sim N3D \\sim C26D
\\sim C27D \\sim C28D: within 3.8A with sigma of 0.02 and sigma for terminal
atoms of 0.04
4. Others
 1*[Sof(N1)+Sof(H1A)+Sof(H1B)+Sof(C10)+Sof(H10)+Sof(C11)+Sof(C12)+Sof(H12)+
 Sof(C13)+Sof(H13)+Sof(C11B)+Sof(H11B)+Sof(C10B)+Sof(C12B)+Sof(H12B)+Sof(C13B)]+
 1*[Sof(N1B)+Sof(H1BA)+Sof(H1BB)+Sof(H1CC)]+1*[Sof(N1C)+Sof(H1CA)+Sof(H1CB)+
 Sof(H1BC)]=1 with esd of 0.001
 Sof(C11B)=Sof(H11B)=Sof(C10B)=Sof(C12B)=Sof(H12B)=Sof(C13B)=1-FVAR(1)
 Sof(N1)=Sof(H1A)=Sof(H1B)=Sof(C10)=Sof(H10)=Sof(C11)=Sof(C12)=Sof(H12)=
 Sof(C13)=Sof(H13)=FVAR(1)
 Sof(N1B)=Sof(H1BA)=Sof(H1BB)=Sof(H1CC)=FVAR(2)
 Sof(N1C)=Sof(H1CA)=Sof(H1CB)=Sof(H1BC)=FVAR(3)
 Sof(O10D)=Sof(N3D)=Sof(C26D)=Sof(H26J)=Sof(H26K)=Sof(H26L)=Sof(C27D)=
 Sof(H27J)=Sof(H27K)=Sof(H27L)=Sof(C28D)=Sof(H28D)=0.5*(1-FVAR(5))
 Sof(O10C)=Sof(N3C)=Sof(C26C)=Sof(H26G)=Sof(H26H)=Sof(H26I)=Sof(C27C)=
 Sof(H27G)=Sof(H27H)=Sof(H27I)=Sof(C28C)=Sof(H28C)=0.5*FVAR(5)
 Fixed Sof: O10(0.5) N3(0.5) C26(0.5) H26A(0.5) H26B(0.5) H26C(0.5) C27(0.5)
 H27A(0.5) H27B(0.5) H27C(0.5) C28(0.5) H28(0.5) O10B(0.5) N3B(0.5) C26B(0.5)
 H26D(0.5) H26E(0.5) H26F(0.5) C27B(0.5) H27D(0.5) H27E(0.5) H27F(0.5)
 C28B(0.5) H28B(0.5)
5.a Riding coordinates:
 N1(H1A,H1B), N1B(H1BA,H1BB), N1C(H1CA,H1CB), C10B(H1CC), C13B(H1BC)
5.b Me refined with riding coordinates:
 C26D(H26J,H26K,H26L), C27D(H27J,H27K,H27L)
5.c Aromatic/amide H refined with riding coordinates:
 C3(H3), C6(H6), C8(H8), C10(H10), C12(H12), C13(H13), C11B(H11B), C12B(H12B),
 C16(H16), C18(H18), C19(H19), C25(H25), C28(H28), C28B(H28B), C28C(H28C),
 C28D(H28D)
5.d Idealised Me refined as rotating group:
 C23(H23A,H23B,H23C), C24(H24A,H24B,H24C), C26(H26A,H26B,H26C), C27(H27A,H27B,
 H27C), C26B(H26D,H26E,H26F), C27B(H27D,H27E,H27F), C26C(H26G,H26H,H26I),
 C27C(H27G,H27H,H27I)
;
_atom_sites_solution_hydrogens    mixed
_atom_sites_solution_primary      ?
_atom_sites_solution_secondary    ?
loop_
  _atom_site_label
  _atom_site_type_symbol
  _atom_site_fract_x
  _atom_site_fract_y
  _atom_site_fract_z
  _atom_site_U_iso_or_equiv
  _atom_site_adp_type
  _atom_site_occupancy
  _atom_site_site_symmetry_order
  _atom_site_calc_flag
  _atom_site_refinement_flags_posn
  _atom_site_refinement_flags_adp
  _atom_site_refinement_flags_occupancy
  _atom_site_disorder_assembly
  _atom_site_disorder_group
 Ca1 Ca 0.36632(2) 0.21187(5) 0.13137(2) 0.01782(16) Uani 1 1 d D . . . .
 Ca2 Ca 0.5000 0.20865(7) 0.2500 0.01413(18) Uani 1 2 d S T P . .
 O1 O 0.74650(10) 0.6229(3) 0.59385(8) 0.0403(6) Uani 1 1 d . . . . .
 H1 H 0.7831(19) 0.600(4) 0.6078(15) 0.048 Uiso 1 1 d R . . . .
 O2 O 0.73830(10) 0.6419(3) 0.67271(8) 0.0400(6) Uani 1 1 d . . . . .
 O3 O 0.53931(10) 0.7978(2) 0.68271(8) 0.0373(5) Uani 1 1 d . . . . .
 O4 O 0.45664(10) 0.7854(2) 0.61132(9) 0.0395(6) Uani 1 1 d . . . . .
 O5 O 0.42603(8) 1.05979(17) 0.20349(7) 0.0211(4) Uani 1 1 d . . . . .
 O6 O 0.35759(8) 0.96463(18) 0.13641(7) 0.0211(4) Uani 1 1 d . . . . .
 O7 O 0.35681(9) 0.45205(19) 0.13856(7) 0.0300(5) Uani 1 1 d . . . . .
 O8 O 0.42552(8) 0.35626(18) 0.20552(7) 0.0234(4) Uani 1 1 d . . . . .
 O9 O 0.29959(12) 0.2038(2) 0.18038(11) 0.0489(7) Uani 1 1 d . . . . .
 N2 N 0.25669(14) 0.1225(3) 0.23710(13) 0.0483(8) Uani 1 1 d . . . . .
 C1 C 0.39489(12) 0.4576(3) 0.18350(10) 0.0209(6) Uani 1 1 d . . . . .
 C2 C 0.40655(11) 0.5881(3) 0.21242(10) 0.0186(5) Uani 1 1 d . . . . .
 C3 C 0.39016(11) 0.7078(3) 0.18480(10) 0.0178(5) Uani 1 1 d . . . . .
 H3 H 0.3685 0.7068 0.1493 0.021 Uiso 1 1 calc R . . . .
 C4 C 0.40675(11) 0.8286(3) 0.21130(10) 0.0165(5) Uani 1 1 d . . . . .
 C5 C 0.39598(11) 0.9578(3) 0.18177(10) 0.0177(5) Uani 1 1 d . . . . .
 C6 C 0.43663(11) 0.8297(3) 0.26485(10) 0.0182(5) Uani 1 1 d . . . . .
 H6 H 0.4475 0.9114 0.2819 0.022 Uiso 1 1 calc R . . . .
 C7 C 0.45075(12) 0.7109(3) 0.29370(10) 0.0188(5) Uani 1 1 d . . . . .
 C8 C 0.43617(11) 0.5899(3) 0.26598(10) 0.0194(5) Uani 1 1 d . . . . .
 H8 H 0.4465 0.5091 0.2838 0.023 Uiso 1 1 calc R . . . .
 C9 C 0.48055(12) 0.7124(2) 0.35137(10) 0.0205(6) Uani 1 1 d D . . . .
 N1 N 0.5519(3) 0.9570(6) 0.4553(2) 0.0409(18) Uani 0.437(6) 1 d . U . A 1
 H1A H 0.5914 0.9523 0.4751 0.049 Uiso 0.437(6) 1 d R . . A 1
 H1B H 0.5302 0.9771 0.4760 0.049 Uiso 0.437(6) 1 d R . . A 1
 C10 C 0.5051(3) 0.8311(6) 0.3769(2) 0.0212(14) Uani 0.437(6) 1 d D U . A 1
 H10 H 0.5031 0.9093 0.3578 0.025 Uiso 0.437(6) 1 calc R . . A 1
 C11 C 0.5328(4) 0.8330(6) 0.4311(2) 0.0215(14) Uani 0.437(6) 1 d D U . A 1
 C12 C 0.4878(5) 0.5955(7) 0.3793(3) 0.029(2) Uani 0.437(6) 1 d D U . A 1
 H12 H 0.4736 0.5149 0.3623 0.035 Uiso 0.437(6) 1 calc R . . A 1
 C13 C 0.5161(5) 0.5974(7) 0.4325(3) 0.032(2) Uani 0.437(6) 1 d D U . A 1
 H13 H 0.5215 0.5162 0.4504 0.039 Uiso 0.437(6) 1 calc R . . A 1
 N1B N 0.5778(3) 0.4851(7) 0.4556(3) 0.033(2) Uani 0.373(7) 1 d . U . A 2
 H1BA H 0.5969 0.4828 0.4903 0.040 Uiso 0.373(7) 1 d R . . A 2
 H1BB H 0.5807 0.4149 0.4358 0.040 Uiso 0.373(7) 1 d R . . A 2
 N1C N 0.4211(6) 0.9178(13) 0.3646(5) 0.033(4) Uani 0.190(7) 1 d . U . A 2
 H1CA H 0.4204 0.9888 0.3848 0.039 Uiso 0.190(7) 1 d R . . A 2
 H1CB H 0.3873 0.8989 0.3376 0.039 Uiso 0.190(7) 1 d R . . A 2
 C11B C 0.4990(3) 0.8148(6) 0.43644(18) 0.0312(14) Uani 0.563(6) 1 d D U . A 2
 H11B H 0.4917 0.8846 0.4562 0.037 Uiso 0.563(6) 1 calc R . . A 2
 C10B C 0.4715(3) 0.8164(5) 0.38265(18) 0.0313(14) Uani 0.563(6) 1 d D U . A 2
 H1CC H 0.4456 0.8902 0.3664 0.038 Uiso 0.373(7) 1 d R . . A 2
 C12B C 0.5149(3) 0.6036(6) 0.3780(2) 0.0210(13) Uani 0.563(6) 1 d D U . A 2
 H12B H 0.5192 0.5296 0.3588 0.025 Uiso 0.563(6) 1 calc R . . A 2
 C13B C 0.5431(3) 0.6005(6) 0.4319(2) 0.0224(14) Uani 0.563(6) 1 d D U . A 2
 H1BC H 0.5664 0.5239 0.4488 0.027 Uiso 0.190(7) 1 d R . . A 2
 C14 C 0.53677(12) 0.7120(3) 0.46072(10) 0.0252(6) Uani 1 1 d D . . . .
 C15 C 0.56438(13) 0.7127(3) 0.51879(10) 0.0248(6) Uani 1 1 d . . . . .
 C16 C 0.52907(13) 0.7464(3) 0.54923(11) 0.0266(6) Uani 1 1 d . . . . .
 H16 H 0.4883 0.7688 0.5330 0.032 Uiso 1 1 calc R . . . .
 C17 C 0.55332(13) 0.7472(3) 0.60318(11) 0.0254(6) Uani 1 1 d . . . . .
 C18 C 0.61412(13) 0.7148(3) 0.62757(11) 0.0260(6) Uani 1 1 d . . . . .
 H18 H 0.6308 0.7162 0.6637 0.031 Uiso 1 1 calc R . . . .
 C19 C 0.62536(13) 0.6796(3) 0.54402(11) 0.0272(6) Uani 1 1 d . . . . .
 H19 H 0.6497 0.6566 0.5244 0.033 Uiso 1 1 calc R . . . .
 C20 C 0.51317(14) 0.7793(3) 0.63502(11) 0.0279(7) Uani 1 1 d . . . . .
 C21 C 0.71590(13) 0.6470(3) 0.62603(11) 0.0288(6) Uani 1 1 d . . . . .
 C22 C 0.65042(13) 0.6803(3) 0.59812(10) 0.0256(6) Uani 1 1 d . . . . .
 C23 C 0.2629(2) 0.0433(5) 0.28330(18) 0.0683(13) Uani 1 1 d . . . . .
 H23A H 0.2495 0.0952 0.3070 0.102 Uiso 1 1 calc GR . . . .
 H23B H 0.3049 0.0189 0.2999 0.102 Uiso 1 1 calc GR . . . .
 H23C H 0.2386 -0.0364 0.2736 0.102 Uiso 1 1 calc GR . . . .
 C24 C 0.1963(2) 0.1637(5) 0.2069(2) 0.0733(14) Uani 1 1 d . . . . .
 H24A H 0.1792 0.2149 0.2283 0.110 Uiso 1 1 calc GR . . . .
 H24B H 0.1716 0.0859 0.1939 0.110 Uiso 1 1 calc GR . . . .
 H24C H 0.1977 0.2178 0.1782 0.110 Uiso 1 1 calc GR . . . .
 C25 C 0.30270(17) 0.1457(4) 0.22109(16) 0.0445(9) Uani 1 1 d . . . . .
 H25 H 0.3409 0.1159 0.2421 0.053 Uiso 1 1 calc R . . . .
 O10 O 0.2995(3) 0.1886(6) 0.0495(2) 0.0370(14) Uani 0.5 1 d D U . B -1
 N3 N 0.2825(3) 0.0011(7) -0.0006(3) 0.0592(17) Uani 0.5 1 d D U . B -1
 C26 C 0.2366(6) -0.0865(11) -0.0376(4) 0.070(3) Uani 0.5 1 d D U . B -1
 H26A H 0.2462 -0.0963 -0.0689 0.105 Uiso 0.5 1 calc GR . . B -1
 H26B H 0.1969 -0.0470 -0.0457 0.105 Uiso 0.5 1 calc GR . . B -1
 H26C H 0.2368 -0.1731 -0.0221 0.105 Uiso 0.5 1 calc GR . . B -1
 C27 C 0.3459(4) -0.0397(10) 0.0179(4) 0.069(2) Uani 0.5 1 d D U . B -1
 H27A H 0.3582 -0.0627 -0.0112 0.103 Uiso 0.5 1 calc GR . . B -1
 H27B H 0.3508 -0.1163 0.0403 0.103 Uiso 0.5 1 calc GR . . B -1
 H27C H 0.3706 0.0327 0.0370 0.103 Uiso 0.5 1 calc GR . . B -1
 C28 C 0.2635(4) 0.1086(8) 0.0185(3) 0.0586(19) Uani 0.5 1 d D U . B -1
 H28 H 0.2219 0.1251 0.0086 0.070 Uiso 0.5 1 calc R . . B -1
 O10B O 0.2596(3) 0.2319(7) 0.0809(2) 0.0640(15) Uani 0.5 1 d D U . B -2
 N3B N 0.1622(3) 0.2900(9) 0.0713(3) 0.070(2) Uani 0.5 1 d D U . B -2
 C26B C 0.1380(5) 0.1752(12) 0.0363(5) 0.098(4) Uani 0.5 1 d D U . B -2
 H26D H 0.1146 0.1187 0.0510 0.146 Uiso 0.5 1 calc GR . . B -2
 H26E H 0.1711 0.1247 0.0323 0.146 Uiso 0.5 1 calc GR . . B -2
 H26F H 0.1124 0.2075 0.0029 0.146 Uiso 0.5 1 calc GR . . B -2
 C27B C 0.1214(5) 0.3758(14) 0.0861(5) 0.106(4) Uani 0.5 1 d D U . B -2
 H27D H 0.0853 0.3906 0.0566 0.159 Uiso 0.5 1 calc GR . . B -2
 H27E H 0.1410 0.4602 0.0981 0.159 Uiso 0.5 1 calc GR . . B -2
 H27F H 0.1107 0.3341 0.1135 0.159 Uiso 0.5 1 calc GR . . B -2
 C28B C 0.2222(3) 0.3074(9) 0.0917(3) 0.061(2) Uani 0.5 1 d D U . B -2
 H28B H 0.2371 0.3779 0.1149 0.073 Uiso 0.5 1 calc R . . B -2
 O10C O 0.3540(4) 0.1693(11) 0.0397(4) 0.029(2) Uani 0.258(5) 1 d D U . B -3
 N3C N 0.3165(6) 0.1373(14) -0.0356(4) 0.057(3) Uani 0.258(5) 1 d D U . B -3
 C26C C 0.2957(8) 0.0437(19) -0.0780(5) 0.064(4) Uani 0.258(5) 1 d D U . B -3
 H26G H 0.2772 0.0918 -0.1100 0.097 Uiso 0.258(5) 1 calc GR . . B -3
 H26H H 0.2663 -0.0159 -0.0722 0.097 Uiso 0.258(5) 1 calc GR . . B -3
 H26I H 0.3296 -0.0074 -0.0802 0.097 Uiso 0.258(5) 1 calc GR . . B -3
 C27C C 0.3373(11) 0.2707(18) -0.0442(9) 0.088(6) Uani 0.258(5) 1 d D U . B -3
 H27G H 0.3047 0.3175 -0.0697 0.132 Uiso 0.258(5) 1 calc GR . . B -3
 H27H H 0.3712 0.2623 -0.0565 0.132 Uiso 0.258(5) 1 calc GR . . B -3
 H27I H 0.3497 0.3201 -0.0121 0.132 Uiso 0.258(5) 1 calc GR . . B -3
 C28C C 0.3054(7) 0.1160(17) 0.0087(5) 0.055(3) Uani 0.258(5) 1 d D U . B -3
 H28C H 0.2727 0.0753 0.0149 0.066 Uiso 0.258(5) 1 calc R . . B -3
 O10D O 0.3271(10) 0.1921(16) 0.0427(6) 0.064(5) Uani 0.242(5) 1 d D U . B -4
 N3D N 0.3011(5) 0.0433(13) -0.0319(4) 0.047(3) Uani 0.242(5) 1 d D U . B -4
 C26D C 0.2573(10) -0.070(2) -0.0492(9) 0.084(7) Uani 0.242(5) 1 d D U . B -4
 H26J H 0.2501 -0.0879 -0.0854 0.125 Uiso 0.242(5) 1 calc R . . B -4
 H26K H 0.2739 -0.1481 -0.0290 0.125 Uiso 0.242(5) 1 calc R . . B -4
 H26L H 0.2196 -0.0460 -0.0445 0.125 Uiso 0.242(5) 1 calc R . . B -4
 C27D C 0.3259(10) 0.092(2) -0.0703(6) 0.070(5) Uani 0.242(5) 1 d D U . B -4
 H27J H 0.3067 0.0462 -0.1027 0.105 Uiso 0.242(5) 1 calc R . . B -4
 H27K H 0.3187 0.1864 -0.0751 0.105 Uiso 0.242(5) 1 calc R . . B -4
 H27L H 0.3690 0.0749 -0.0586 0.105 Uiso 0.242(5) 1 calc R . . B -4
 C28D C 0.3171(9) 0.0842(19) 0.0169(6) 0.057(4) Uani 0.242(5) 1 d D U . B -4
 H28D H 0.3229 0.0109 0.0391 0.068 Uiso 0.242(5) 1 calc R . . B -4

loop_
  _atom_site_aniso_label
  _atom_site_aniso_U_11
  _atom_site_aniso_U_22
  _atom_site_aniso_U_33
  _atom_site_aniso_U_23
  _atom_site_aniso_U_13
  _atom_site_aniso_U_12
 Ca1 0.0200(3) 0.0150(3) 0.0175(3) 0.00018(19) 0.0050(2) -0.00040(19)
 Ca2 0.0159(4) 0.0130(3) 0.0124(3) 0.000 0.0034(3) 0.000
 O1 0.0267(12) 0.0656(17) 0.0271(11) 0.0037(11) 0.0073(9) 0.0175(11)
 O2 0.0345(12) 0.0586(15) 0.0215(11) 0.0027(10) 0.0027(9) 0.0101(11)
 O3 0.0410(13) 0.0540(15) 0.0231(11) -0.0003(10) 0.0191(9) 0.0040(10)
 O4 0.0289(13) 0.0558(15) 0.0394(12) -0.0118(11) 0.0189(10) -0.0029(10)
 O5 0.0235(10) 0.0138(9) 0.0217(9) 0.0007(7) 0.0021(8) -0.0023(7)
 O6 0.0228(10) 0.0168(9) 0.0188(9) 0.0013(7) 0.0006(7) -0.0034(7)
 O7 0.0367(11) 0.0183(10) 0.0234(10) -0.0010(8) -0.0050(9) 0.0015(8)
 O8 0.0274(10) 0.0140(9) 0.0221(9) -0.0010(7) -0.0004(8) 0.0048(8)
 O9 0.0481(15) 0.0392(14) 0.0789(19) 0.0011(13) 0.0469(14) 0.0008(11)
 N2 0.0536(19) 0.0355(17) 0.074(2) -0.0106(15) 0.0454(17) -0.0070(14)
 C1 0.0249(14) 0.0140(13) 0.0223(13) -0.0001(10) 0.0060(11) -0.0007(11)
 C2 0.0184(13) 0.0147(13) 0.0228(13) -0.0015(10) 0.0074(11) -0.0003(10)
 C3 0.0146(12) 0.0186(13) 0.0189(12) 0.0007(10) 0.0038(10) -0.0017(10)
 C4 0.0145(12) 0.0145(13) 0.0212(12) 0.0013(10) 0.0070(10) 0.0008(10)
 C5 0.0176(13) 0.0158(13) 0.0194(12) -0.0016(10) 0.0061(10) -0.0010(10)
 C6 0.0168(13) 0.0162(13) 0.0226(13) -0.0025(10) 0.0077(10) -0.0009(10)
 C7 0.0175(13) 0.0198(13) 0.0203(13) 0.0006(10) 0.0080(10) 0.0002(10)
 C8 0.0184(13) 0.0186(13) 0.0201(13) 0.0033(10) 0.0052(10) 0.0015(10)
 C9 0.0200(13) 0.0228(14) 0.0184(13) -0.0011(10) 0.0062(11) 0.0012(10)
 N1 0.072(5) 0.022(3) 0.023(3) -0.003(2) 0.008(3) -0.012(3)
 C10 0.023(4) 0.020(3) 0.021(3) 0.005(2) 0.008(3) -0.002(3)
 C11 0.025(4) 0.020(3) 0.021(3) -0.003(2) 0.009(3) 0.000(3)
 C12 0.043(5) 0.018(3) 0.021(3) -0.002(3) 0.003(4) -0.010(4)
 C13 0.044(5) 0.020(3) 0.027(4) 0.007(3) 0.004(4) -0.002(4)
 N1B 0.043(4) 0.028(4) 0.026(3) 0.000(3) 0.008(3) 0.010(3)
 N1C 0.045(8) 0.026(7) 0.026(7) -0.012(5) 0.011(6) 0.009(6)
 C11B 0.037(3) 0.034(3) 0.020(2) -0.008(2) 0.007(2) 0.012(3)
 C10B 0.037(4) 0.024(3) 0.026(3) -0.001(2) 0.003(3) 0.006(3)
 C12B 0.022(3) 0.023(3) 0.021(2) 0.000(2) 0.011(3) 0.001(3)
 C13B 0.017(3) 0.027(3) 0.021(3) 0.003(2) 0.004(2) 0.002(2)
 C14 0.0204(14) 0.0346(17) 0.0211(14) -0.0016(12) 0.0075(11) 0.0050(12)
 C15 0.0245(15) 0.0294(16) 0.0203(14) -0.0016(11) 0.0073(12) 0.0033(11)
 C16 0.0218(14) 0.0334(16) 0.0243(14) -0.0043(12) 0.0072(11) 0.0015(12)
 C17 0.0251(15) 0.0288(15) 0.0239(14) -0.0030(12) 0.0106(12) -0.0005(12)
 C18 0.0323(16) 0.0281(15) 0.0179(13) 0.0000(11) 0.0088(12) -0.0003(12)
 C19 0.0265(15) 0.0357(17) 0.0215(14) 0.0000(12) 0.0109(12) 0.0062(12)
 C20 0.0342(18) 0.0281(16) 0.0274(15) -0.0023(12) 0.0182(13) -0.0015(12)
 C21 0.0284(15) 0.0305(16) 0.0267(15) 0.0033(12) 0.0081(12) 0.0053(12)
 C22 0.0253(15) 0.0306(15) 0.0210(13) 0.0029(11) 0.0083(12) 0.0035(12)
 C23 0.097(3) 0.055(3) 0.078(3) -0.007(2) 0.062(3) -0.010(2)
 C24 0.053(3) 0.074(3) 0.114(4) 0.004(3) 0.056(3) 0.001(2)
 C25 0.045(2) 0.0348(19) 0.068(2) -0.0108(18) 0.0389(19) -0.0032(15)
 O10 0.031(3) 0.037(3) 0.028(2) -0.0066(19) -0.009(2) 0.010(2)
 N3 0.058(4) 0.051(4) 0.058(4) -0.006(3) 0.006(3) 0.011(3)
 C26 0.093(8) 0.060(6) 0.056(5) 0.002(4) 0.023(5) 0.010(5)
 C27 0.075(6) 0.065(5) 0.060(5) -0.012(4) 0.013(4) 0.012(5)
 C28 0.057(4) 0.063(4) 0.049(4) 0.001(3) 0.008(3) 0.002(4)
 O10B 0.051(3) 0.076(4) 0.059(3) -0.001(3) 0.011(3) 0.003(3)
 N3B 0.040(4) 0.093(6) 0.075(5) 0.004(4) 0.016(4) 0.006(4)
 C26B 0.057(7) 0.093(8) 0.116(9) 0.004(7) -0.006(6) -0.014(6)
 C27B 0.064(6) 0.152(11) 0.110(8) 0.031(8) 0.041(6) 0.027(7)
 C28B 0.044(4) 0.079(5) 0.061(5) 0.008(4) 0.018(4) 0.005(4)
 O10C 0.023(4) 0.044(4) 0.022(3) -0.008(3) 0.011(3) 0.013(4)
 N3C 0.054(5) 0.069(6) 0.040(5) 0.004(5) 0.003(4) 0.009(5)
 C26C 0.054(8) 0.088(9) 0.050(7) -0.005(7) 0.016(6) 0.034(7)
 C27C 0.068(10) 0.095(11) 0.077(10) -0.013(9) -0.005(9) 0.011(9)
 C28C 0.045(6) 0.067(6) 0.042(5) -0.019(5) 0.001(5) 0.017(6)
 O10D 0.068(8) 0.060(7) 0.042(6) -0.006(5) -0.011(7) 0.009(8)
 N3D 0.056(6) 0.057(6) 0.015(5) -0.017(5) -0.003(5) 0.019(5)
 C26D 0.061(11) 0.071(11) 0.074(11) -0.034(10) -0.036(10) 0.021(9)
 C27D 0.066(10) 0.060(10) 0.072(10) -0.001(9) 0.007(9) -0.005(9)
 C28D 0.045(7) 0.057(7) 0.048(7) -0.024(6) -0.010(6) 0.025(6)

_geom_special_details
;
 All esds (except the esd in the dihedral angle between two l.s. planes)
 are estimated using the full covariance matrix.  The cell esds are taken
 into account individually in the estimation of esds in distances, angles
 and torsion angles; correlations between esds in cell parameters are only
 used when they are defined by crystal symmetry.  An approximate (isotropic)
 treatment of cell esds is used for estimating esds involving l.s. planes.
;
loop_
  _geom_bond_atom_site_label_1
  _geom_bond_atom_site_label_2
  _geom_bond_distance
  _geom_bond_site_symmetry_2
  _geom_bond_publ_flag
 Ca1 O4 2.350(2) 6_565 ?
 Ca1 O5 2.5016(18) 1_545 ?
 Ca1 O6 2.4800(18) 1_545 ?
 Ca1 O7 2.418(2) . ?
 Ca1 O8 2.4866(18) . ?
 Ca1 O9 2.373(2) . ?
 Ca1 C1 2.797(3) . ?
 Ca1 C5 2.853(3) 1_545 ?
 Ca1 O10 2.262(5) . ?
 Ca1 O10B 2.412(6) . ?
 Ca1 O10C 2.455(9) . ?
 Ca1 O10D 2.288(16) . ?
 Ca2 Ca1 3.6581(5) 2_655 ?
 Ca2 O3 2.315(2) 5_666 ?
 Ca2 O3 2.315(2) 6_565 ?
 Ca2 O5 2.3041(18) 2_645 ?
 Ca2 O5 2.3041(18) 1_545 ?
 Ca2 O8 2.2872(18) 2_655 ?
 Ca2 O8 2.2871(18) . ?
 O1 H1 0.84(4) . ?
 O1 C21 1.328(4) . ?
 O2 C21 1.204(3) . ?
 O3 Ca2 2.315(2) 5_666 ?
 O3 C20 1.250(4) . ?
 O4 Ca1 2.350(2) 6_566 ?
 O4 C20 1.259(4) . ?
 O5 Ca1 2.5016(18) 1_565 ?
 O5 Ca2 2.3041(18) 1_565 ?
 O5 C5 1.263(3) . ?
 O6 Ca1 2.4800(18) 1_565 ?
 O6 C5 1.261(3) . ?
 O7 C1 1.249(3) . ?
 O8 C1 1.265(3) . ?
 O9 C25 1.233(5) . ?
 N2 C23 1.452(6) . ?
 N2 C24 1.431(6) . ?
 N2 C25 1.309(4) . ?
 C1 C2 1.498(4) . ?
 C2 C3 1.393(4) . ?
 C2 C8 1.390(4) . ?
 C3 H3 0.9300 . ?
 C3 C4 1.391(4) . ?
 C4 C5 1.494(4) . ?
 C4 C6 1.390(4) . ?
 C5 Ca1 2.853(3) 1_565 ?
 C6 H6 0.9300 . ?
 C6 C7 1.398(4) . ?
 C7 C8 1.403(4) . ?
 C7 C9 1.490(4) . ?
 C8 H8 0.9300 . ?
 C9 C10 1.393(5) . ?
 C9 C12 1.371(6) . ?
 C9 C10B 1.403(5) . ?
 C9 C12B 1.398(5) . ?
 N1 H1A 0.8998 . ?
 N1 H1B 0.8999 . ?
 N1 C11 1.401(8) . ?
 C10 H10 0.9300 . ?
 C10 C11 1.401(6) . ?
 C11 C14 1.437(5) . ?
 C12 H12 0.9300 . ?
 C12 C13 1.379(6) . ?
 C13 H13 0.9300 . ?
 C13 C14 1.370(6) . ?
 N1B H1BA 0.9000 . ?
 N1B H1BB 0.9000 . ?
 N1B C13B 1.429(9) . ?
 N1B H1BC 0.4699 . ?
 N1C H1CA 0.9000 . ?
 N1C H1CB 0.8999 . ?
 N1C C10B 1.501(14) . ?
 N1C H1CC 0.6197 . ?
 C11B H11B 0.9300 . ?
 C11B C10B 1.389(5) . ?
 C11B C14 1.368(5) . ?
 C10B H1CC 0.9600 . ?
 C12B H12B 0.9300 . ?
 C12B C13B 1.393(8) . ?
 C13B H1BC 0.9602 . ?
 C13B C14 1.398(5) . ?
 C14 C15 1.495(4) . ?
 C15 C16 1.395(4) . ?
 C15 C19 1.395(4) . ?
 C16 H16 0.9300 . ?
 C16 C17 1.387(4) . ?
 C17 C18 1.386(4) . ?
 C17 C20 1.512(4) . ?
 C18 H18 0.9300 . ?
 C18 C22 1.394(4) . ?
 C19 H19 0.9300 . ?
 C19 C22 1.392(4) . ?
 C21 C22 1.496(4) . ?
 C23 H23A 0.9600 . ?
 C23 H23B 0.9600 . ?
 C23 H23C 0.9600 . ?
 C24 H24A 0.9600 . ?
 C24 H24B 0.9600 . ?
 C24 H24C 0.9600 . ?
 C25 H25 0.9300 . ?
 O10 C28 1.255(9) . ?
 N3 C26 1.482(10) . ?
 N3 C27 1.451(9) . ?
 N3 C28 1.332(9) . ?
 C26 H26A 0.9600 . ?
 C26 H26B 0.9600 . ?
 C26 H26C 0.9600 . ?
 C27 H27A 0.9600 . ?
 C27 H27B 0.9600 . ?
 C27 H27C 0.9600 . ?
 C28 H28 0.9300 . ?
 O10B C28B 1.262(9) . ?
 N3B C26B 1.475(11) . ?
 N3B C27B 1.436(11) . ?
 N3B C28B 1.331(10) . ?
 C26B H26D 0.9600 . ?
 C26B H26E 0.9600 . ?
 C26B H26F 0.9600 . ?
 C27B H27D 0.9600 . ?
 C27B H27E 0.9600 . ?
 C27B H27F 0.9600 . ?
 C28B H28B 0.9300 . ?
 O10C C28C 1.278(13) . ?
 N3C C26C 1.438(12) . ?
 N3C C27C 1.462(13) . ?
 N3C C28C 1.334(13) . ?
 C26C H26G 0.9600 . ?
 C26C H26H 0.9600 . ?
 C26C H26I 0.9600 . ?
 C27C H27G 0.9600 . ?
 C27C H27H 0.9600 . ?
 C27C H27I 0.9600 . ?
 C28C H28C 0.9300 . ?
 O10D C28D 1.264(14) . ?
 N3D C26D 1.485(13) . ?
 N3D C27D 1.441(13) . ?
 N3D C28D 1.321(14) . ?
 C26D H26J 0.9600 . ?
 C26D H26K 0.9600 . ?
 C26D H26L 0.9600 . ?
 C27D H27J 0.9600 . ?
 C27D H27K 0.9600 . ?
 C27D H27L 0.9600 . ?
 C28D H28D 0.9300 . ?

loop_
  _geom_angle_atom_site_label_1
  _geom_angle_atom_site_label_2
  _geom_angle_atom_site_label_3
  _geom_angle
  _geom_angle_site_symmetry_1
  _geom_angle_site_symmetry_3
  _geom_angle_publ_flag
 O4 Ca1 O5 83.44(7) 6_565 1_545 ?
 O4 Ca1 O6 96.98(8) 6_565 1_545 ?
 O4 Ca1 O7 96.99(8) 6_565 . ?
 O4 Ca1 O8 83.56(8) 6_565 . ?
 O4 Ca1 O9 160.56(10) 6_565 . ?
 O4 Ca1 C1 91.73(8) 6_565 . ?
 O4 Ca1 C5 91.85(8) 6_565 1_545 ?
 O4 Ca1 O10B 134.42(16) 6_565 . ?
 O4 Ca1 O10C 64.6(2) 6_565 . ?
 O5 Ca1 C1 99.01(7) 1_545 . ?
 O5 Ca1 C5 26.25(6) 1_545 1_545 ?
 O6 Ca1 O5 52.32(6) 1_545 1_545 ?
 O6 Ca1 O8 124.28(6) 1_545 . ?
 O6 Ca1 C1 148.37(7) 1_545 . ?
 O6 Ca1 C5 26.17(6) 1_545 1_545 ?
 O7 Ca1 O5 125.30(6) . 1_545 ?
 O7 Ca1 O6 165.34(7) . 1_545 ?
 O7 Ca1 O8 53.27(6) . . ?
 O7 Ca1 C1 26.45(7) . . ?
 O7 Ca1 C5 148.58(7) . 1_545 ?
 O7 Ca1 O10C 105.7(3) . . ?
 O8 Ca1 O5 72.66(6) . 1_545 ?
 O8 Ca1 C1 26.89(7) . . ?
 O8 Ca1 C5 98.27(7) . 1_545 ?
 O9 Ca1 O5 80.37(8) . 1_545 ?
 O9 Ca1 O6 81.56(7) . 1_545 ?
 O9 Ca1 O7 83.79(8) . . ?
 O9 Ca1 O8 81.40(8) . . ?
 O9 Ca1 C1 80.31(8) . . ?
 O9 Ca1 C5 78.26(8) . 1_545 ?
 O9 Ca1 O10B 64.99(16) . . ?
 O9 Ca1 O10C 134.0(2) . . ?
 C1 Ca1 C5 123.68(7) . 1_545 ?
 O10 Ca1 O4 98.26(17) . 6_565 ?
 O10 Ca1 O5 136.82(16) . 1_545 ?
 O10 Ca1 O6 84.88(16) . 1_545 ?
 O10 Ca1 O7 97.49(16) . . ?
 O10 Ca1 O8 150.52(16) . . ?
 O10 Ca1 O9 100.90(18) . . ?
 O10 Ca1 C1 123.93(16) . . ?
 O10 Ca1 C5 111.02(16) . 1_545 ?
 O10B Ca1 O5 133.80(16) . 1_545 ?
 O10B Ca1 O6 91.46(17) . 1_545 ?
 O10B Ca1 O7 81.90(17) . . ?
 O10B Ca1 O8 126.79(16) . . ?
 O10B Ca1 C1 103.91(17) . . ?
 O10B Ca1 C5 112.58(17) . 1_545 ?
 O10C Ca1 O5 122.6(2) . 1_545 ?
 O10C Ca1 O6 84.3(3) . 1_545 ?
 O10C Ca1 O8 140.4(2) . . ?
 O10C Ca1 C1 126.5(3) . . ?
 O10C Ca1 C5 105.3(3) . 1_545 ?
 O10D Ca1 O4 79.9(6) . 6_565 ?
 O10D Ca1 O5 134.2(4) . 1_545 ?
 O10D Ca1 O6 87.8(4) . 1_545 ?
 O10D Ca1 O7 99.0(4) . . ?
 O10D Ca1 O8 145.5(5) . . ?
 O10D Ca1 O9 119.3(6) . . ?
 O10D Ca1 C1 123.7(4) . . ?
 O10D Ca1 C5 112.3(4) . 1_545 ?
 Ca1 Ca2 Ca1 178.99(3) 2_655 . ?
 O3 Ca2 Ca1 104.74(6) 6_565 2_655 ?
 O3 Ca2 Ca1 75.29(6) 5_666 2_655 ?
 O3 Ca2 Ca1 104.74(6) 5_666 . ?
 O3 Ca2 Ca1 75.29(6) 6_565 . ?
 O3 Ca2 O3 176.83(12) 5_666 6_565 ?
 O5 Ca2 Ca1 42.48(4) 2_645 2_655 ?
 O5 Ca2 Ca1 42.48(4) 1_545 . ?
 O5 Ca2 Ca1 138.49(5) 1_545 2_655 ?
 O5 Ca2 Ca1 138.49(5) 2_645 . ?
 O5 Ca2 O3 88.23(7) 1_545 6_565 ?
 O5 Ca2 O3 89.73(8) 1_545 5_666 ?
 O5 Ca2 O3 89.73(8) 2_645 6_565 ?
 O5 Ca2 O3 88.23(7) 2_645 5_666 ?
 O5 Ca2 O5 99.84(9) 1_545 2_645 ?
 O8 Ca2 Ca1 137.01(5) 2_655 . ?
 O8 Ca2 Ca1 42.03(4) 2_655 2_655 ?
 O8 Ca2 Ca1 42.03(5) . . ?
 O8 Ca2 Ca1 137.01(5) . 2_655 ?
 O8 Ca2 O3 91.75(8) . 6_565 ?
 O8 Ca2 O3 91.75(8) 2_655 5_666 ?
 O8 Ca2 O3 90.29(8) . 5_666 ?
 O8 Ca2 O3 90.29(8) 2_655 6_565 ?
 O8 Ca2 O5 80.13(6) . 1_545 ?
 O8 Ca2 O5 178.52(7) 2_655 1_545 ?
 O8 Ca2 O5 178.52(7) . 2_645 ?
 O8 Ca2 O5 80.13(6) 2_655 2_645 ?
 O8 Ca2 O8 99.94(9) . 2_655 ?
 C21 O1 H1 116(3) . . ?
 C20 O3 Ca2 129.6(2) . 5_666 ?
 C20 O4 Ca1 138.34(19) . 6_566 ?
 Ca2 O5 Ca1 99.06(7) 1_565 1_565 ?
 C5 O5 Ca1 92.59(14) . 1_565 ?
 C5 O5 Ca2 166.00(17) . 1_565 ?
 C5 O6 Ca1 93.65(15) . 1_565 ?
 C1 O7 Ca1 93.97(16) . . ?
 Ca2 O8 Ca1 99.96(7) . . ?
 C1 O8 Ca1 90.36(15) . . ?
 C1 O8 Ca2 166.20(18) . . ?
 C25 O9 Ca1 132.4(2) . . ?
 C24 N2 C23 116.5(3) . . ?
 C25 N2 C23 122.2(4) . . ?
 C25 N2 C24 121.0(4) . . ?
 O7 C1 Ca1 59.58(14) . . ?
 O7 C1 O8 122.1(2) . . ?
 O7 C1 C2 119.9(2) . . ?
 O8 C1 Ca1 62.74(13) . . ?
 O8 C1 C2 118.0(2) . . ?
 C2 C1 Ca1 176.25(19) . . ?
 C3 C2 C1 119.4(2) . . ?
 C8 C2 C1 120.2(2) . . ?
 C8 C2 C3 120.4(2) . . ?
 C2 C3 H3 120.6 . . ?
 C4 C3 C2 118.9(2) . . ?
 C4 C3 H3 120.6 . . ?
 C3 C4 C5 119.9(2) . . ?
 C6 C4 C3 120.4(2) . . ?
 C6 C4 C5 119.6(2) . . ?
 O5 C5 Ca1 61.16(13) . 1_565 ?
 O5 C5 C4 118.3(2) . . ?
 O6 C5 Ca1 60.18(13) . 1_565 ?
 O6 C5 O5 121.0(2) . . ?
 O6 C5 C4 120.7(2) . . ?
 C4 C5 Ca1 173.63(17) . 1_565 ?
 C4 C6 H6 119.2 . . ?
 C4 C6 C7 121.7(2) . . ?
 C7 C6 H6 119.2 . . ?
 C6 C7 C8 117.1(2) . . ?
 C6 C7 C9 121.6(2) . . ?
 C8 C7 C9 121.3(2) . . ?
 C2 C8 C7 121.4(2) . . ?
 C2 C8 H8 119.3 . . ?
 C7 C8 H8 119.3 . . ?
 C10 C9 C7 120.1(3) . . ?
 C12 C9 C7 120.2(4) . . ?
 C12 C9 C10 119.5(4) . . ?
 C10B C9 C7 122.5(3) . . ?
 C12B C9 C7 121.5(3) . . ?
 C12B C9 C10B 115.7(4) . . ?
 H1A N1 H1B 108.2 . . ?
 C11 N1 H1A 109.5 . . ?
 C11 N1 H1B 109.7 . . ?
 C9 C10 H10 119.9 . . ?
 C9 C10 C11 120.3(5) . . ?
 C11 C10 H10 119.9 . . ?
 N1 C11 C10 117.9(5) . . ?
 N1 C11 C14 121.8(4) . . ?
 C10 C11 C14 120.1(5) . . ?
 C9 C12 H12 120.0 . . ?
 C9 C12 C13 119.9(6) . . ?
 C13 C12 H12 120.0 . . ?
 C12 C13 H13 118.1 . . ?
 C14 C13 C12 123.7(7) . . ?
 C14 C13 H13 118.1 . . ?
 H1BA N1B H1BB 120.0 . . ?
 H1BA N1B H1BC 116.7 . . ?
 H1BB N1B H1BC 123.3 . . ?
 C13B N1B H1BA 120.0 . . ?
 C13B N1B H1BB 120.0 . . ?
 C13B N1B H1BC 3.5 . . ?
 H1CA N1C H1CB 118.3 . . ?
 H1CA N1C H1CC 120.5 . . ?
 H1CB N1C H1CC 120.0 . . ?
 C10B N1C H1CA 120.2 . . ?
 C10B N1C H1CB 120.0 . . ?
 C10B N1C H1CC 22.7 . . ?
 C10B C11B H11B 119.6 . . ?
 C14 C11B H11B 119.6 . . ?
 C14 C11B C10B 120.8(4) . . ?
 C9 C10B N1C 124.0(6) . . ?
 C9 C10B H1CC 119.1 . . ?
 N1C C10B H1CC 14.4 . . ?
 C11B C10B C9 121.6(4) . . ?
 C11B C10B N1C 112.6(6) . . ?
 C11B C10B H1CC 119.3 . . ?
 C9 C12B H12B 118.3 . . ?
 C13B C12B C9 123.3(5) . . ?
 C13B C12B H12B 118.3 . . ?
 N1B C13B H1BC 1.7 . . ?
 C12B C13B N1B 119.2(5) . . ?
 C12B C13B H1BC 120.9 . . ?
 C12B C13B C14 118.3(5) . . ?
 C14 C13B N1B 122.4(5) . . ?
 C14 C13B H1BC 120.8 . . ?
 C11 C14 C15 121.0(3) . . ?
 C13 C14 C11 116.1(4) . . ?
 C13 C14 C15 122.9(4) . . ?
 C11B C14 C13B 119.7(4) . . ?
 C11B C14 C15 119.1(3) . . ?
 C13B C14 C15 120.7(3) . . ?
 C16 C15 C14 120.2(2) . . ?
 C16 C15 C19 118.2(3) . . ?
 C19 C15 C14 121.6(2) . . ?
 C15 C16 H16 119.2 . . ?
 C17 C16 C15 121.5(3) . . ?
 C17 C16 H16 119.2 . . ?
 C16 C17 C20 120.1(3) . . ?
 C18 C17 C16 119.5(3) . . ?
 C18 C17 C20 120.4(3) . . ?
 C17 C18 H18 119.9 . . ?
 C17 C18 C22 120.2(3) . . ?
 C22 C18 H18 119.9 . . ?
 C15 C19 H19 119.5 . . ?
 C22 C19 C15 121.0(3) . . ?
 C22 C19 H19 119.5 . . ?
 O3 C20 O4 125.8(3) . . ?
 O3 C20 C17 116.8(3) . . ?
 O4 C20 C17 117.4(3) . . ?
 O1 C21 C22 112.9(2) . . ?
 O2 C21 O1 123.7(3) . . ?
 O2 C21 C22 123.5(3) . . ?
 C18 C22 C21 118.5(2) . . ?
 C19 C22 C18 119.6(3) . . ?
 C19 C22 C21 121.9(3) . . ?
 N2 C23 H23A 109.5 . . ?
 N2 C23 H23B 109.5 . . ?
 N2 C23 H23C 109.5 . . ?
 H23A C23 H23B 109.5 . . ?
 H23A C23 H23C 109.5 . . ?
 H23B C23 H23C 109.5 . . ?
 N2 C24 H24A 109.5 . . ?
 N2 C24 H24B 109.5 . . ?
 N2 C24 H24C 109.5 . . ?
 H24A C24 H24B 109.5 . . ?
 H24A C24 H24C 109.5 . . ?
 H24B C24 H24C 109.5 . . ?
 O9 C25 N2 125.4(4) . . ?
 O9 C25 H25 117.3 . . ?
 N2 C25 H25 117.3 . . ?
 C28 O10 Ca1 144.2(6) . . ?
 C27 N3 C26 119.3(7) . . ?
 C28 N3 C26 118.8(7) . . ?
 C28 N3 C27 121.6(7) . . ?
 N3 C26 H26A 109.5 . . ?
 N3 C26 H26B 109.5 . . ?
 N3 C26 H26C 109.5 . . ?
 H26A C26 H26B 109.5 . . ?
 H26A C26 H26C 109.5 . . ?
 H26B C26 H26C 109.5 . . ?
 N3 C27 H27A 109.5 . . ?
 N3 C27 H27B 109.5 . . ?
 N3 C27 H27C 109.5 . . ?
 H27A C27 H27B 109.5 . . ?
 H27A C27 H27C 109.5 . . ?
 H27B C27 H27C 109.5 . . ?
 O10 C28 N3 122.6(8) . . ?
 O10 C28 H28 118.7 . . ?
 N3 C28 H28 118.7 . . ?
 C28B O10B Ca1 125.3(5) . . ?
 C27B N3B C26B 119.9(8) . . ?
 C28B N3B C26B 119.4(8) . . ?
 C28B N3B C27B 120.5(8) . . ?
 N3B C26B H26D 109.5 . . ?
 N3B C26B H26E 109.5 . . ?
 N3B C26B H26F 109.5 . . ?
 H26D C26B H26E 109.5 . . ?
 H26D C26B H26F 109.5 . . ?
 H26E C26B H26F 109.5 . . ?
 N3B C27B H27D 109.5 . . ?
 N3B C27B H27E 109.5 . . ?
 N3B C27B H27F 109.5 . . ?
 H27D C27B H27E 109.5 . . ?
 H27D C27B H27F 109.5 . . ?
 H27E C27B H27F 109.5 . . ?
 O10B C28B N3B 122.5(8) . . ?
 O10B C28B H28B 118.8 . . ?
 N3B C28B H28B 118.8 . . ?
 C28C O10C Ca1 121.3(8) . . ?
 C26C N3C C27C 120.0(12) . . ?
 C28C N3C C26C 120.6(11) . . ?
 C28C N3C C27C 117.8(11) . . ?
 N3C C26C H26G 109.5 . . ?
 N3C C26C H26H 109.5 . . ?
 N3C C26C H26I 109.5 . . ?
 H26G C26C H26H 109.5 . . ?
 H26G C26C H26I 109.5 . . ?
 H26H C26C H26I 109.5 . . ?
 N3C C27C H27G 109.5 . . ?
 N3C C27C H27H 109.5 . . ?
 N3C C27C H27I 109.5 . . ?
 H27G C27C H27H 109.5 . . ?
 H27G C27C H27I 109.5 . . ?
 H27H C27C H27I 109.5 . . ?
 O10C C28C N3C 97.8(11) . . ?
 O10C C28C H28C 131.1 . . ?
 N3C C28C H28C 131.1 . . ?
 C28D O10D Ca1 126.5(14) . . ?
 C27D N3D C26D 115.2(12) . . ?
 C28D N3D C26D 119.0(16) . . ?
 C28D N3D C27D 125.6(16) . . ?
 N3D C26D H26J 109.5 . . ?
 N3D C26D H26K 109.5 . . ?
 N3D C26D H26L 109.5 . . ?
 H26J C26D H26K 109.5 . . ?
 H26J C26D H26L 109.5 . . ?
 H26K C26D H26L 109.5 . . ?
 N3D C27D H27J 109.5 . . ?
 N3D C27D H27K 109.5 . . ?
 N3D C27D H27L 109.5 . . ?
 H27J C27D H27K 109.5 . . ?
 H27J C27D H27L 109.5 . . ?
 H27K C27D H27L 109.5 . . ?
 Ca1 C28D H28D 75.5 . . ?
 O10D C28D Ca1 35.0(10) . . ?
 O10D C28D N3D 140(2) . . ?
 O10D C28D H28D 110.2 . . ?
 N3D C28D Ca1 172.7(16) . . ?
 N3D C28D H28D 110.2 . . ?

loop_
  _geom_torsion_atom_site_label_1
  _geom_torsion_atom_site_label_2
  _geom_torsion_atom_site_label_3
  _geom_torsion_atom_site_label_4
  _geom_torsion
  _geom_torsion_site_symmetry_1
  _geom_torsion_site_symmetry_2
  _geom_torsion_site_symmetry_3
  _geom_torsion_site_symmetry_4
  _geom_torsion_publ_flag
 Ca1 O4 C20 O3 -14.6(5) 6_566 . . . ?
 Ca1 O4 C20 C17 165.6(2) 6_566 . . . ?
 Ca1 O5 C5 O6 6.9(2) 1_565 . . . ?
 Ca1 O5 C5 C4 -172.77(19) 1_565 . . . ?
 Ca1 O6 C5 O5 -6.9(3) 1_565 . . . ?
 Ca1 O6 C5 C4 172.7(2) 1_565 . . . ?
 Ca1 O7 C1 O8 5.9(3) . . . . ?
 Ca1 O7 C1 C2 -175.7(2) . . . . ?
 Ca1 O8 C1 O7 -5.7(3) . . . . ?
 Ca1 O8 C1 C2 175.9(2) . . . . ?
 Ca1 O9 C25 N2 -161.9(3) . . . . ?
 Ca1 O10 C28 N3 -69.0(14) . . . . ?
 Ca1 O10B C28B N3B -161.9(7) . . . . ?
 Ca1 O10C C28C N3C 169.4(9) . . . . ?
 Ca1 O10D C28D N3D -172(2) . . . . ?
 Ca2 O3 C20 O4 18.8(5) 5_666 . . . ?
 Ca2 O3 C20 C17 -161.4(2) 5_666 . . . ?
 Ca2 O5 C5 Ca1 -146.4(7) 1_565 . . 1_565 ?
 Ca2 O5 C5 O6 -139.5(6) 1_565 . . . ?
 Ca2 O5 C5 C4 40.9(8) 1_565 . . . ?
 Ca2 O8 C1 Ca1 138.6(8) . . . . ?
 Ca2 O8 C1 O7 132.9(6) . . . . ?
 Ca2 O8 C1 C2 -45.5(9) . . . . ?
 O1 C21 C22 C18 -176.6(3) . . . . ?
 O1 C21 C22 C19 2.5(4) . . . . ?
 O2 C21 C22 C18 3.8(5) . . . . ?
 O2 C21 C22 C19 -177.1(3) . . . . ?
 O7 C1 C2 C3 -19.7(4) . . . . ?
 O7 C1 C2 C8 163.5(3) . . . . ?
 O8 C1 C2 C3 158.8(2) . . . . ?
 O8 C1 C2 C8 -18.1(4) . . . . ?
 C1 C2 C3 C4 -173.5(2) . . . . ?
 C1 C2 C8 C7 176.4(2) . . . . ?
 C2 C3 C4 C5 173.2(2) . . . . ?
 C2 C3 C4 C6 -3.0(4) . . . . ?
 C3 C2 C8 C7 -0.4(4) . . . . ?
 C3 C4 C5 O5 -160.0(2) . . . . ?
 C3 C4 C5 O6 20.3(4) . . . . ?
 C3 C4 C6 C7 -0.2(4) . . . . ?
 C4 C6 C7 C8 3.0(4) . . . . ?
 C4 C6 C7 C9 -177.5(2) . . . . ?
 C5 C4 C6 C7 -176.4(2) . . . . ?
 C6 C4 C5 O5 16.2(3) . . . . ?
 C6 C4 C5 O6 -163.5(2) . . . . ?
 C6 C7 C8 C2 -2.7(4) . . . . ?
 C6 C7 C9 C10 -11.8(5) . . . . ?
 C6 C7 C9 C12 172.8(6) . . . . ?
 C6 C7 C9 C10B 30.5(5) . . . . ?
 C6 C7 C9 C12B -155.5(4) . . . . ?
 C7 C9 C10 C11 179.6(6) . . . . ?
 C7 C9 C12 C13 179.1(7) . . . . ?
 C7 C9 C10B N1C 15.2(11) . . . . ?
 C7 C9 C10B C11B 179.0(6) . . . . ?
 C7 C9 C12B C13B -179.5(5) . . . . ?
 C8 C2 C3 C4 3.3(4) . . . . ?
 C8 C7 C9 C10 167.6(4) . . . . ?
 C8 C7 C9 C12 -7.8(7) . . . . ?
 C8 C7 C9 C10B -150.1(4) . . . . ?
 C8 C7 C9 C12B 23.9(5) . . . . ?
 C9 C7 C8 C2 177.8(2) . . . . ?
 C9 C10 C11 N1 -174.4(7) . . . . ?
 C9 C10 C11 C14 0.8(11) . . . . ?
 C9 C12 C13 C14 1.9(15) . . . . ?
 C9 C12B C13B N1B -179.5(6) . . . . ?
 C9 C12B C13B C14 -0.1(9) . . . . ?
 N1 C11 C14 C13 179.4(8) . . . . ?
 N1 C11 C14 C15 -3.0(9) . . . . ?
 C10 C9 C12 C13 3.7(12) . . . . ?
 C10 C11 C14 C13 4.3(10) . . . . ?
 C10 C11 C14 C15 -178.1(6) . . . . ?
 C11 C14 C15 C16 85.0(5) . . . . ?
 C11 C14 C15 C19 -95.3(5) . . . . ?
 C12 C9 C10 C11 -4.9(10) . . . . ?
 C12 C13 C14 C11 -5.8(13) . . . . ?
 C12 C13 C14 C15 176.6(8) . . . . ?
 C13 C14 C15 C16 -97.5(7) . . . . ?
 C13 C14 C15 C19 82.1(7) . . . . ?
 N1B C13B C14 C11B -174.7(7) . . . . ?
 N1B C13B C14 C15 -2.5(8) . . . . ?
 C11B C14 C15 C16 43.4(5) . . . . ?
 C11B C14 C15 C19 -137.0(5) . . . . ?
 C10B C9 C12B C13B -5.0(8) . . . . ?
 C10B C11B C14 C13B -6.4(9) . . . . ?
 C10B C11B C14 C15 -178.7(6) . . . . ?
 C12B C9 C10B N1C -159.2(9) . . . . ?
 C12B C9 C10B C11B 4.6(9) . . . . ?
 C12B C13B C14 C11B 5.9(8) . . . . ?
 C12B C13B C14 C15 178.1(4) . . . . ?
 C13B C14 C15 C16 -128.8(4) . . . . ?
 C13B C14 C15 C19 50.8(5) . . . . ?
 C14 C11B C10B C9 0.9(11) . . . . ?
 C14 C11B C10B N1C 166.4(8) . . . . ?
 C14 C15 C16 C17 179.6(3) . . . . ?
 C14 C15 C19 C22 -179.8(3) . . . . ?
 C15 C16 C17 C18 0.5(5) . . . . ?
 C15 C16 C17 C20 -177.8(3) . . . . ?
 C15 C19 C22 C18 -0.1(5) . . . . ?
 C15 C19 C22 C21 -179.2(3) . . . . ?
 C16 C15 C19 C22 -0.2(5) . . . . ?
 C16 C17 C18 C22 -0.7(4) . . . . ?
 C16 C17 C20 O3 -169.8(3) . . . . ?
 C16 C17 C20 O4 10.1(4) . . . . ?
 C17 C18 C22 C19 0.5(4) . . . . ?
 C17 C18 C22 C21 179.6(3) . . . . ?
 C18 C17 C20 O3 12.0(4) . . . . ?
 C18 C17 C20 O4 -168.2(3) . . . . ?
 C19 C15 C16 C17 0.0(5) . . . . ?
 C20 C17 C18 C22 177.6(3) . . . . ?
 C23 N2 C25 O9 174.6(4) . . . . ?
 C24 N2 C25 O9 0.6(6) . . . . ?
 C26 N3 C28 O10 -179.1(9) . . . . ?
 C27 N3 C28 O10 7.5(14) . . . . ?
 C26B N3B C28B O10B 2.7(15) . . . . ?
 C27B N3B C28B O10B 177.9(10) . . . . ?
 C26C N3C C28C O10C 147.3(14) . . . . ?
 C27C N3C C28C O10C -47(2) . . . . ?
 C26D N3D C28D O10D -139(3) . . . . ?
 C27D N3D C28D O10D 46(4) . . . . ?

_shelx_SHELXL_version_number      '2014/7'
loop_
  _refln_index_h
  _refln_index_k
  _refln_index_l
  _refln_F_squared_meas
  _refln_F_squared_sigma
 0 0 -2 119.88 0.95
 0 0 -3 0.04 0.06
 0 0 -4 27.35 0.67
 0 0 -5 0 0.1
 0 0 -6 2.48 0.27
 0 0 -7 0.03 0.12
 0 0 -8 6.27 0.48
 0 0 -9 -0.1 0.16
 0 0 -10 1.52 0.29
 0 0 -11 -0.01 0.17
 0 0 -12 313.64 4.24
 0 0 -13 0.07 0.23
 0 0 -14 3.22 0.39
 0 0 -14 3.97 0.57
 0 0 -15 -0.06 0.19
 0 0 -15 -0.1 0.24
 0 0 -16 67.95 2.42
 0 0 -16 67.8 1.64
 0 0 -17 -0.08 0.22
 0 0 -17 0.47 0.26
 0 0 -18 39.5 1.31
 0 0 -19 -0.28 0.28
 0 0 -20 1.42 0.32
 0 0 20 1.35 0.65
 0 0 21 0.32 0.49
 0 0 -21 -0.17 0.25
 0 0 -22 28.38 1.16
 0 0 -23 0.02 0.21
 0 0 23 0.45 0.22
 0 0 -24 23.38 1.03
 0 0 24 21.54 0.87
 0 0 -25 -0.05 0.19
 0 0 -26 40.99 1.28
 0 0 -27 -0.04 0.19
 0 0 -28 4.15 0.39
 0 0 -29 0.04 0.13
 0 0 -30 1.3 0.2
 0 -2 0 759.6 4.3
 0 -2 1 43.03 1.02
 0 -2 -1 45.32 1.14
 0 -2 2 0.07 0.12
 0 -2 3 182.2 2.36
 0 -2 4 72.98 1.65
 0 -2 5 49.45 1.49
 0 -2 6 18.18 0.98
 0 -2 7 1.77 0.39
 0 2 -7 2.02 0.34
 0 2 -8 13.29 0.83
 0 -2 8 14.48 1.04
 0 -2 9 20.54 1.3
 0 2 -9 18.27 1
 0 -2 10 8.79 0.89
 0 2 -10 7.87 0.71
 0 2 -11 0.08 0.18
 0 -2 11 0.47 0.36
 0 2 -12 9.48 0.84
 0 -2 12 11.23 1.13
 0 -2 -13 9.56 0.84
 0 2 -13 8.37 0.82
 0 -2 13 8.86 1.08
 0 -2 -13 9.38 0.54
 0 2 -14 46.35 1.33
 0 -2 -14 46.34 1.2
 0 -2 -14 46.43 1.91
 0 2 -14 44.88 1.96
 0 -2 14 46.36 2.46
 0 2 -14 46.12 0.98
 0 2 -15 4.68 0.67
 0 -2 15 5.22 0.91
 0 2 -15 5.22 0.36
 0 2 -15 5.2 0.52
 0 -2 -15 5.54 0.45
 0 -2 -15 5.24 0.68
 0 -2 -16 19.89 1.37
 0 -2 -16 19.99 0.84
 0 2 -16 19.23 0.96
 0 2 -16 20.16 0.69
 0 2 -16 19.15 1.39
 0 -2 16 21.46 1.83
 0 -2 -17 6.21 0.79
 0 2 -17 6.02 0.4
 0 2 -17 4.63 0.54
 0 -2 -17 5.47 0.49
 0 -2 17 4.22 0.92
 0 -2 -18 3.01 0.38
 0 -2 18 2.27 0.75
 0 2 -18 2.64 0.42
 0 2 -18 2.65 0.29
 0 -2 -19 0.05 0.22
 0 2 -19 -0.02 0.14
 0 2 -19 0.01 0.26
 0 -2 19 0.19 0.38
 0 2 -20 0.04 0.23
 0 -2 -20 0.07 0.2
 0 -2 20 -0.5 0.46
 0 -2 -21 1.01 0.28
 0 -2 21 0.25 0.31
 0 2 -21 0.68 0.25
 0 -2 -22 -0.04 0.19
 0 2 -22 -0.28 0.26
 0 -2 -23 1.34 0.3
 0 2 -23 1.95 0.38
 0 -2 -24 8.47 0.62
 0 2 -24 8.59 0.63
 0 2 24 9.08 0.68
 0 2 25 0.75 0.27
 0 -2 -25 0.38 0.21
 0 2 -25 0.28 0.2
 0 2 -26 7.28 0.54
 0 2 26 7.72 0.55
 0 -2 -26 7.28 0.53
 0 2 -27 0.23 0.16
 0 2 27 0.15 0.18
 0 -2 -27 0.08 0.15
 0 2 -28 -0.11 0.16
 0 -2 -28 0.02 0.15
 0 2 28 -0.06 0.14
 0 -2 -29 1.67 0.22
 0 2 -29 1.21 0.17
 0 -4 0 21.76 1.15
 0 -4 1 65.8 1.93
 0 -4 -1 67.06 2.07
 0 -4 2 16.24 0.96
 0 -4 3 11.84 0.83
 0 -4 4 59.52 1.87
 0 -4 5 126.38 2.8
 0 -4 6 42.21 1.68
 0 -4 7 17.5 1.15
 0 -4 8 12.99 1.05
 0 -4 9 65.65 2.42
 0 4 -10 17.58 0.67
 0 -4 10 20.14 1.4
 0 4 -11 10.66 0.53
 0 -4 11 10.82 1.07
 0 4 -12 6.49 0.42
 0 -4 -12 6.36 0.41
 0 -4 12 6.06 0.86
 0 4 -13 0.1 0.14
 0 -4 -13 -0.02 0.14
 0 -4 13 -0.04 0.31
 0 -4 -14 0.98 0.21
 0 4 -14 1.15 0.23
 0 -4 14 0.96 0.44
 0 -4 -15 34.71 1.03
 0 4 -15 34.19 1
 0 -4 15 33.43 2.24
 0 -4 -16 20.9 0.84
 0 4 -16 22.05 0.82
 0 -4 16 22.37 1.89
 0 -4 -16 21.92 1.6
 0 -4 -17 35.12 1.1
 0 -4 17 34.93 2.46
 0 4 -17 35.27 1.07
 0 4 -17 34.66 1.22
 0 -4 -17 37.86 2.12
 0 4 -18 17.76 0.76
 0 -4 18 18.87 1.85
 0 4 -18 16.9 0.89
 0 -4 -18 17.75 0.8
 0 -4 -19 27.79 1.03
 0 -4 19 27.32 2.26
 0 4 -19 24.98 1.06
 0 4 -19 27.02 0.97
 0 4 -20 0.88 0.26
 0 4 -20 1.65 0.27
 0 -4 -20 1.6 0.3
 0 4 -21 22.66 0.86
 0 -4 -21 22.5 0.92
 0 4 -21 21.59 0.92
 0 4 -22 8.56 0.53
 0 -4 -22 8.81 0.59
 0 4 -22 8.92 0.6
 0 -4 -23 10.43 0.63
 0 4 23 10.04 0.74
 0 4 24 0.44 0.27
 0 -4 -24 0.17 0.16
 0 4 25 2.5 0.37
 0 -4 -25 2.48 0.3
 0 -4 -26 2.88 0.31
 0 4 26 2.55 0.33
 0 -4 -27 8.18 0.46
 0 4 27 8.23 0.5
 0 4 28 2.13 0.24
 0 -6 0 1.01 0.37
 0 6 0 1.28 0.26
 0 6 -1 72.28 1.46
 0 6 1 70.57 1.44
 0 6 2 0.68 0.21
 0 -6 2 0.63 0.35
 0 6 -2 0.56 0.18
 0 -6 3 2.43 0.58
 0 6 3 2.25 0.3
 0 6 4 4.37 0.38
 0 6 -4 4.22 0.4
 0 -6 4 4.5 0.74
 0 6 5 10.35 0.56
 0 -6 5 10.27 1.06
 0 6 -5 9.74 0.58
 0 6 6 0.7 0.2
 0 -6 6 0.81 0.3
 0 6 -6 1.07 0.23
 0 6 7 0.44 0.2
 0 -6 7 0.24 0.33
 0 6 -7 0.36 0.18
 0 6 -8 3.58 0.39
 0 6 8 3.41 0.35
 0 -6 8 3.12 0.65
 0 6 9 1.27 0.23
 0 6 -9 1.26 0.26
 0 -6 9 0.55 0.34
 0 -6 10 0.98 0.42
 0 6 10 0.31 0.19
 0 6 -10 0.4 0.22
 0 6 -11 2.15 0.34
 0 -6 11 1.26 0.47
 0 -6 12 -0.01 0.24
 0 6 -12 0.11 0.17
 0 6 -13 1.26 0.27
 0 -6 13 2.13 0.62
 0 6 -14 0.61 0.22
 0 -6 14 0.92 0.49
 0 -6 15 7.44 1.19
 0 6 -15 8.48 0.59
 0 6 -16 0.4 0.2
 0 6 -17 4.7 0.44
 0 6 18 1.55 0.36
 0 6 -18 1.16 0.24
 0 6 19 13.86 0.83
 0 6 -19 13.66 0.71
 0 6 20 0.32 0.28
 0 6 -20 0.08 0.16
 0 6 21 0.45 0.26
 0 6 -21 0.06 0.15
 0 6 -22 0.28 0.15
 0 6 22 0.49 0.24
 0 6 23 9.59 0.59
 0 6 -23 8.57 0.49
 0 6 24 0.61 0.2
 0 6 25 13.59 0.61
 0 6 26 0.01 0.13
 0 8 0 53.46 1.49
 0 8 1 185.37 2.72
 0 8 -1 187.52 2.77
 0 8 2 7.61 0.57
 0 8 -2 7.77 0.59
 0 8 -3 2.13 0.38
 0 8 3 2.15 0.36
 0 8 -4 0.13 0.25
 0 8 4 -0.09 0.2
 0 8 5 8.4 0.6
 0 8 -5 8.82 0.64
 0 8 -6 1.76 0.35
 0 8 6 1.68 0.32
 0 8 7 1.47 0.3
 0 8 -7 1.1 0.31
 0 8 -8 0.17 0.24
 0 8 8 0.48 0.23
 0 8 -9 23.91 1.03
 0 8 -10 1.35 0.33
 0 8 -11 0.41 0.22
 0 8 -12 6.42 0.56
 0 8 -13 6.41 0.55
 0 8 -14 0.29 0.19
 0 8 -15 13.16 0.72
 0 8 -16 2.93 0.39
 0 8 -17 26.62 0.97
 0 8 17 25.9 0.85
 0 8 -18 6.42 0.47
 0 8 18 5.29 0.39
 0 8 19 2.23 0.28
 0 8 -19 2.39 0.31
 0 8 -20 -0.07 0.15
 0 8 20 -0.05 0.12
 0 8 21 6.77 0.37
 0 8 -21 6.85 0.41
 0 10 0 10.27 0.65
 0 10 -1 7.92 0.57
 0 10 1 7.5 0.55
 0 10 -2 0.44 0.23
 0 10 2 0 0.16
 0 10 3 0.18 0.18
 0 10 -3 0.26 0.18
 0 10 -4 0.25 0.2
 0 10 4 -0.1 0.2
 0 10 -5 0 0.17
 0 10 5 -0.15 0.17
 0 10 -6 1.51 0.29
 0 10 -7 10.58 0.65
 0 10 -8 12.02 0.69
 0 10 -9 6.04 0.5
 0 10 -10 5.35 0.46
 0 10 -11 0.57 0.21
 0 10 -12 0.55 0.19
 0 10 -13 0.83 0.21
 0 10 -14 0.59 0.17
 0 10 -15 1.09 0.2
 1 1 -30 0.23 0.14
 1 -1 -30 0.15 0.12
 1 -1 -29 0.08 0.14
 1 1 -29 0.14 0.16
 1 -1 -28 2.52 0.32
 1 1 -28 2.25 0.29
 -1 1 27 9.79 0.54
 1 -1 -27 10.32 0.63
 1 1 -27 10.48 0.64
 -1 1 26 6.46 0.49
 1 -1 -26 6.75 0.54
 1 1 -26 6.83 0.55
 -1 1 25 37.97 1.2
 1 -1 -25 39.86 1.32
 -1 1 24 1.01 0.27
 1 1 -24 1.59 0.35
 1 -1 -24 1.51 0.34
 1 -1 -23 1.93 0.37
 1 1 -23 1.16 0.31
 1 -1 -22 0.23 0.27
 -1 1 22 -0.81 0.51
 -1 -1 22 0.26 0.35
 1 1 -22 -0.04 0.26
 1 -1 -21 0.23 0.24
 1 1 -21 0.11 0.26
 -1 -1 21 -0.32 0.44
 -1 -1 20 0.77 0.51
 1 1 -20 0.89 0.31
 1 -1 -20 0.84 0.3
 1 -1 -19 29.18 1.13
 -1 -1 19 29.57 2.3
 1 1 -19 29.52 1.25
 -1 -1 18 8.91 1.3
 1 -1 -18 9.5 0.68
 1 1 -18 8.64 0.68
 -1 -1 17 19.73 1.73
 1 1 -17 18.44 0.64
 1 -1 -17 16.93 0.85
 1 1 -17 18.18 0.94
 1 1 -16 11.15 0.48
 -1 -1 16 9.13 1.18
 1 -1 -16 10.12 0.9
 1 1 -16 10.31 0.91
 1 -1 -16 10.22 0.66
 1 1 -16 9.24 0.67
 1 -1 -15 3.01 0.48
 1 1 -15 4.65 0.49
 1 1 -15 4.24 0.59
 1 -1 -15 3.98 0.43
 1 -1 -14 4.76 0.58
 1 1 -14 5.3 0.51
 1 -1 -14 5.67 0.47
 1 1 -14 4.37 0.58
 1 1 -13 33.21 1.41
 1 -1 -13 31.57 1.38
 1 -1 -12 2.05 0.37
 1 1 -12 1.76 0.35
 1 -1 -11 5.17 0.51
 1 1 -11 5.61 0.53
 1 1 -10 4.65 0.46
 1 1 -9 80.73 1.73
 1 1 -8 0.71 0.2
 1 1 -7 43.97 1.09
 1 1 -6 5.96 0.38
 -1 -1 5 4.4 0.45
 1 1 -5 4.44 0.32
 1 1 -4 6.27 0.35
 -1 -1 4 7.71 0.49
 -1 -1 3 6.64 0.4
 -1 -1 2 38.34 0.82
 -1 -1 1 108.48 1.28
 1 -1 -1 111.04 1.01
 1 -1 0 3.12 0.17
 -1 -1 0 3.15 0.25
 1 -1 1 8.75 0.37
 -1 1 -1 8.36 0.38
 -1 1 -2 36.49 0.84
 -1 1 -3 48.24 1.01
 -1 1 -4 4.77 0.37
 -1 1 -5 72.96 1.46
 -1 1 -6 2.87 0.34
 -1 1 -7 4.03 0.42
 -1 1 -8 3.11 0.39
 -1 -1 -9 13.33 0.8
 -1 1 -9 13.22 0.81
 -1 1 -10 5.31 0.55
 -1 -1 -10 4.48 0.5
 -1 -1 -11 109.13 2.55
 -1 1 -11 113.35 2.61
 -1 1 -12 7.11 0.72
 -1 -1 -12 6.92 0.71
 -1 1 -13 2.49 0.48
 -1 -1 -13 2.71 0.33
 -1 -1 -13 2.68 0.47
 -1 1 -14 -0.14 0.22
 -1 -1 -14 -0.21 0.29
 -1 -1 -14 -0.06 0.18
 -1 1 -14 -0.03 0.13
 -1 1 -14 -0.39 0.24
 -1 -1 -15 113.78 1.96
 -1 -1 -15 106.98 3.08
 -1 1 -15 107.35 1.53
 -1 1 -15 108.26 3.11
 -1 1 -15 111.08 2.06
 -1 -1 -16 0.28 0.19
 -1 -1 -16 0.16 0.21
 -1 1 -16 0.27 0.26
 -1 1 -16 0.3 0.28
 -1 1 -16 0.28 0.14
 -1 -1 -17 19.21 1.48
 -1 1 -17 18.24 0.91
 -1 -1 -17 18.64 0.86
 -1 1 -17 17.92 1.37
 -1 -1 -18 0.15 0.36
 -1 1 -18 -0.08 0.27
 1 -1 18 0.52 0.46
 -1 -1 -18 -0.04 0.21
 1 -1 19 0.26 0.41
 -1 1 -19 -0.23 0.3
 -1 -1 -19 0.23 0.25
 -1 -1 -20 0.15 0.21
 -1 1 -20 -0.13 0.25
 -1 1 -21 0.14 0.21
 -1 -1 -21 0.38 0.25
 1 -1 21 0.96 0.47
 -1 1 -22 0.07 0.22
 -1 -1 -22 0.23 0.25
 -1 -1 -23 0.18 0.21
 -1 1 -23 0.17 0.2
 -1 -1 -24 5.42 0.5
 -1 1 -24 5.38 0.51
 -1 1 -25 14.31 0.76
 -1 -1 -25 14.15 0.75
 1 1 25 13.61 0.72
 -1 1 -26 0.53 0.21
 1 1 26 0.78 0.22
 -1 -1 -26 0.59 0.22
 -1 -1 -27 1.05 0.23
 -1 1 -27 1.11 0.24
 1 1 27 1.41 0.24
 -1 1 -28 0.84 0.19
 -1 -1 -28 0.85 0.2
 -1 1 -29 0.72 0.17
 -1 -1 -29 0.72 0.17
 -1 3 29 -0.11 0.13
 1 -3 -29 0.16 0.12
 -1 3 28 4.41 0.35
 1 -3 -28 5.01 0.38
 1 3 -28 4.61 0.36
 1 -3 -27 6.46 0.46
 -1 3 27 6.98 0.49
 1 3 -27 6.21 0.46
 -1 3 26 5.88 0.49
 1 3 -26 5.36 0.45
 1 -3 -26 5.86 0.47
 1 3 -25 4.69 0.46
 1 -3 -25 4.6 0.43
 -1 3 25 4.55 0.48
 1 -3 -24 6.93 0.53
 -1 3 24 6.1 0.56
 1 3 -24 6.96 0.58
 1 -3 -23 15.99 0.81
 -1 3 23 15.05 0.88
 1 3 -23 14.34 0.83
 1 3 -22 8.2 0.65
 1 -3 -22 9.86 0.65
 1 3 -21 8.83 0.69
 1 -3 -21 9.34 0.63
 1 3 -21 9.32 0.54
 1 3 -20 1.35 0.23
 1 3 -20 1.11 0.33
 -1 -3 20 1.84 0.59
 1 -3 -20 1.21 0.29
 1 -3 -19 1.36 0.27
 -1 -3 19 1.64 0.63
 1 3 -19 1.39 0.24
 1 3 -19 1.1 0.35
 -1 -3 18 0.39 0.36
 1 -3 -18 0.95 0.24
 1 3 -18 1.04 0.34
 1 3 -18 0.9 0.19
 1 -3 -17 10.66 1.05
 -1 -3 17 12.81 1.46
 1 -3 -17 10.28 0.62
 1 3 -17 10.76 0.77
 1 3 -17 11.52 0.57
 1 3 -16 53.75 1.56
 -1 -3 16 50.69 2.77
 1 3 -16 50.58 1.14
 1 -3 -16 50.93 1.29
 1 -3 -16 53.74 2.27
 1 -3 -15 15.88 0.71
 -1 -3 15 16.05 1.51
 1 3 -15 15.95 0.63
 1 3 -15 15.87 0.87
 1 3 -14 1.71 0.23
 1 -3 -14 1.95 0.27
 -1 -3 14 1.85 0.56
 1 -3 -13 0.04 0.15
 -1 -3 13 0.24 0.3
 1 3 -13 0.03 0.11
 -1 -3 12 10.86 1.09
 -1 -3 11 0.07 0.27
 -1 -3 10 78.63 2.67
 -1 -3 9 46.92 1.9
 -1 -3 8 37.19 1.6
 -1 -3 7 55.24 1.85
 -1 -3 6 53.83 1.72
 -1 -3 5 13.95 0.85
 -1 -3 4 3.31 0.44
 -1 -3 3 26.96 1.1
 -1 -3 2 347.19 3.79
 1 -3 -2 358.01 3.81
 1 -3 -1 207.68 2.79
 -1 -3 1 202.7 2.96
 -1 -3 0 12.47 0.78
 1 -3 0 13.1 0.68
 1 -3 1 36.7 1.13
 -1 -3 -1 37.01 1.4
 1 -3 2 101.22 1.93
 1 -3 3 163.41 2.58
 1 -3 4 12.45 0.76
 1 -3 5 29.55 1.24
 1 -3 6 15.97 1.03
 1 -3 7 68.69 2.16
 1 -3 8 29.51 1.56
 1 -3 9 92.26 2.78
 1 -3 10 0.14 0.28
 1 -3 11 0.28 0.27
 -1 3 -12 4 0.31
 -1 -3 -12 4.04 0.34
 1 -3 12 4.55 0.79
 -1 3 -13 2.92 0.28
 1 -3 13 2.87 0.65
 -1 -3 -13 2.4 0.29
 -1 3 -13 2.36 0.36
 -1 3 -14 6.57 0.42
 -1 -3 -14 7.01 0.48
 -1 3 -14 6.27 0.52
 -1 -3 -14 6.79 0.83
 1 -3 14 4.91 0.92
 -1 -3 -15 51.44 2.3
 1 -3 15 48.92 2.71
 -1 -3 -15 48.53 1.25
 -1 3 -15 48.97 1.37
 -1 3 -15 47.44 1.12
 -1 3 -16 10.99 0.56
 -1 -3 -16 11.2 0.63
 -1 -3 -16 12.31 1.18
 -1 3 -16 9.81 0.7
 1 -3 16 9.87 1.3
 -1 3 -17 8.86 0.64
 -1 3 -17 9.39 0.54
 -1 -3 -17 9.14 1.05
 -1 -3 -17 8.86 0.59
 1 -3 17 8.77 1.29
 -1 -3 -18 -0.08 0.2
 -1 -3 -18 0.03 0.19
 -1 3 -18 -0.12 0.23
 1 -3 18 0.6 0.48
 -1 3 -18 0.01 0.17
 -1 3 -19 6.88 0.57
 1 -3 19 6.84 1.18
 -1 3 -19 7.3 0.49
 -1 -3 -19 8.09 0.57
 1 -3 20 7.3 1.3
 -1 3 -20 6.41 0.54
 -1 3 -20 6.84 0.49
 -1 -3 -20 7.57 0.58
 -1 -3 -21 1.62 0.31
 -1 3 -21 1.5 0.3
 -1 -3 -22 2.3 0.35
 -1 3 -22 2.38 0.36
 -1 3 -23 9.55 0.65
 -1 -3 -23 6.67 0.54
 -1 3 -24 10.91 0.62
 -1 -3 -24 10.79 0.65
 -1 3 -25 7.92 0.52
 -1 -3 -25 7.86 0.54
 1 3 25 8.06 0.61
 -1 -3 -26 0.09 0.14
 1 3 26 0.18 0.19
 -1 3 -26 0.35 0.17
 1 3 27 0.1 0.16
 -1 3 -27 -0.29 0.13
 -1 -3 -27 0 0.13
 1 3 28 0.34 0.15
 -1 -3 -28 0.2 0.13
 -1 5 27 2.61 0.27
 -1 5 26 10.32 0.57
 -1 5 25 0.16 0.18
 1 -5 -25 0.01 0.15
 -1 5 24 0.15 0.22
 1 -5 -24 0.04 0.13
 1 -5 -23 1.25 0.23
 1 5 -23 0.99 0.21
 -1 5 23 1.14 0.3
 1 5 -22 2.26 0.29
 -1 5 22 2.86 0.43
 1 -5 -22 2.7 0.32
 1 5 -21 0.05 0.14
 1 -5 -21 -0.01 0.14
 -1 5 21 0.43 0.32
 1 5 -20 3.32 0.36
 1 -5 -20 3.37 0.36
 -1 5 20 3.7 0.51
 1 -5 -19 0.35 0.18
 1 5 -19 0.4 0.2
 1 5 -18 0.76 0.21
 -1 -5 18 0.91 0.49
 1 -5 -18 0.86 0.21
 -1 -5 17 4.56 0.91
 1 -5 -17 4.2 0.39
 1 5 -17 3.68 0.4
 -1 -5 16 28.17 2.14
 1 5 -16 26.52 0.95
 -1 -5 15 0.89 0.45
 1 5 -15 0.66 0.2
 -1 -5 14 24.15 1.88
 1 5 -14 24.48 0.91
 1 5 -13 2.11 0.29
 -1 -5 13 2.21 0.62
 -1 -5 12 3.06 0.64
 1 5 -12 3.44 0.36
 -1 -5 11 9.31 1.06
 1 5 -11 9.29 0.55
 1 5 -10 36.89 1.04
 -1 -5 10 36.9 2.02
 -1 -5 9 0.22 0.22
 1 5 -9 0.05 0.14
 1 5 -8 8.77 0.5
 -1 -5 8 8.12 0.9
 -1 -5 7 0.3 0.24
 1 5 -7 0.31 0.15
 1 5 -6 13.22 0.62
 -1 -5 6 15.08 1.16
 -1 -5 5 28.17 1.53
 1 5 -5 26.86 0.84
 -1 -5 4 12.78 1.04
 -1 -5 3 0.02 0.21
 -1 -5 2 159.46 3.68
 -1 -5 1 33.33 1.71
 1 -5 -1 33.6 1.61
 1 -5 0 96.41 2.71
 -1 -5 0 95.09 2.96
 -1 -5 -1 2.24 0.49
 1 -5 1 2.38 0.45
 1 -5 2 0.81 0.31
 1 -5 3 24.71 1.36
 1 -5 4 5.68 0.67
 1 -5 5 15.01 1.1
 -1 5 -5 12.94 0.59
 1 -5 6 59.77 2.24
 -1 5 -6 56.72 1.2
 -1 5 -7 42.5 1.08
 1 -5 7 46.55 2.03
 -1 5 -8 78.39 1.46
 1 -5 8 76.56 2.72
 -1 5 -9 8.65 0.51
 1 -5 9 8.57 0.96
 1 -5 10 1.73 0.51
 -1 5 -10 2.06 0.29
 1 -5 11 2.84 0.64
 -1 5 -11 2.43 0.31
 -1 5 -12 2.25 0.31
 1 -5 12 2.79 0.64
 -1 5 -13 -0.11 0.19
 -1 -5 -13 0.18 0.15
 -1 -5 -14 28.71 0.93
 1 -5 14 28.09 2.04
 -1 5 -14 28.93 0.99
 -1 -5 -15 6.15 0.46
 -1 5 -15 5.99 0.47
 1 -5 15 5.77 1
 1 -5 16 71.64 3.47
 -1 5 -16 68.19 1.54
 -1 -5 -16 70.57 1.54
 1 -5 17 4.76 0.94
 -1 -5 -17 5.44 0.46
 -1 5 -17 5.07 0.44
 -1 -5 -17 6.62 0.96
 -1 -5 -18 1.55 0.27
 -1 5 -18 1.42 0.27
 -1 5 -19 2.94 0.35
 -1 -5 -19 2.93 0.35
 -1 5 -20 7.31 0.51
 -1 -5 -20 8.28 0.56
 -1 5 -21 0.5 0.17
 -1 -5 -21 0.43 0.17
 -1 5 -22 9.07 0.55
 -1 -5 -22 8.98 0.56
 1 5 22 9.28 0.7
 -1 -5 -23 1.34 0.24
 1 5 23 2.14 0.38
 1 5 24 12.72 0.73
 -1 -5 -24 12.88 0.61
 1 5 25 0.57 0.23
 -1 -5 -25 0.38 0.13
 1 5 26 1.6 0.26
 -1 -5 -26 1.11 0.18
 -1 7 24 5.85 0.37
 -1 7 23 -0.24 0.17
 1 7 -23 0.22 0.13
 -1 7 22 -0.3 0.18
 1 7 -22 0.18 0.15
 1 7 -21 -0.02 0.15
 -1 7 21 0.08 0.17
 -1 7 20 2.6 0.34
 1 7 -20 2.57 0.32
 -1 7 19 -0.12 0.18
 1 7 -19 0.16 0.17
 -1 7 18 11.88 0.67
 1 7 -18 11.77 0.66
 -1 7 17 0.31 0.21
 1 7 -17 0.31 0.18
 -1 7 16 3.19 0.39
 1 7 -16 2.92 0.39
 -1 7 15 0.39 0.23
 1 7 -15 0.02 0.18
 1 7 -14 2.28 0.37
 -1 7 14 2.87 0.38
 -1 -7 13 0.53 0.4
 -1 7 13 0.78 0.24
 1 7 -13 0.59 0.22
 1 7 -12 1.08 0.28
 -1 -7 12 1.23 0.52
 -1 7 12 1.56 0.28
 -1 -7 11 -0.93 0.48
 1 7 -11 0.22 0.2
 1 7 -10 9.09 0.64
 -1 -7 10 7.47 1.17
 -1 -7 9 2.72 0.7
 1 7 -9 1.95 0.34
 -1 -7 8 1.83 0.56
 -1 7 8 1.44 0.27
 1 7 -8 1.63 0.32
 1 7 -7 -0.21 0.21
 -1 -7 7 -0.36 0.34
 -1 7 7 0.15 0.2
 -1 7 6 1.59 0.27
 1 7 -6 1.29 0.29
 -1 -7 6 1.06 0.53
 1 7 -5 0.13 0.19
 -1 7 5 0.44 0.22
 -1 -7 4 4.11 0.84
 -1 7 4 2.95 0.35
 1 7 -4 4.16 0.47
 1 7 -3 2.25 0.34
 -1 7 3 2.29 0.31
 -1 7 2 20.07 0.85
 -1 -7 2 19.85 1.67
 1 7 -2 21.02 0.9
 -1 7 1 1.46 0.28
 1 7 -1 1.41 0.3
 -1 7 0 13.64 0.72
 1 7 0 14.74 0.75
 1 7 1 0.16 0.2
 -1 7 -1 0.05 0.17
 -1 7 -2 2.16 0.33
 1 7 2 2.5 0.35
 -1 7 -3 0.53 0.22
 1 7 3 0.42 0.23
 1 7 4 2.81 0.37
 -1 7 -4 2.5 0.37
 1 7 5 0.38 0.21
 -1 7 -5 0.33 0.2
 1 7 6 11.06 0.65
 -1 7 -6 11.48 0.68
 1 7 7 0.34 0.2
 -1 7 -7 0.21 0.21
 1 7 8 13.66 0.72
 -1 7 -8 12.78 0.73
 1 -7 9 -0.14 0.29
 1 7 9 0.42 0.23
 -1 7 -9 -0.01 0.18
 1 7 10 3.14 0.36
 -1 7 -10 3.07 0.38
 1 -7 10 2.28 0.64
 -1 7 -11 0.2 0.19
 1 7 11 0.11 0.18
 1 7 12 2.1 0.34
 -1 7 -12 1.67 0.32
 -1 7 -13 1.3 0.3
 1 7 13 1.37 0.32
 -1 7 -14 14.67 0.79
 1 7 14 15.15 0.81
 1 7 15 0.59 0.27
 -1 7 -15 0.3 0.21
 1 7 16 34.09 1.2
 -1 7 -16 36.62 1.18
 -1 7 -17 1.78 0.31
 1 7 17 1.81 0.34
 1 7 18 2.32 0.37
 -1 7 -18 2.01 0.31
 1 7 19 1.13 0.27
 -1 7 -19 1.14 0.24
 -1 7 -20 -0.09 0.14
 1 7 20 0.02 0.19
 -1 7 -21 0.34 0.16
 1 7 21 0.11 0.17
 1 7 22 0.26 0.16
 -1 7 -22 0.26 0.15
 1 7 23 0.29 0.13
 1 9 -19 5.15 0.36
 1 9 -18 16.67 0.67
 1 9 -17 12.18 0.62
 1 9 -16 1.06 0.23
 1 9 -15 0.28 0.18
 1 9 -14 0.91 0.25
 1 9 -13 1.96 0.32
 1 9 -12 6.62 0.54
 1 9 -11 3.35 0.43
 1 9 -10 14.96 0.81
 1 9 -9 6.06 0.56
 1 9 -8 9.28 0.66
 1 9 -7 2.01 0.37
 -1 9 6 9.32 0.6
 1 9 -6 9.14 0.67
 -1 9 5 8.88 0.58
 1 9 -5 9.4 0.68
 1 9 -4 2.36 0.38
 -1 9 4 2.31 0.33
 -1 9 3 1.67 0.29
 1 9 -3 1.89 0.35
 -1 9 2 5.36 0.49
 1 9 -2 4.78 0.49
 1 9 -1 0.46 0.23
 -1 9 1 0.68 0.25
 1 9 0 2.2 0.36
 -1 9 0 2.83 0.39
 -1 9 -1 5.33 0.5
 1 9 1 5.62 0.53
 -1 9 -2 2.25 0.35
 1 9 2 2.1 0.33
 1 9 3 3.86 0.45
 -1 9 -3 3.64 0.45
 1 9 4 6.74 0.55
 -1 9 -4 6.76 0.57
 -1 9 -5 0.31 0.23
 1 9 5 -0.02 0.19
 -1 9 -6 11.41 0.71
 1 9 6 10.9 0.67
 -1 9 -7 12.48 0.74
 1 9 7 11.82 0.69
 -1 9 -8 13.81 0.8
 1 9 8 14.51 0.74
 -1 9 -9 7.68 0.59
 -1 9 -10 -0.02 0.19
 -1 9 -11 0.32 0.2
 -1 9 -12 0.32 0.21
 -1 9 -13 5.61 0.48
 -1 9 -14 1.31 0.25
 -1 9 -15 5.16 0.43
 -1 9 -16 7.91 0.5
 -1 9 -17 2.35 0.28
 -1 9 -18 -0.06 0.12
 1 11 -10 3.83 0.33
 1 11 -9 13.05 0.59
 1 11 -8 1.17 0.22
 1 11 -7 2.31 0.29
 1 11 -6 -0.01 0.15
 1 11 -5 0.71 0.2
 1 11 -4 0.11 0.14
 1 11 -3 2.32 0.3
 1 11 -2 1.98 0.28
 1 11 -1 5.6 0.42
 -1 11 1 4.87 0.36
 -1 11 0 1.04 0.2
 1 11 0 1.01 0.21
 -1 11 -1 0.01 0.13
 1 11 1 -0.08 0.13
 -1 11 -2 1.08 0.21
 1 11 2 1.51 0.23
 1 11 3 0.25 0.12
 -1 11 -3 0.02 0.13
 -1 11 -4 0.87 0.2
 -1 11 -5 1.31 0.23
 -1 11 -6 5.64 0.4
 -1 11 -7 18.82 0.7
 -1 11 -8 1.94 0.24
 -1 11 -9 6.86 0.42
 2 0 -30 13.48 0.6
 2 0 -29 -0.25 0.18
 2 0 -28 16.65 0.78
 2 0 -27 -0.1 0.19
 2 0 -26 1.03 0.29
 2 0 -25 0.24 0.26
 2 0 -24 15.36 0.88
 -2 0 24 15.67 0.73
 -2 0 23 0.19 0.22
 2 0 -23 -0.05 0.26
 -2 0 22 8.44 0.58
 2 0 -22 8.77 0.7
 -2 0 22 7.2 1.21
 2 0 -21 0.04 0.25
 -2 0 21 -0.98 0.51
 2 0 -20 44.55 1.51
 -2 0 20 42.67 2.78
 -2 0 19 -0.21 0.38
 2 0 -19 0.11 0.28
 2 0 -18 10.38 0.73
 2 0 -17 -0.12 0.25
 2 0 -16 0.98 0.3
 2 0 -15 0.08 0.2
 2 0 -15 -0.26 0.23
 2 0 -14 96 2.32
 2 0 -13 -0.11 0.16
 2 0 -12 31.14 1.18
 2 0 -11 -0.07 0.14
 2 0 -10 88.07 1.7
 2 0 -9 0.01 0.12
 2 0 -8 3.72 0.31
 2 0 -7 0 0.09
 2 0 -6 13.84 0.45
 2 0 -5 0 0.06
 2 0 -4 217.75 1.13
 -2 0 3 -0.02 0.07
 -2 0 2 323.46 1.65
 -2 0 1 0.05 0.05
 -2 0 1 0.06 0.03
 -2 0 0 86.6 0.93
 -2 0 -1 0.05 0.07
 -2 0 -2 35.59 0.81
 -2 0 -3 -0.06 0.1
 -2 0 -4 264.64 2.59
 -2 0 -5 -0.06 0.14
 -2 0 -6 11.42 0.65
 -2 0 -7 0.01 0.17
 -2 0 -8 40.86 1.37
 -2 0 -9 -0.08 0.19
 -2 0 -10 1.43 0.34
 -2 0 -11 0.1 0.23
 -2 0 -12 81.44 2.45
 -2 0 -13 -0.07 0.18
 -2 0 -13 0.36 0.26
 -2 0 -14 138.98 2.14
 -2 0 -14 131.87 3.45
 -2 0 -15 -0.27 0.32
 -2 0 -15 -0.11 0.2
 -2 0 -16 160.22 2.45
 -2 0 -16 157.85 4.1
 -2 0 -17 -0.03 0.25
 -2 0 -17 -0.01 0.21
 -2 0 -18 0.26 0.23
 -2 0 -18 0.38 0.31
 -2 0 -19 -0.03 0.22
 -2 0 -20 1.14 0.32
 -2 0 -21 -0.04 0.21
 2 0 21 -1.07 0.6
 -2 0 -22 55.04 1.53
 -2 0 -23 0 0.18
 -2 0 -24 15.21 0.81
 -2 0 -25 -0.29 0.2
 -2 0 -26 -0.02 0.17
 -2 0 -27 -0.07 0.15
 -2 0 -28 0.08 0.12
 -2 0 -29 0.05 0.14
 2 -2 -30 -0.01 0.14
 2 2 -30 0.04 0.12
 -2 2 29 0.06 0.11
 2 -2 -29 -0.07 0.13
 2 2 -29 -0.24 0.15
 2 2 -28 9.17 0.57
 2 -2 -28 8.53 0.53
 -2 2 28 7.91 0.48
 -2 2 27 7.86 0.51
 2 -2 -27 8.11 0.56
 2 2 -27 7.58 0.55
 2 2 -26 4.86 0.48
 -2 2 26 5.17 0.46
 2 -2 -26 4.96 0.48
 2 2 -25 3.28 0.43
 -2 2 25 3.16 0.39
 2 -2 -25 3.31 0.4
 -2 2 24 0.22 0.23
 2 2 -24 -0.09 0.27
 2 -2 -24 -0.01 0.2
 -2 2 23 1.11 0.36
 2 -2 -23 0.84 0.28
 2 2 -23 0.48 0.27
 -2 -2 22 0.98 0.51
 2 2 -22 0.59 0.31
 2 2 -21 0.27 0.27
 2 -2 -21 0.37 0.25
 -2 -2 21 0.39 0.39
 2 2 -20 9.03 0.75
 -2 -2 20 8.91 1.34
 2 -2 -20 8.48 0.62
 2 -2 -19 7.22 0.58
 -2 -2 19 6.67 1.11
 2 2 -19 7.75 0.69
 2 2 -18 10.88 0.81
 2 2 -18 11.77 0.54
 -2 -2 18 10.56 1.35
 2 -2 -18 11.19 0.69
 2 -2 -17 5.22 0.5
 -2 -2 17 4.35 0.86
 2 2 -17 5.77 0.38
 2 2 -17 5.71 0.61
 2 -2 -16 4.27 0.6
 2 -2 -16 4.47 0.44
 2 2 -16 4.18 0.32
 -2 -2 16 4.65 0.87
 2 -2 -15 13.22 0.69
 2 -2 -15 14.16 1.01
 -2 -2 15 13.53 1.32
 2 2 -15 13.35 0.53
 2 -2 -14 0.44 0.2
 -2 -2 14 0 0.31
 2 -2 -14 0.45 0.24
 -2 -2 13 5.65 0.85
 -2 -2 12 0.87 0.38
 -2 -2 11 19.71 1.31
 -2 -2 10 8.58 0.84
 -2 -2 9 0.38 0.29
 -2 -2 8 105.55 2.5
 -2 -2 7 17.88 0.98
 -2 -2 6 8.72 0.67
 -2 -2 5 205.74 2.84
 -2 -2 4 4.52 0.42
 -2 -2 3 129.84 2.05
 2 -2 -2 53.93 1.03
 -2 -2 2 50.65 1.26
 2 -2 -1 155.16 1.61
 -2 -2 1 152.81 2.26
 -2 -2 0 243.14 3.06
 2 -2 0 243.91 2.06
 2 -2 1 49 1.04
 -2 -2 -1 47.94 1.44
 2 -2 2 33.9 1.04
 2 -2 3 25.17 1.01
 -2 2 -4 3.13 0.4
 2 -2 4 2.66 0.43
 -2 2 -5 5.12 0.51
 -2 2 -6 32.43 1.27
 -2 2 -7 26.66 1.19
 -2 2 -8 35.89 1.44
 -2 2 -9 7.45 0.73
 -2 2 -10 2.12 0.43
 -2 2 -11 0.27 0.26
 -2 -2 -12 6.15 0.72
 -2 -2 -12 5.19 0.4
 -2 2 -12 4.61 0.67
 -2 2 -13 31.58 1.72
 -2 2 -13 33.92 0.85
 -2 -2 -13 32.88 1.69
 -2 -2 -13 34.35 0.99
 -2 2 -13 34 1.07
 -2 2 -14 10.05 1.04
 -2 -2 -14 11.24 1.04
 2 -2 14 11.02 1.35
 -2 2 -14 11.52 0.65
 -2 2 -14 11.8 0.53
 -2 -2 -14 11.81 0.62
 -2 2 -15 0.57 0.23
 -2 2 -15 0.78 0.37
 2 -2 15 0.39 0.52
 -2 2 -15 0.72 0.18
 -2 -2 -15 0.86 0.24
 -2 -2 -15 0.5 0.32
 -2 -2 -16 1.32 0.43
 -2 -2 -16 1.48 0.3
 -2 2 -16 1.53 0.24
 -2 2 -16 0.7 0.22
 -2 2 -16 1.37 0.47
 2 -2 16 1.41 0.61
 -2 2 -17 0.13 0.17
 -2 2 -17 0.92 0.41
 -2 2 -17 -0.16 0.25
 -2 -2 -17 0.2 0.27
 -2 -2 -17 0.04 0.2
 2 -2 17 -0.31 0.57
 -2 2 -18 -0.35 0.24
 -2 -2 -18 0.81 0.4
 -2 -2 -18 -0.02 0.18
 2 -2 18 0.06 0.48
 -2 2 -18 0.05 0.16
 -2 2 -19 0.38 0.24
 2 -2 19 0.61 0.51
 -2 -2 -19 0.3 0.22
 2 -2 20 6.35 1.2
 -2 -2 -20 4.9 0.48
 -2 2 -20 5.26 0.51
 -2 -2 -21 0.11 0.21
 -2 2 -21 0.08 0.25
 -2 -2 -22 19.47 0.92
 -2 2 -22 19.31 0.9
 -2 2 -23 6.43 0.53
 -2 -2 -23 6.6 0.53
 -2 2 -24 0.38 0.19
 -2 -2 -24 0.42 0.2
 -2 2 -25 -0.16 0.16
 -2 -2 -25 -0.09 0.18
 2 2 26 0.09 0.18
 -2 -2 -26 0.14 0.17
 -2 2 -26 -0.09 0.15
 2 2 27 -0.03 0.14
 -2 -2 -27 -0.13 0.15
 -2 2 -27 -0.07 0.14
 2 2 28 1.87 0.23
 -2 -2 -28 2.29 0.27
 -2 2 -28 2.25 0.24
 -2 4 29 6.99 0.38
 2 -4 -28 1.22 0.2
 -2 4 28 1.02 0.2
 2 -4 -27 6.13 0.41
 -2 4 27 6.06 0.45
 2 -4 -26 4.34 0.38
 -2 4 26 3.24 0.38
 2 4 -26 3.38 0.35
 2 -4 -25 1.06 0.22
 -2 4 25 0.86 0.26
 2 4 -25 1 0.24
 2 -4 -24 2.11 0.3
 2 4 -24 2.3 0.35
 -2 4 24 2.2 0.37
 2 -4 -23 13.22 0.71
 2 4 -23 12.72 0.76
 -2 4 23 13.64 0.81
 2 -4 -22 3.41 0.39
 2 4 -22 3.28 0.33
 2 4 -22 2.9 0.41
 -2 4 22 3.57 0.49
 -2 4 21 23.52 1.09
 2 4 -21 23.88 1.1
 2 -4 -21 24.62 0.96
 2 4 -21 24.62 0.88
 2 4 -20 57.78 1.34
 -2 -4 20 60.2 3.34
 2 4 -20 58.67 1.71
 2 -4 -20 59.14 1.48
 2 -4 -19 128.16 2.13
 -2 -4 19 132.07 4.82
 2 4 -19 128.58 1.99
 2 4 -19 130.38 2.54
 2 4 -18 14.49 0.67
 2 4 -18 15.35 0.91
 -2 -4 18 15.38 1.65
 2 -4 -18 14.24 0.71
 2 4 -17 18.01 0.74
 2 -4 -17 18.77 0.79
 -2 -4 17 18.46 1.71
 2 4 -17 17.08 0.96
 2 4 -16 0.06 0.16
 -2 -4 16 0.14 0.33
 2 -4 -16 0.14 0.18
 2 -4 -15 9.71 0.55
 -2 -4 15 8.79 1.13
 2 4 -15 9.87 0.54
 -2 -4 14 19.4 1.59
 2 -4 -14 18.4 0.71
 2 4 -14 17.71 0.7
 2 -4 -13 5.66 0.4
 2 4 -13 5.91 0.41
 -2 -4 13 5.32 0.83
 2 4 -12 2.28 0.27
 -2 -4 12 2.67 0.6
 2 4 -11 55.62 1.15
 -2 -4 11 55.61 2.39
 2 4 -10 12.01 0.54
 -2 -4 10 12.14 1.07
 -2 -4 9 2.77 0.52
 -2 -4 8 9.89 0.9
 -2 -4 7 117.13 2.92
 -2 -4 6 36.52 1.6
 -2 -4 5 70.31 2.15
 -2 -4 4 0.18 0.19
 -2 -4 3 46.25 1.73
 2 -4 -2 30.18 1.24
 -2 -4 2 30.03 1.42
 -2 -4 1 170.45 3.43
 2 -4 -1 170.27 2.94
 -2 -4 0 128.8 3.1
 2 -4 0 126.98 2.46
 2 -4 1 137.2 2.52
 -2 -4 -1 141.49 3.28
 2 -4 2 26.31 1.14
 2 -4 3 16.62 0.94
 2 -4 4 0.15 0.2
 2 -4 5 26.39 1.28
 2 -4 6 35.39 1.57
 2 -4 7 90.26 2.62
 2 -4 8 45.72 1.97
 -2 4 -8 45.06 1.02
 -2 4 -9 13.87 0.58
 2 -4 9 13.35 1.14
 -2 -4 -10 0.19 0.13
 -2 4 -10 0.22 0.13
 2 -4 10 0.15 0.3
 2 -4 11 10.72 1.14
 -2 4 -11 10.27 0.53
 -2 -4 -11 9.56 0.52
 -2 -4 -12 0.1 0.14
 2 -4 12 -0.12 0.29
 -2 4 -12 0.04 0.13
 -2 -4 -13 57.97 1.3
 2 -4 13 60.04 2.87
 -2 4 -13 61.38 1.31
 -2 -4 -14 59.16 1.36
 2 -4 14 62.06 3.03
 -2 4 -14 60.3 1.32
 -2 -4 -15 7.68 0.99
 -2 4 -15 7.79 0.52
 2 -4 15 7.08 1.15
 -2 -4 -15 8.47 0.55
 -2 -4 -16 2.59 0.62
 2 -4 16 2.26 0.7
 -2 -4 -16 2.66 0.34
 -2 4 -16 2.9 0.34
 -2 4 -17 16.27 0.74
 -2 -4 -17 18.1 1.59
 -2 -4 -17 16.67 0.78
 2 -4 17 16.53 1.75
 -2 -4 -18 8.5 1.1
 -2 -4 -18 9.84 0.62
 2 -4 18 8.36 1.28
 -2 4 -18 10.04 0.59
 -2 4 -19 11.57 0.64
 -2 -4 -19 12.54 0.7
 -2 4 -20 5.4 0.45
 -2 -4 -20 5.74 0.48
 -2 4 -21 14.56 0.7
 -2 -4 -21 14.63 0.77
 -2 -4 -22 0.4 0.18
 -2 -4 -23 11.11 0.63
 -2 -4 -24 3.75 0.37
 2 4 24 4.45 0.5
 -2 -4 -25 7.84 0.49
 2 4 25 7.82 0.57
 2 4 26 2.4 0.31
 -2 -4 -26 2.46 0.28
 2 4 27 0.96 0.19
 -2 -4 -27 0.6 0.16
 -2 6 26 0.29 0.13
 -2 6 25 2.75 0.3
 -2 6 24 0.09 0.18
 2 6 -23 0.13 0.15
 -2 6 23 0.22 0.18
 -2 6 22 1.45 0.29
 2 6 -22 1.18 0.23
 2 6 -21 2.75 0.32
 -2 6 21 3.29 0.4
 2 6 -20 0.83 0.22
 -2 6 20 1.05 0.29
 -2 6 19 32.14 1.15
 2 6 -19 29.29 1.02
 -2 6 18 0.97 0.29
 2 6 -18 0.46 0.19
 -2 6 17 4.65 0.49
 2 6 -17 4.02 0.41
 2 6 -16 0.23 0.2
 -2 6 16 0.56 0.27
 -2 -6 16 -0.28 0.33
 -2 -6 15 2.76 0.76
 2 6 -15 4.02 0.42
 -2 6 15 4.01 0.48
 2 6 -14 -0.05 0.19
 -2 -6 14 -0.01 0.27
 -2 6 14 0.61 0.26
 2 6 -13 6.55 0.51
 -2 6 13 6.33 0.51
 -2 -6 13 7 1.06
 -2 6 12 4.87 0.45
 2 6 -12 4.39 0.44
 -2 -6 12 4.12 0.83
 -2 -6 11 7.23 1.03
 2 6 -11 8.12 0.56
 -2 6 11 7.67 0.5
 2 6 -10 0.11 0.18
 -2 -6 10 -0.2 0.35
 -2 6 10 0.32 0.24
 -2 -6 9 36.77 2.17
 2 6 -9 37.06 1.14
 -2 6 9 36.42 1.01
 -2 -6 8 0.25 0.26
 2 6 -8 0.21 0.18
 -2 -6 7 3.07 0.62
 2 6 -7 3.11 0.38
 2 6 -6 1.71 0.3
 -2 -6 6 1.45 0.48
 -2 6 6 1.65 0.24
 -2 6 5 0.21 0.14
 -2 -6 5 0.62 0.35
 2 6 -5 0.31 0.18
 -2 -6 4 1.03 0.42
 2 6 -4 1.38 0.29
 -2 6 4 1.57 0.26
 -2 6 3 45 1.09
 -2 -6 3 48.15 2.41
 2 6 -3 45.38 1.21
 2 6 -2 0.81 0.24
 -2 -6 2 0.34 0.31
 -2 6 2 0.97 0.21
 -2 6 1 52.72 1.21
 -2 -6 1 54.96 2.59
 2 6 -1 52.81 1.31
 -2 6 0 17.45 0.72
 2 6 0 18.68 0.78
 2 6 1 0.53 0.18
 2 -6 1 0.82 0.36
 -2 6 -1 0.7 0.19
 2 6 2 0.44 0.21
 -2 6 -2 0.74 0.21
 2 -6 2 0.48 0.25
 2 6 3 21.43 0.82
 -2 6 -3 21.2 0.81
 2 -6 3 22.35 1.46
 2 6 4 1.13 0.23
 2 -6 4 1.39 0.41
 -2 6 -4 1.19 0.25
 -2 6 -5 16.12 0.73
 2 -6 5 17.38 1.32
 2 6 5 16.25 0.72
 2 -6 6 0.29 0.25
 -2 6 -6 0.24 0.2
 2 6 6 0.27 0.17
 2 6 7 8.97 0.55
 2 -6 7 10.46 1.08
 -2 6 -7 9.11 0.56
 -2 6 -8 0.07 0.16
 2 -6 8 0.5 0.31
 2 6 8 0.26 0.19
 2 6 9 0.14 0.16
 -2 6 -9 0.03 0.15
 2 -6 9 -0.13 0.3
 -2 6 -10 0.36 0.2
 2 -6 10 0.74 0.38
 -2 6 -11 1.82 0.3
 2 -6 11 1.69 0.53
 -2 6 -12 0.17 0.19
 2 -6 12 0.16 0.31
 2 -6 13 10.86 1.33
 -2 6 -13 10.1 0.63
 2 -6 14 1.79 0.57
 -2 6 -14 -0.05 0.2
 2 -6 15 2.49 0.7
 -2 6 -15 1.82 0.32
 -2 6 -16 0.39 0.23
 -2 6 -17 2.17 0.33
 -2 6 -18 2.43 0.35
 -2 6 -19 9.01 0.57
 2 6 20 0.15 0.26
 -2 6 -20 -0.04 0.15
 -2 6 -21 11.38 0.6
 2 6 21 11.34 0.73
 -2 6 -22 0.24 0.15
 2 6 22 0.51 0.27
 2 6 23 7.29 0.51
 2 6 24 0.18 0.16
 2 6 25 1.72 0.23
 2 8 -22 0.3 0.14
 -2 8 21 1.05 0.18
 2 8 -21 1.2 0.2
 -2 8 20 -0.01 0.13
 2 8 -20 0.26 0.15
 -2 8 19 19.5 0.7
 2 8 -19 20.14 0.79
 -2 8 18 2.45 0.27
 2 8 -18 2.43 0.32
 2 8 -17 0.28 0.18
 -2 8 17 -0.08 0.15
 2 8 -16 0.11 0.17
 2 8 -15 16.63 0.83
 2 8 -14 2.69 0.37
 2 8 -13 11.94 0.73
 2 8 -12 3.77 0.46
 2 8 -11 11.05 0.73
 2 8 -10 0.16 0.23
 2 8 -9 1.32 0.35
 2 8 -8 0.26 0.22
 2 8 -7 1.15 0.3
 -2 8 6 0.05 0.16
 2 8 -6 -0.35 0.3
 -2 8 5 8.2 0.55
 2 8 -5 7.92 0.62
 -2 8 4 16.6 0.78
 2 8 -4 14.81 0.87
 -2 8 3 68.16 1.58
 2 8 -3 69.81 1.76
 2 8 -2 34.36 1.25
 -2 8 2 33.8 1.14
 -2 8 1 131.39 2.21
 2 8 -1 130.96 2.4
 -2 8 0 12.17 0.7
 2 8 0 11.32 0.74
 -2 8 -1 0.18 0.2
 2 8 1 0.22 0.23
 2 8 2 -0.01 0.22
 -2 8 -2 -0.24 0.23
 -2 8 -3 12.19 0.71
 2 8 3 11.42 0.74
 2 8 4 0.11 0.2
 -2 8 -4 0.04 0.19
 2 8 5 9.45 0.66
 -2 8 -5 9.51 0.67
 -2 8 -6 1.75 0.33
 2 8 6 2.31 0.4
 2 8 7 30.28 1.13
 -2 8 -7 32.4 1.18
 -2 8 -8 5.81 0.55
 2 8 8 6.54 0.54
 2 8 9 0.72 0.25
 -2 8 -9 0.7 0.25
 2 8 10 0.54 0.22
 -2 8 -10 0.49 0.27
 2 8 11 2.9 0.36
 -2 8 -11 3.41 0.42
 -2 8 -12 3.91 0.43
 -2 8 -13 1.71 0.31
 -2 8 -14 7.14 0.56
 -2 8 -15 38.07 1.19
 -2 8 -16 5.99 0.48
 -2 8 -17 0.29 0.17
 2 8 17 0.33 0.17
 -2 8 -18 -0.07 0.14
 2 8 18 -0.15 0.15
 -2 8 -19 3.28 0.32
 2 8 19 3.27 0.3
 -2 8 -20 0.88 0.19
 -2 8 -21 3.72 0.3
 2 10 -16 3.69 0.32
 2 10 -15 0.07 0.14
 2 10 -14 0.21 0.16
 2 10 -13 0.05 0.14
 2 10 -12 0.89 0.22
 2 10 -11 2.93 0.37
 2 10 -10 6 0.49
 2 10 -9 6 0.51
 2 10 -8 2.24 0.35
 2 10 -7 1.39 0.3
 2 10 -6 1.05 0.26
 2 10 -5 2.69 0.38
 2 10 -4 2.33 0.36
 -2 10 3 0.11 0.14
 2 10 -3 0.61 0.24
 -2 10 2 3.85 0.38
 2 10 -2 4.53 0.48
 -2 10 1 2.73 0.34
 2 10 -1 3.16 0.4
 2 10 0 7.04 0.56
 -2 10 0 7.34 0.51
 -2 10 -1 1.11 0.25
 2 10 1 1.37 0.29
 2 10 2 3.5 0.4
 -2 10 -2 3.2 0.37
 -2 10 -3 2.22 0.32
 2 10 3 2.08 0.33
 2 10 4 4.21 0.42
 -2 10 -4 4.09 0.4
 -2 10 -5 2.06 0.31
 2 10 5 1.69 0.29
 2 10 6 10.86 0.62
 -2 10 -6 10.26 0.62
 2 10 7 6.85 0.49
 -2 10 -7 7.56 0.53
 -2 10 -8 6.84 0.5
 -2 10 -9 0.1 0.15
 -2 10 -10 0.92 0.21
 -2 10 -11 -0.08 0.15
 -2 10 -12 -0.01 0.14
 -2 10 -13 0 0.14
 -2 10 -14 0.93 0.19
 3 1 -31 1.08 0.2
 3 -1 -31 0.64 0.17
 3 1 -30 0.32 0.15
 3 -1 -30 0.88 0.21
 3 -1 -29 29.11 0.97
 3 1 -29 30.22 1
 3 1 -28 0.46 0.22
 3 -1 -28 0.38 0.18
 -3 1 28 0.45 0.16
 3 1 -27 23.84 1.01
 3 -1 -27 24.44 1
 -3 1 27 24.63 0.84
 -3 1 26 0.36 0.18
 3 -1 -26 0.46 0.23
 3 1 -26 0.37 0.24
 3 1 -25 0.83 0.33
 -3 1 25 0.98 0.26
 3 -1 -25 1.02 0.31
 -3 1 24 1.39 0.28
 3 -1 -24 1.28 0.31
 3 1 -24 0.66 0.29
 3 -1 -23 0.13 0.29
 3 1 -23 0.15 0.29
 -3 1 23 0.45 0.26
 -3 -1 22 0.13 0.34
 -3 1 22 0.74 0.45
 3 -1 -22 -0.2 0.28
 3 1 -22 0.12 0.28
 -3 1 22 0.14 0.27
 -3 -1 21 18.48 1.85
 -3 1 21 19.98 0.9
 -3 1 21 17.36 1.75
 3 1 -21 18.86 1.05
 3 -1 -21 20.82 1.03
 -3 1 20 4.6 0.91
 -3 -1 20 3.39 0.8
 3 1 -20 3.03 0.53
 3 -1 -20 3.7 0.48
 3 1 -19 8 0.7
 -3 -1 19 7.69 1.14
 3 -1 -19 7.11 0.62
 -3 -1 18 2.19 0.64
 3 -1 -18 2.43 0.41
 3 1 -18 1.99 0.42
 -3 -1 17 0.4 0.38
 3 -1 -17 0.33 0.23
 -3 -1 16 1.82 0.54
 3 -1 -16 2.35 0.39
 -3 -1 15 1.78 0.51
 3 -1 -15 1.93 0.35
 3 -1 -15 2.36 0.36
 3 -1 -14 0.47 0.23
 -3 -1 14 0.01 0.3
 -3 -1 13 91.65 2.98
 3 1 -13 89.67 2.05
 3 -1 -13 90.5 2.05
 3 -1 -12 3.15 0.38
 -3 -1 12 3.09 0.57
 3 1 -12 3.17 0.4
 3 -1 -11 30.43 1.05
 3 1 -11 28.61 1.02
 -3 -1 11 30.77 1.54
 3 1 -10 13.59 0.66
 -3 -1 10 15.67 1.06
 3 1 -9 -0.06 0.12
 -3 -1 9 0.03 0.22
 3 1 -8 6.48 0.39
 -3 -1 8 6.96 0.64
 -3 -1 7 20.84 1
 -3 -1 6 6.07 0.52
 -3 -1 5 0.6 0.2
 -3 -1 4 17.33 0.68
 -3 -1 3 311.69 2.7
 -3 -1 2 2.39 0.26
 -3 -1 1 82.27 1.51
 -3 1 0 27.91 0.77
 -3 -1 0 28.1 0.97
 -3 1 -1 1.03 0.19
 -3 1 -2 42.3 1.09
 -3 1 -3 4.33 0.39
 -3 1 -4 0.03 0.16
 -3 1 -5 141.67 2.37
 -3 1 -6 1.8 0.33
 -3 1 -7 14.23 0.85
 -3 -1 -7 13.98 0.83
 -3 -1 -8 0.27 0.21
 -3 1 -8 0.18 0.17
 -3 -1 -9 108.23 2.53
 -3 1 -9 106.74 2.56
 -3 -1 -10 11.58 0.9
 -3 1 -10 11.82 0.92
 -3 1 -11 0.65 0.27
 -3 -1 -11 1.42 0.36
 -3 -1 -12 0.04 0.21
 -3 -1 -12 0.18 0.17
 -3 1 -12 0.36 0.27
 -3 1 -13 54.63 1.07
 -3 -1 -13 52.15 1.25
 -3 1 -13 52.7 1.28
 -3 -1 -13 51.55 2.14
 -3 1 -14 18.9 0.68
 -3 1 -14 19.5 1.39
 -3 -1 -14 18.21 0.78
 -3 1 -14 18.7 0.8
 -3 -1 -14 19.04 1.37
 -3 1 -15 11.04 0.53
 -3 1 -15 10 1.05
 -3 -1 -15 10.97 1.11
 -3 1 -15 10.54 0.64
 -3 -1 -15 10.71 0.64
 -3 -1 -16 1.46 0.31
 -3 1 -16 0.66 0.35
 -3 1 -16 1.15 0.27
 -3 -1 -16 1.24 0.45
 -3 -1 -17 0.28 0.36
 -3 -1 -17 0.16 0.2
 -3 1 -17 0.34 0.32
 -3 1 -17 0.51 0.26
 -3 -1 -18 0.53 0.34
 -3 -1 -18 0.7 0.27
 -3 1 -18 0.86 0.47
 -3 1 -18 1.06 0.29
 -3 -1 -19 2.13 0.57
 -3 1 -19 3.1 0.4
 3 -1 19 2.95 0.95
 -3 -1 -19 3.03 0.4
 -3 1 -20 1.78 0.32
 -3 -1 -20 1.94 0.36
 3 -1 20 1.98 0.75
 -3 -1 -21 23.16 1.01
 -3 1 -21 23.09 1
 -3 1 -22 0.07 0.2
 -3 -1 -22 0.05 0.19
 -3 1 -23 1.37 0.28
 -3 -1 -23 1.77 0.33
 -3 -1 -24 0.99 0.28
 -3 1 -24 0.83 0.23
 -3 1 -25 6.01 0.47
 3 1 25 5.93 0.51
 -3 -1 -25 6.88 0.51
 -3 -1 -26 -0.05 0.16
 -3 1 -26 -0.16 0.17
 3 1 26 0.07 0.16
 -3 -1 -27 0.33 0.17
 -3 1 -27 0.34 0.16
 -3 1 -28 0.31 0.13
 -3 -1 -28 0.36 0.16
 -3 3 29 7.71 0.43
 3 -3 -29 7.39 0.45
 3 3 -29 7.09 0.44
 3 -3 -28 1.76 0.25
 3 3 -28 1.33 0.25
 -3 3 28 1.58 0.23
 3 -3 -27 0.1 0.15
 3 3 -27 0.22 0.2
 -3 3 27 0.01 0.15
 3 -3 -26 0.42 0.2
 3 3 -26 0.73 0.25
 -3 3 26 0.36 0.2
 -3 3 25 1.02 0.28
 3 -3 -25 1.17 0.26
 3 3 -25 0.7 0.26
 3 3 -24 -0.02 0.26
 -3 3 24 0.5 0.24
 3 -3 -24 0.42 0.2
 -3 3 23 0.19 0.28
 3 -3 -23 0.03 0.21
 3 3 -23 0.04 0.25
 3 -3 -22 2.91 0.39
 -3 3 22 3.11 0.47
 3 3 -22 2.83 0.49
 3 3 -21 0.37 0.34
 -3 -3 21 -0.14 0.38
 -3 3 21 0.82 0.34
 3 -3 -21 0.52 0.23
 -3 -3 20 0.34 0.45
 3 -3 -20 0.32 0.25
 3 3 -20 0.39 0.32
 -3 -3 19 1.12 0.57
 3 3 -19 0.73 0.18
 3 3 -19 0.57 0.35
 3 -3 -19 0.68 0.23
 3 3 -18 2.17 0.25
 3 -3 -18 1.85 0.31
 -3 -3 17 1.47 0.56
 3 3 -17 1.77 0.24
 3 -3 -17 1.41 0.28
 3 3 -16 0.14 0.12
 -3 -3 16 0.05 0.28
 3 -3 -16 0.23 0.19
 3 3 -15 0.04 0.13
 3 -3 -15 -0.17 0.2
 -3 -3 15 0.35 0.32
 -3 -3 14 4.68 0.8
 3 3 -14 5.3 0.36
 3 -3 -14 5.49 0.44
 -3 -3 13 53.99 2.38
 -3 -3 12 26.08 1.61
 -3 -3 11 51.93 2.12
 -3 -3 10 5.75 0.72
 -3 -3 9 7.18 0.75
 -3 -3 8 3.01 0.48
 -3 -3 7 1 0.32
 -3 -3 6 22.71 1.15
 -3 -3 5 3.39 0.46
 -3 -3 4 80.52 2.02
 -3 -3 3 3.42 0.44
 -3 -3 2 11.74 0.82
 3 -3 -2 13.14 0.62
 3 -3 -1 12.58 0.59
 -3 -3 1 12.61 0.88
 3 -3 0 19.74 0.74
 -3 -3 0 20.27 1.17
 3 -3 1 88.52 1.64
 -3 -3 -1 84.48 2.36
 3 -3 2 40.61 1.22
 3 -3 3 26.76 1.1
 3 -3 4 68.45 1.85
 3 -3 5 65.47 1.98
 3 -3 6 101.21 2.61
 3 -3 7 61.33 2.23
 3 -3 8 33.73 1.75
 3 -3 9 3 0.61
 -3 3 -9 2.19 0.5
 -3 3 -10 22.81 1.45
 -3 3 -10 25.46 0.74
 3 -3 10 22.45 1.6
 -3 3 -11 1.76 0.23
 -3 -3 -11 1.59 0.22
 -3 3 -11 1.22 0.43
 3 -3 11 1.47 0.47
 3 -3 12 5.35 0.88
 -3 -3 -12 6.06 0.43
 -3 3 -12 5.54 0.38
 -3 3 -12 5.85 0.82
 -3 -3 -13 4.25 0.38
 -3 -3 -13 5.05 0.75
 -3 3 -13 4.48 0.35
 3 -3 13 4.32 0.87
 -3 3 -13 3.45 0.35
 -3 3 -14 29.93 0.9
 -3 -3 -14 33.19 1.92
 -3 -3 -14 31.12 1
 3 -3 14 31.8 2.26
 -3 3 -14 28.03 0.96
 -3 3 -15 26.83 0.88
 -3 3 -15 26.88 0.95
 -3 -3 -15 28.66 1.85
 -3 -3 -15 27.28 0.98
 3 -3 15 27.35 2.16
 -3 -3 -16 17.33 0.8
 3 -3 16 16.56 1.76
 -3 3 -16 17.53 0.73
 -3 -3 -16 16.97 1.48
 -3 3 -16 17.08 0.78
 -3 3 -17 0.29 0.21
 -3 -3 -17 0.04 0.17
 -3 3 -17 -0.12 0.18
 -3 -3 -17 -0.23 0.32
 3 -3 17 -0.27 0.53
 -3 3 -18 0.78 0.24
 3 -3 18 0.93 0.52
 -3 -3 -18 0.85 0.24
 -3 3 -18 1 0.24
 -3 -3 -18 0.29 0.28
 -3 3 -19 0.89 0.22
 -3 3 -19 0.42 0.2
 -3 -3 -19 1.09 0.29
 3 -3 19 1.16 0.59
 -3 -3 -20 1.32 0.29
 -3 3 -20 1.46 0.27
 -3 3 -21 23.03 0.91
 -3 -3 -21 22.72 0.96
 -3 3 -22 4.11 0.4
 -3 -3 -22 4.2 0.44
 -3 -3 -23 0.05 0.18
 -3 3 -23 0.28 0.16
 -3 3 -24 -0.09 0.17
 -3 -3 -24 -0.04 0.16
 3 3 25 0.79 0.27
 -3 -3 -25 0.38 0.16
 -3 -3 -26 0.33 0.15
 3 3 26 0.43 0.22
 3 3 27 0.37 0.16
 -3 -3 -27 0.18 0.12
 -3 5 28 18.56 0.64
 -3 5 27 -0.1 0.16
 -3 5 26 0.32 0.18
 -3 5 25 0.26 0.19
 -3 5 24 8.1 0.58
 -3 5 23 0.1 0.2
 3 5 -23 0.3 0.15
 3 5 -22 2.54 0.29
 -3 5 22 3.12 0.42
 -3 5 21 0.44 0.27
 3 5 -21 0.23 0.14
 3 5 -20 1.7 0.27
 -3 5 20 2.01 0.36
 -3 5 19 3.5 0.49
 3 5 -19 2.52 0.34
 -3 5 18 3.52 0.48
 -3 -5 18 4 0.89
 3 5 -18 3.23 0.37
 -3 5 17 3.74 0.48
 3 5 -17 3.55 0.37
 -3 -5 17 3.05 0.76
 3 5 -16 2.6 0.33
 -3 -5 16 2.85 0.74
 -3 5 16 3 0.42
 -3 -5 15 0.31 0.32
 -3 5 15 0.45 0.28
 3 5 -15 -0.15 0.17
 3 5 -14 21.52 0.83
 -3 -5 14 20.83 1.73
 3 5 -13 6.9 0.49
 -3 -5 13 7.17 0.99
 -3 -5 12 35.72 2.14
 3 5 -12 36.32 1.06
 -3 -5 11 14.29 1.32
 3 5 -11 13.79 0.66
 3 5 -10 32.62 0.99
 -3 5 10 29.84 0.91
 -3 -5 10 32.79 1.92
 3 5 -9 6.07 0.45
 -3 -5 9 6.31 0.84
 -3 5 9 6.06 0.41
 3 5 -8 15.18 0.66
 -3 -5 8 16.06 1.28
 -3 -5 7 10.49 1.01
 3 5 -7 9.5 0.54
 -3 -5 6 6.46 0.8
 3 5 -6 6.53 0.46
 3 5 -5 35.7 0.98
 -3 -5 5 34.84 1.82
 -3 -5 4 1.69 0.47
 -3 -5 3 4.04 0.67
 -3 -5 2 70.99 2.65
 3 -5 -1 0.04 0.16
 -3 -5 1 -0.28 0.36
 3 -5 0 3.15 0.46
 -3 -5 0 3.46 0.65
 3 -5 1 20.05 1.14
 3 -5 2 11.04 0.85
 3 -5 3 6.34 0.67
 -3 5 -4 20.6 0.71
 3 -5 4 19.22 1.18
 -3 5 -5 1.79 0.25
 3 -5 5 1.05 0.34
 -3 5 -6 116.23 1.72
 3 -5 6 118.58 3.12
 3 -5 7 0.3 0.2
 -3 5 -7 0.03 0.13
 -3 5 -8 1.02 0.21
 3 -5 8 0.95 0.38
 -3 -5 -8 1.15 0.2
 -3 5 -9 1.34 0.25
 -3 -5 -9 1.37 0.21
 -3 5 -10 33.93 1.01
 -3 -5 -10 33.05 0.95
 3 -5 10 34.1 1.99
 3 -5 11 8.77 1.07
 -3 -5 -11 7.36 0.48
 -3 5 -11 8.12 0.52
 3 -5 12 11.93 1.28
 -3 5 -12 12.49 0.64
 -3 -5 -12 12.03 0.62
 -3 5 -13 1.15 0.25
 -3 -5 -13 0.86 0.22
 -3 5 -14 27.49 0.97
 -3 -5 -14 27.12 0.95
 3 -5 14 25.78 2.03
 -3 -5 -15 20.29 0.85
 3 -5 15 21.66 1.91
 -3 5 -15 20.87 0.86
 -3 -5 -15 20.4 1.69
 -3 -5 -16 46.35 1.29
 -3 5 -16 48.22 1.3
 3 -5 16 46.44 2.85
 -3 -5 -16 47.1 2.63
 -3 5 -17 0.13 0.16
 -3 -5 -17 0.17 0.17
 -3 -5 -18 0.08 0.17
 -3 5 -18 0.36 0.19
 -3 -5 -19 -0.07 0.16
 -3 5 -19 0.05 0.16
 -3 -5 -20 9.15 0.59
 -3 5 -20 9.42 0.58
 -3 5 -21 0.9 0.2
 -3 -5 -21 1.09 0.25
 -3 -5 -22 23.02 0.86
 3 5 23 0.71 0.28
 -3 -5 -23 0.28 0.16
 3 5 24 1.82 0.33
 -3 -5 -24 1.11 0.2
 3 5 25 0.01 0.15
 -3 -5 -25 0.05 0.11
 3 5 26 1.84 0.25
 -3 7 25 0.33 0.14
 -3 7 24 -0.2 0.15
 -3 7 23 6.07 0.41
 3 7 -23 4.95 0.35
 3 7 -22 0.71 0.18
 -3 7 22 0.78 0.19
 -3 7 21 -0.05 0.15
 3 7 -21 0.05 0.14
 -3 7 20 8.16 0.52
 3 7 -20 8.28 0.54
 -3 7 19 1.03 0.23
 3 7 -19 1.1 0.24
 3 7 -18 0.05 0.16
 -3 7 18 0.07 0.17
 3 7 -17 7.6 0.56
 -3 7 17 8.49 0.54
 3 7 -16 0.97 0.26
 -3 7 16 0.83 0.21
 3 7 -15 3.74 0.43
 -3 7 15 3.87 0.4
 -3 7 14 1.39 0.26
 3 7 -14 1.84 0.33
 -3 7 13 5.43 0.43
 3 7 -13 5.39 0.51
 -3 -7 13 5.86 1.05
 3 7 -12 15.67 0.84
 -3 -7 12 14.49 1.68
 3 7 -11 2.11 0.38
 -3 -7 11 1.93 0.67
 -3 -7 10 24.81 2.1
 3 7 -10 24.96 1.05
 3 7 -9 2.48 0.38
 -3 -7 9 2.95 0.75
 3 7 -8 5.77 0.52
 -3 -7 8 5.53 0.99
 -3 -7 7 1.99 0.62
 3 7 -7 1.99 0.35
 3 7 -6 2.45 0.36
 -3 -7 6 2.5 0.7
 -3 -7 5 0.73 0.54
 3 7 -5 0.33 0.21
 -3 7 5 0.18 0.16
 -3 7 4 35.81 1.06
 3 7 -4 34.44 1.21
 -3 -7 4 38.4 2.54
 3 7 -3 11.78 0.75
 -3 7 3 12.42 0.63
 -3 -7 3 11.67 1.39
 3 7 -2 68.47 1.64
 -3 7 2 68.03 1.46
 -3 7 1 0.42 0.17
 3 7 -1 0.88 0.29
 3 7 0 1.69 0.33
 -3 7 0 1.04 0.22
 3 7 1 0.38 0.24
 -3 7 -1 0.15 0.17
 -3 7 -2 4.67 0.44
 3 7 2 4.75 0.47
 3 7 3 7.37 0.57
 -3 7 -3 8.03 0.55
 3 7 4 6.92 0.55
 -3 7 -4 6.36 0.51
 3 7 5 0.77 0.27
 -3 7 -5 0.48 0.22
 -3 7 -6 10.48 0.66
 3 7 6 10.64 0.67
 -3 7 -7 0.35 0.21
 3 7 7 0.31 0.21
 3 7 8 2.33 0.35
 -3 7 -8 1.92 0.34
 -3 7 -9 3.91 0.42
 3 7 9 3.69 0.43
 3 7 10 23.87 0.97
 -3 7 -10 24.22 1.02
 3 7 11 0.12 0.22
 -3 7 -11 0.21 0.21
 3 7 12 6.95 0.54
 -3 7 -12 6.77 0.55
 -3 7 -13 0.6 0.22
 3 7 13 0.56 0.22
 -3 7 -14 13.22 0.75
 -3 7 -15 0.02 0.18
 -3 7 -16 1.97 0.33
 -3 7 -17 3.65 0.39
 3 7 17 3.44 0.46
 3 7 18 0.75 0.29
 -3 7 -18 0.11 0.15
 3 7 19 0.65 0.24
 -3 7 -19 0.51 0.19
 -3 7 -20 7.36 0.47
 3 7 20 7.48 0.53
 -3 7 -21 0.8 0.18
 3 7 21 0.63 0.21
 3 7 22 3.46 0.31
 3 9 -19 1.48 0.22
 3 9 -18 4.73 0.38
 3 9 -17 0.81 0.22
 3 9 -16 1.47 0.26
 3 9 -15 0.3 0.19
 3 9 -14 3.52 0.4
 3 9 -13 15.55 0.82
 3 9 -12 15.78 0.84
 3 9 -11 13.52 0.78
 3 9 -10 6.03 0.56
 3 9 -9 0.04 0.25
 3 9 -8 2.65 0.4
 3 9 -7 0.68 0.28
 3 9 -6 8.92 0.68
 3 9 -5 0.51 0.24
 3 9 -4 14.85 0.86
 3 9 -3 12.77 0.82
 -3 9 3 12.22 0.67
 -3 9 2 3.98 0.4
 3 9 -2 4.14 0.49
 3 9 -1 1.98 0.37
 -3 9 1 1.76 0.29
 -3 9 0 14.76 0.77
 3 9 0 16.23 0.88
 3 9 1 0.57 0.24
 -3 9 -1 0.58 0.23
 -3 9 -2 0.77 0.23
 3 9 2 0.32 0.21
 3 9 3 22.47 1.02
 -3 9 -3 20.6 0.93
 3 9 4 8.13 0.64
 -3 9 -4 9.04 0.63
 3 9 5 14.5 0.82
 -3 9 -5 14.64 0.79
 -3 9 -6 24.76 1.01
 3 9 6 24.71 1.02
 3 9 7 4.04 0.44
 -3 9 -7 4.33 0.45
 3 9 8 0.34 0.2
 -3 9 -8 0.04 0.18
 -3 9 -9 5.18 0.47
 3 9 9 5.33 0.47
 3 9 10 6.02 0.48
 -3 9 -10 6.14 0.52
 -3 9 -11 0.39 0.2
 -3 9 -12 2.31 0.32
 -3 9 -13 2.89 0.34
 -3 9 -14 8.36 0.52
 -3 9 -15 0.2 0.14
 -3 9 -16 0.04 0.13
 -3 9 -17 0.08 0.12
 -3 9 -18 4.61 0.33
 3 11 -11 7.87 0.45
 3 11 -10 1.77 0.25
 3 11 -9 0.8 0.2
 3 11 -8 0.25 0.17
 3 11 -7 0.31 0.17
 3 11 -6 0.42 0.19
 3 11 -5 0.28 0.18
 3 11 -4 0.33 0.18
 3 11 -3 7.13 0.49
 3 11 -2 0.83 0.21
 3 11 -1 0.06 0.16
 3 11 0 0.38 0.17
 3 11 1 0.15 0.14
 3 11 2 0.27 0.17
 -3 11 -2 0.31 0.12
 -3 11 -3 4.77 0.35
 3 11 3 4.95 0.39
 3 11 4 0.86 0.19
 -3 11 -4 0.68 0.17
 -3 11 -5 18.22 0.65
 -3 11 -6 0.77 0.17
 -3 11 -7 1.67 0.22
 4 0 -31 -0.01 0.13
 4 0 -30 19.45 0.78
 4 0 -29 0.04 0.17
 4 0 -28 1.71 0.3
 4 0 -27 0.14 0.2
 4 0 -26 3.53 0.45
 4 0 -25 0.1 0.25
 4 0 -24 11.38 0.83
 -4 0 24 11.56 0.62
 -4 0 23 0.02 0.16
 4 0 -23 0.15 0.28
 -4 0 22 7.18 0.49
 -4 0 22 6.84 1.09
 4 0 -22 7.07 0.68
 -4 0 21 0.11 0.19
 4 0 -21 -0.04 0.3
 -4 0 21 0.43 0.4
 -4 0 20 2.89 0.36
 -4 0 20 1.87 0.62
 4 0 -20 3.45 0.54
 -4 0 19 0.18 0.24
 -4 0 19 -0.06 0.32
 4 0 -19 -0.11 0.27
 4 0 -18 127.72 2.56
 -4 0 18 123.38 1.87
 -4 0 18 125.53 4.16
 -4 0 17 0.2 0.2
 -4 0 17 -0.04 0.3
 -4 0 16 15.99 1.36
 -4 0 15 0.11 0.33
 -4 0 14 5.62 0.82
 -4 0 13 0.02 0.23
 4 0 -13 0.05 0.12
 4 0 -12 55.82 1.28
 -4 0 12 55.08 2.08
 -4 0 11 0.13 0.22
 4 0 -11 0 0.1
 -4 0 10 19.32 1.11
 4 0 -10 17.6 0.59
 4 0 -9 0.07 0.08
 -4 0 9 -0.06 0.22
 -4 0 8 60.65 1.61
 4 0 -8 56.99 0.79
 -4 0 7 -0.04 0.16
 4 0 -7 0.01 0.03
 -4 0 6 469.58 3.69
 -4 0 5 -0.02 0.1
 -4 0 4 34.36 0.76
 -4 0 3 0.04 0.07
 -4 0 3 0.1 0.06
 -4 0 2 2.9 0.2
 -4 0 2 2.74 0.25
 -4 0 1 0.03 0.08
 -4 0 0 58.49 1.08
 -4 0 -1 0 0.12
 -4 0 -2 4.53 0.38
 -4 0 -3 0.06 0.16
 -4 0 -4 82.06 1.78
 -4 0 -5 0.14 0.2
 -4 0 -6 17.56 0.94
 -4 0 -7 0.07 0.2
 -4 0 -8 61.72 1.92
 -4 0 -9 0.1 0.2
 -4 0 -10 37.34 1.64
 -4 0 -11 -0.09 0.2
 -4 0 -12 217.4 2.44
 -4 0 -12 204.8 4.32
 -4 0 -13 -0.15 0.26
 -4 0 -13 0.02 0.16
 -4 0 -14 109.15 3.4
 -4 0 -14 107.57 1.87
 -4 0 -15 0.09 0.18
 -4 0 -15 -0.08 0.25
 -4 0 -16 0.73 0.34
 -4 0 -16 0.66 0.24
 -4 0 -17 0.11 0.2
 -4 0 -17 0.14 0.32
 -4 0 -18 0.27 0.45
 -4 0 -18 0.16 0.19
 -4 0 -19 1.08 0.49
 -4 0 -19 0.06 0.2
 -4 0 -20 38.41 1.26
 -4 0 -21 0.02 0.2
 -4 0 -22 74.28 1.74
 -4 0 -23 -0.14 0.2
 -4 0 -24 2.45 0.33
 -4 0 -25 0.1 0.17
 -4 0 -26 2.05 0.28
 -4 0 -27 0.05 0.14
 -4 0 -28 0.64 0.15
 4 -2 -30 10.64 0.54
 -4 2 30 10.58 0.45
 4 2 -30 10.84 0.56
 -4 2 29 6.86 0.4
 4 -2 -29 7.37 0.49
 4 2 -29 7.23 0.51
 4 2 -28 11.18 0.67
 -4 2 28 10.66 0.54
 4 -2 -28 10.5 0.62
 4 2 -27 -0.02 0.21
 4 -2 -27 0.03 0.19
 -4 2 27 0.02 0.15
 4 -2 -26 -0.09 0.18
 4 2 -26 -0.16 0.26
 -4 2 26 0.09 0.16
 -4 2 25 1.05 0.28
 4 2 -25 0.9 0.3
 4 -2 -25 0.85 0.28
 4 -2 -24 0.18 0.2
 -4 2 24 0.17 0.21
 4 2 -24 0.05 0.25
 4 2 -23 4.18 0.57
 -4 2 23 4.87 0.48
 4 -2 -23 4.2 0.48
 4 2 -22 1.79 0.43
 4 -2 -22 1.53 0.35
 -4 2 22 1.53 0.36
 -4 2 21 1.56 0.36
 -4 -2 21 0.89 0.46
 4 -2 -21 0.97 0.28
 4 2 -21 1.47 0.44
 -4 2 20 9.07 1.23
 -4 2 20 9.54 0.63
 -4 -2 20 8.5 1.19
 4 -2 -20 9.53 0.68
 4 2 -20 8.53 0.76
 4 -2 -19 1.69 0.36
 -4 -2 19 1.25 0.5
 -4 -2 18 2.15 0.67
 4 -2 -18 1.67 0.34
 -4 -2 17 -0.21 0.29
 4 -2 -17 0.12 0.23
 4 -2 -16 1.18 0.31
 -4 -2 16 0.92 0.43
 4 -2 -15 0.79 0.28
 -4 -2 15 0.76 0.4
 -4 -2 14 40.14 2.06
 -4 -2 13 0.12 0.28
 -4 -2 12 66.32 2.36
 -4 -2 11 3.88 0.6
 -4 -2 10 29.18 1.42
 -4 -2 9 37.63 1.51
 -4 -2 8 0.33 0.22
 -4 -2 7 10.37 0.75
 -4 -2 6 84.46 1.92
 -4 -2 5 5.21 0.5
 -4 -2 4 18.41 0.87
 -4 -2 3 2.16 0.34
 -4 -2 2 2.16 0.36
 4 -2 -2 1.51 0.11
 -4 -2 1 3.53 0.45
 4 -2 -1 3.55 0.21
 -4 -2 0 50.17 1.7
 4 -2 0 50.47 0.98
 4 -2 1 118 1.85
 -4 2 -2 134.87 2.38
 -4 2 -3 29.94 1.19
 -4 2 -4 13.62 0.85
 -4 2 -5 77.58 2.08
 -4 2 -6 47.94 1.69
 -4 2 -7 3.7 0.54
 -4 2 -8 10 0.86
 -4 2 -9 2.33 0.47
 -4 -2 -10 1.19 0.36
 -4 2 -10 1.54 0.42
 -4 -2 -11 0.12 0.15
 -4 -2 -11 0.09 0.22
 -4 2 -11 0.25 0.29
 -4 2 -11 0.1 0.11
 -4 2 -12 7.36 0.89
 -4 -2 -12 8.02 0.49
 -4 2 -12 6.81 0.45
 -4 -2 -12 8.21 0.9
 -4 2 -12 7.91 0.44
 -4 2 -13 0.83 0.18
 -4 2 -13 0.52 0.37
 -4 -2 -13 0.93 0.44
 -4 -2 -13 1.02 0.23
 -4 2 -13 0.85 0.22
 -4 2 -14 1.28 0.26
 -4 2 -14 0.94 0.19
 -4 2 -14 0.75 0.37
 -4 -2 -14 0.91 0.24
 -4 -2 -14 1.03 0.39
 -4 2 -15 2.44 0.66
 -4 2 -15 2.28 0.34
 -4 -2 -15 1.89 0.31
 -4 2 -15 1.9 0.25
 -4 -2 -15 2.18 0.53
 -4 2 -16 1.34 0.24
 4 -2 16 1.02 0.66
 -4 -2 -16 1.64 0.31
 -4 -2 -16 1.29 0.53
 -4 2 -16 1.57 0.53
 -4 2 -16 1.64 0.3
 -4 -2 -17 2.68 0.71
 -4 2 -17 2.39 0.35
 -4 -2 -17 2.21 0.34
 -4 2 -17 1.34 0.5
 4 -2 17 2.97 0.91
 -4 -2 -18 2.78 0.39
 -4 -2 -18 3.79 0.79
 -4 2 -18 1.95 0.63
 -4 2 -18 2.48 0.35
 4 -2 18 2.04 0.78
 4 -2 19 3.44 0.96
 -4 2 -19 4.71 0.45
 -4 -2 -19 4 0.45
 -4 -2 -19 4.37 0.87
 -4 2 -20 13.71 0.74
 -4 -2 -20 14.21 0.78
 -4 -2 -21 6.01 0.53
 -4 2 -21 6.84 0.53
 -4 -2 -22 4.17 0.45
 -4 2 -22 4 0.41
 -4 -2 -23 1.97 0.32
 -4 2 -23 2.55 0.33
 -4 2 -24 4.5 0.41
 -4 -2 -24 4.19 0.43
 -4 2 -25 0.48 0.16
 -4 -2 -25 0.41 0.19
 4 2 26 1.12 0.25
 -4 2 -26 0.9 0.18
 -4 -2 -26 1.1 0.21
 4 2 27 0.44 0.17
 -4 -2 -27 0.34 0.14
 -4 4 29 1.19 0.2
 4 4 -28 -0.06 0.14
 4 -4 -28 -0.04 0.12
 -4 4 28 0 0.16
 4 -4 -27 2.78 0.31
 4 4 -27 2.41 0.32
 -4 4 27 2.63 0.31
 4 4 -26 2.71 0.37
 4 -4 -26 2.64 0.31
 -4 4 26 2.83 0.33
 -4 4 25 2.32 0.35
 4 -4 -25 2.49 0.32
 4 4 -25 1.73 0.32
 4 4 -24 3.02 0.46
 -4 4 24 3.72 0.44
 4 -4 -24 3.42 0.38
 4 -4 -23 29.89 1.04
 4 4 -23 28.02 1.23
 -4 4 23 30.91 1.14
 -4 4 22 13.66 0.77
 4 -4 -22 12.37 0.68
 4 4 -22 12.36 0.86
 4 -4 -21 43.08 1.26
 -4 4 21 42.88 1.37
 4 4 -21 42.9 1.59
 -4 -4 20 49.78 2.98
 4 4 -20 48.76 1.2
 4 4 -20 47.9 1.69
 -4 4 20 50.88 1.44
 4 -4 -20 49.2 1.34
 4 4 -19 34.59 1.01
 4 -4 -19 33.66 1.09
 -4 4 19 35.66 1.2
 4 4 -19 31.29 1.38
 -4 -4 19 32.39 2.34
 4 -4 -18 0.21 0.2
 -4 4 18 0.6 0.28
 -4 -4 18 0.44 0.45
 4 4 -18 0.07 0.14
 -4 4 17 2.73 0.4
 4 -4 -17 1.75 0.27
 -4 -4 17 2.17 0.63
 4 4 -17 2.09 0.26
 4 4 -16 0.17 0.15
 -4 -4 16 0.37 0.33
 -4 4 16 0.63 0.29
 4 4 -15 32.58 0.95
 -4 -4 15 33.95 2.11
 -4 -4 14 10.75 1.18
 4 4 -14 10.33 0.54
 -4 -4 13 35.2 2.01
 4 4 -13 34.07 0.94
 -4 -4 12 5.46 0.82
 4 4 -12 5.14 0.38
 4 4 -11 0.5 0.16
 -4 -4 11 0.61 0.32
 -4 -4 10 0.2 0.24
 -4 -4 9 7.36 0.82
 -4 -4 8 18.87 1.26
 -4 -4 7 4.79 0.64
 -4 -4 6 10.2 0.88
 -4 -4 5 38.02 1.68
 -4 -4 4 37.26 1.7
 -4 -4 3 4.53 0.63
 -4 -4 2 49.83 2.01
 4 -4 -2 48.86 1.34
 4 -4 -1 24.94 0.98
 -4 -4 1 26.52 1.55
 -4 -4 0 42.98 1.96
 4 -4 0 43.51 1.3
 4 -4 1 1.19 0.25
 4 -4 2 28.49 1.14
 4 -4 3 277.61 3.75
 4 -4 4 117.85 2.61
 4 -4 5 131.67 2.92
 4 -4 6 3.19 0.54
 4 -4 7 11.84 1
 -4 4 -7 12.21 0.55
 4 -4 8 6.68 0.83
 -4 4 -8 6.95 0.43
 -4 -4 -8 6.97 0.42
 -4 -4 -9 10.97 0.53
 -4 4 -9 10.27 0.52
 4 -4 9 9.67 1.03
 -4 -4 -10 0.09 0.14
 -4 4 -10 -0.09 0.13
 4 -4 10 0.26 0.31
 -4 4 -11 3.4 0.33
 4 -4 11 3.13 0.68
 -4 -4 -11 3.29 0.33
 -4 -4 -12 0.47 0.19
 4 -4 12 0.63 0.4
 -4 4 -12 0.4 0.17
 -4 -4 -13 18.4 1.51
 4 -4 13 14.53 1.52
 -4 -4 -13 15.66 0.74
 -4 4 -13 15.98 0.71
 4 -4 14 3.61 0.82
 -4 -4 -14 4.01 0.77
 -4 -4 -14 3.72 0.39
 -4 4 -14 3.66 0.37
 -4 4 -15 43.68 1.19
 -4 -4 -15 45.73 1.28
 -4 -4 -15 45.81 2.5
 4 -4 15 45.07 2.8
 4 -4 16 42.81 2.81
 -4 4 -16 42.2 1.2
 -4 -4 -16 44.7 1.27
 -4 -4 -17 65.18 3.11
 -4 -4 -17 64.35 1.56
 4 -4 17 59.63 3.39
 -4 4 -17 60.5 1.44
 -4 4 -18 3.25 0.38
 -4 -4 -18 3.09 0.39
 -4 4 -19 2.5 0.33
 -4 -4 -19 2.3 0.33
 -4 -4 -20 9.49 0.62
 -4 -4 -21 19.78 0.87
 -4 -4 -22 3.63 0.39
 -4 -4 -23 0.85 0.22
 -4 -4 -24 0.16 0.16
 4 4 25 0.61 0.25
 -4 -4 -25 0.04 0.12
 4 4 26 1.62 0.26
 -4 -4 -26 1.33 0.2
 -4 6 27 10.59 0.47
 -4 6 26 0.76 0.16
 -4 6 25 1.64 0.24
 -4 6 24 0.71 0.19
 -4 6 23 1.27 0.24
 -4 6 22 0.56 0.2
 4 6 -22 0.52 0.17
 4 6 -21 0.17 0.16
 -4 6 21 0.24 0.2
 4 6 -20 2.78 0.33
 -4 6 20 3.29 0.38
 4 6 -19 3.36 0.37
 -4 6 19 3.96 0.41
 -4 6 18 1.92 0.33
 4 6 -18 1.65 0.29
 -4 6 17 2.65 0.37
 4 6 -17 3.07 0.37
 -4 -6 16 2.58 0.75
 4 6 -16 1.82 0.3
 -4 6 16 2.16 0.33
 -4 6 15 1.46 0.27
 4 6 -15 1.57 0.3
 -4 -6 15 1.55 0.58
 -4 6 14 1.72 0.3
 4 6 -14 0.94 0.27
 -4 -6 14 1.19 0.54
 -4 -6 13 22.58 1.88
 4 6 -13 23.69 0.95
 -4 6 13 24.22 0.86
 -4 -6 12 0 0.35
 -4 6 12 0.1 0.18
 4 6 -12 -0.05 0.17
 4 6 -11 25.26 0.99
 -4 -6 11 24.77 1.92
 -4 6 11 25.32 0.83
 -4 -6 10 -0.2 0.39
 -4 6 10 0.03 0.16
 4 6 -10 -0.04 0.18
 4 6 -9 25.88 0.98
 -4 -6 9 23.46 1.82
 -4 -6 8 1.53 0.54
 4 6 -8 1.18 0.28
 -4 -6 7 2.39 0.62
 4 6 -7 2.34 0.32
 4 6 -6 8.81 0.58
 -4 -6 6 7.93 1.07
 4 6 -5 0.5 0.23
 -4 -6 5 0.45 0.42
 4 6 -4 2.91 0.39
 -4 6 4 3.42 0.33
 -4 -6 4 3.18 0.71
 -4 -6 3 0.43 0.36
 4 6 -3 0.31 0.19
 -4 6 3 0.06 0.14
 -4 6 2 20.6 0.73
 4 6 -2 20.73 0.85
 -4 -6 2 19.32 1.65
 4 6 -1 34.05 1.08
 -4 6 1 33.58 0.95
 4 6 0 2.56 0.33
 -4 6 0 2.24 0.29
 -4 6 -1 24.01 0.82
 4 6 1 23 0.89
 -4 6 -2 0.86 0.2
 4 6 2 1 0.27
 -4 6 -3 2.84 0.32
 4 6 3 2.78 0.34
 -4 6 -4 0.18 0.15
 4 6 4 0.14 0.19
 -4 6 -5 0.56 0.2
 4 6 5 0.48 0.19
 -4 6 -6 0.45 0.2
 -4 6 -7 0.27 0.19
 -4 6 -8 0.53 0.21
 -4 6 -9 14.36 0.75
 -4 6 -10 3.67 0.41
 -4 6 -11 0.64 0.22
 -4 -6 -12 2.7 0.32
 -4 6 -12 2.98 0.38
 -4 -6 -13 15.17 0.72
 -4 6 -13 15.15 0.79
 -4 6 -14 2.21 0.35
 -4 -6 -14 2.36 0.32
 -4 -6 -15 0.83 0.21
 -4 6 -15 0.88 0.25
 -4 -6 -16 3.07 0.35
 -4 6 -16 3 0.38
 -4 6 -17 0.06 0.16
 -4 -6 -17 0.06 0.15
 -4 6 -18 0.18 0.18
 -4 -6 -18 0.18 0.14
 -4 -6 -19 11.67 0.61
 -4 6 -19 12.07 0.64
 -4 -6 -20 2.32 0.29
 -4 6 -20 2.44 0.3
 4 6 21 5.24 0.53
 -4 -6 -21 4.91 0.37
 4 6 22 0.34 0.23
 4 6 23 1.88 0.29
 4 6 24 0.36 0.15
 -4 8 22 9.98 0.44
 4 8 -22 8.63 0.44
 4 8 -21 1.62 0.22
 -4 8 21 2.19 0.24
 4 8 -20 0.23 0.14
 -4 8 20 0.14 0.13
 4 8 -19 2.81 0.32
 -4 8 19 3.19 0.31
 4 8 -18 6.92 0.5
 -4 8 18 6.97 0.43
 4 8 -17 0.86 0.25
 4 8 -16 0.34 0.21
 4 8 -15 4.92 0.49
 4 8 -14 0.79 0.28
 4 8 -13 5.07 0.51
 4 8 -12 0.64 0.28
 4 8 -11 4.72 0.53
 4 8 -10 0.18 0.25
 4 8 -9 0.22 0.28
 4 8 -8 2.59 0.42
 -4 -8 8 1 0.55
 -4 -8 7 7.44 1.27
 4 8 -7 8.67 0.67
 4 8 -6 4.59 0.55
 -4 -8 6 5.37 1.05
 4 8 -5 20.13 1
 4 8 -4 2.77 0.45
 -4 8 3 1.56 0.25
 4 8 -3 2.32 0.4
 -4 8 2 0.05 0.16
 4 8 -2 0.07 0.24
 4 8 -1 0.12 0.24
 -4 8 1 0.14 0.16
 -4 8 0 23.08 0.91
 4 8 0 21.73 1.03
 -4 8 -1 7.18 0.54
 4 8 1 6.98 0.61
 -4 8 -2 0.11 0.19
 4 8 2 0.04 0.24
 4 8 3 4.34 0.51
 -4 8 -3 3.81 0.43
 -4 8 -4 8.42 0.6
 4 8 4 8.51 0.67
 4 8 5 11.45 0.75
 -4 8 -5 12.14 0.71
 -4 8 -6 0.48 0.23
 4 8 6 0.59 0.26
 -4 8 -7 0.03 0.17
 4 8 7 0.17 0.19
 -4 8 -8 5.83 0.53
 4 8 8 5.9 0.53
 -4 8 -9 0.21 0.2
 4 8 9 0.46 0.23
 -4 8 -10 1.04 0.27
 4 8 10 1.46 0.29
 -4 8 -11 12.35 0.72
 4 8 11 12.3 0.72
 -4 8 -12 6.74 0.54
 4 8 12 7.28 0.55
 -4 8 -13 35.09 1.14
 4 8 13 31.9 1.07
 -4 8 -14 0.09 0.18
 -4 8 -15 2.15 0.31
 -4 8 -16 -0.08 0.15
 -4 8 -17 0.2 0.16
 -4 8 -18 1.95 0.26
 -4 8 -19 2.61 0.27
 4 10 -16 3.04 0.3
 4 10 -15 0.93 0.21
 4 10 -14 8.41 0.51
 4 10 -13 0.82 0.21
 4 10 -12 12.83 0.68
 4 10 -11 0.81 0.26
 4 10 -10 0.3 0.2
 4 10 -9 0.17 0.21
 4 10 -8 0.09 0.19
 4 10 -7 0.27 0.22
 4 10 -6 2.18 0.36
 4 10 -5 0.36 0.24
 4 10 -4 0.96 0.29
 4 10 -3 0.26 0.22
 4 10 -2 0.12 0.19
 4 10 -1 2.26 0.37
 -4 10 0 1.83 0.29
 4 10 0 2.12 0.35
 -4 10 -1 1.26 0.25
 4 10 1 0.94 0.26
 -4 10 -2 6.32 0.47
 4 10 2 5.96 0.53
 4 10 3 11.79 0.72
 -4 10 -3 12.02 0.63
 4 10 4 25.29 0.99
 -4 10 -4 25.87 0.91
 -4 10 -5 4.41 0.41
 4 10 5 5.21 0.46
 -4 10 -6 4.27 0.4
 4 10 6 4.52 0.42
 -4 10 -7 0.47 0.18
 4 10 7 0.86 0.26
 -4 10 -8 -0.03 0.14
 4 10 8 0.7 0.2
 -4 10 -9 0.79 0.19
 -4 10 -10 1.1 0.22
 -4 10 -11 1.93 0.25
 -4 10 -12 2.76 0.28
 -4 10 -13 0.7 0.16
 5 1 -31 19.65 0.74
 5 -1 -31 20.71 0.73
 5 1 -30 1.47 0.27
 5 -1 -30 1.6 0.26
 5 1 -29 5.93 0.5
 5 -1 -29 6.39 0.49
 5 -1 -28 1.59 0.31
 5 1 -28 1.51 0.32
 -5 1 28 1.1 0.19
 5 1 -27 0.49 0.27
 5 -1 -27 0.56 0.25
 -5 1 27 0.59 0.16
 5 -1 -26 -0.1 0.24
 -5 1 26 -0.05 0.18
 5 1 -26 -0.22 0.28
 5 1 -25 17.09 1.01
 5 -1 -25 17.49 0.94
 -5 1 25 19.34 0.8
 5 -1 -24 0.55 0.29
 -5 1 24 0.44 0.2
 5 1 -24 0.12 0.28
 -5 1 23 19.69 0.83
 -5 -1 23 18.71 1.81
 5 1 -23 17.45 1.05
 5 -1 -23 19.1 1.02
 5 -1 -22 1.51 0.39
 -5 1 22 1.66 0.32
 -5 -1 22 1.99 0.67
 5 1 -22 1.95 0.47
 5 -1 -21 0.65 0.36
 -5 1 21 0.89 0.25
 -5 -1 21 0.1 0.34
 -5 1 21 -0.54 0.4
 5 1 -21 0.31 0.37
 5 -1 -20 0.05 0.27
 -5 -1 20 0.63 0.32
 -5 1 20 0.28 0.36
 -5 1 20 0.08 0.2
 5 1 -20 0.25 0.38
 5 -1 -19 14.7 0.9
 -5 -1 19 14.02 1.46
 -5 1 19 15.07 0.71
 -5 1 19 15.43 1.46
 -5 1 18 0.94 0.25
 5 -1 -18 0.98 0.34
 -5 -1 18 0.43 0.32
 -5 1 18 0.35 0.29
 5 -1 -17 3.05 0.46
 -5 -1 17 1.9 0.49
 -5 1 17 2.62 0.33
 -5 1 17 2.65 0.6
 -5 1 16 0.54 0.21
 -5 -1 16 -0.05 0.28
 -5 1 16 0.2 0.27
 -5 1 15 46.88 1.12
 -5 1 15 46.16 2.11
 -5 -1 15 50.12 2.28
 -5 1 14 22.53 1.41
 -5 -1 14 21.09 1.44
 -5 -1 13 144.1 3.46
 -5 -1 12 -0.03 0.2
 5 -1 -12 -0.04 0.12
 -5 -1 11 13.39 0.96
 -5 1 10 9.26 0.69
 -5 -1 10 9.08 0.75
 -5 1 9 42.8 1.36
 -5 -1 9 40.59 1.46
 -5 1 8 4.68 0.43
 -5 -1 8 4.87 0.49
 -5 -1 7 22.65 0.95
 -5 1 7 22.79 0.76
 -5 -1 6 0.62 0.23
 -5 1 6 0.5 0.12
 -5 -1 5 54.33 1.34
 -5 1 5 53.48 0.74
 -5 -1 4 101.6 1.78
 -5 1 4 81.49 0.82
 -5 -1 3 232.44 2.86
 -5 -1 2 4.3 0.45
 -5 1 2 4.64 0.35
 -5 -1 1 31.29 1.19
 -5 1 1 31.37 0.93
 -5 1 0 33.88 1.01
 -5 1 -1 269.19 2.99
 -5 1 -2 0.99 0.25
 -5 1 -3 82.98 1.9
 -5 1 -4 26.24 1.12
 -5 -1 -4 26.84 1.09
 -5 1 -5 6.41 0.62
 -5 -1 -5 5.87 0.56
 -5 -1 -6 3.88 0.49
 -5 1 -6 3.95 0.52
 -5 1 -7 30.1 1.41
 -5 -1 -7 33.24 1.43
 -5 -1 -8 7.85 0.75
 -5 1 -8 7.92 0.78
 -5 -1 -9 61.41 2.13
 -5 1 -9 59.51 2.15
 -5 1 -10 8.25 0.86
 -5 -1 -10 7.93 0.82
 -5 -1 -11 33.84 1.74
 -5 1 -11 33.67 0.85
 -5 -1 -11 33.61 0.94
 -5 1 -11 31.37 1.71
 -5 -1 -12 4.18 0.69
 -5 1 -12 4.8 0.72
 -5 1 -12 4.51 0.4
 -5 1 -12 5.13 0.36
 -5 -1 -12 4.09 0.37
 -5 -1 -13 9.68 1.04
 -5 1 -13 8.59 0.53
 -5 1 -13 10.33 1.11
 -5 -1 -13 9.19 0.58
 -5 1 -14 3.43 0.67
 -5 -1 -14 3.39 0.37
 -5 -1 -14 4.3 0.78
 -5 1 -14 3.29 0.36
 -5 1 -15 1.05 0.26
 -5 1 -15 0.81 0.34
 -5 -1 -15 1.04 0.44
 -5 -1 -15 1.36 0.28
 -5 -1 -16 0.85 0.24
 -5 1 -16 1 0.26
 -5 1 -16 0.86 0.43
 -5 -1 -16 1.4 0.58
 -5 -1 -17 0.79 0.27
 -5 1 -17 0.55 0.24
 -5 1 -17 0.88 0.42
 -5 -1 -17 0.55 0.38
 -5 1 -18 0.01 0.23
 -5 -1 -18 0.07 0.35
 -5 -1 -18 0.07 0.17
 -5 1 -18 -0.04 0.19
 -5 -1 -19 24.63 2
 -5 1 -19 21.62 1.92
 -5 1 -19 23.92 0.96
 -5 -1 -19 22.97 1
 -5 1 -20 1.54 0.29
 -5 -1 -20 1.55 0.32
 -5 -1 -21 1.69 0.31
 -5 1 -21 1.8 0.3
 -5 -1 -22 1.23 0.28
 -5 1 -22 0.96 0.24
 -5 -1 -23 24.4 0.98
 -5 1 -23 24.27 0.94
 -5 1 -24 0.2 0.16
 -5 -1 -24 0.37 0.18
 -5 1 -25 1.39 0.25
 -5 -1 -25 1.07 0.24
 -5 1 -26 0.38 0.15
 -5 -1 -26 -0.13 0.15
 -5 1 -27 4.96 0.34
 -5 -1 -27 5.12 0.37
 5 3 -30 2.7 0.29
 5 -3 -30 2.77 0.27
 -5 3 30 3.16 0.26
 -5 3 29 1.78 0.23
 5 3 -29 1.75 0.27
 5 -3 -29 1.82 0.25
 5 -3 -28 0.07 0.15
 5 3 -28 0.17 0.17
 -5 3 28 0.14 0.14
 -5 3 27 3.88 0.37
 5 -3 -27 4.65 0.42
 5 3 -27 3.95 0.45
 5 -3 -26 0.34 0.18
 -5 3 26 0.46 0.18
 5 3 -26 0.46 0.28
 5 -3 -25 0 0.19
 5 3 -25 -0.21 0.3
 -5 3 25 -0.26 0.24
 5 -3 -24 0.27 0.23
 5 3 -24 0.8 0.32
 -5 3 24 0.36 0.22
 5 3 -23 4.76 0.62
 5 -3 -23 5.61 0.53
 -5 3 23 5.23 0.5
 -5 3 22 3.99 0.45
 5 -3 -22 3.49 0.44
 5 3 -22 3.14 0.58
 5 -3 -21 0.24 0.21
 -5 3 21 0.33 0.27
 -5 -3 21 0.26 0.36
 5 3 -21 0.78 0.42
 -5 3 20 5.92 0.51
 -5 -3 20 5.3 1
 5 -3 -20 5.32 0.5
 -5 3 19 1.76 0.33
 -5 -3 19 0.82 0.41
 5 -3 -19 0.97 0.27
 5 -3 -18 1.75 0.33
 -5 3 18 2.05 0.35
 -5 -3 18 1.33 0.49
 5 -3 -17 -0.17 0.21
 -5 3 17 0.12 0.23
 -5 -3 17 0.02 0.29
 -5 3 16 8.24 0.56
 -5 -3 16 7.69 1.02
 5 -3 -16 8.44 0.56
 -5 3 15 56.01 1.28
 -5 -3 15 50.99 2.47
 5 3 -15 52.82 1.09
 5 -3 -15 53.63 1.37
 -5 3 14 100.04 1.66
 -5 -3 14 102.19 3.3
 5 -3 -14 101.28 1.79
 -5 3 13 19.75 0.72
 -5 -3 13 21.79 1.48
 -5 3 12 1.6 0.25
 -5 -3 12 1.2 0.38
 -5 -3 11 14.29 1.11
 -5 -3 10 5.5 0.68
 -5 -3 9 31 1.54
 -5 -3 8 0.47 0.25
 -5 -3 7 0.2 0.19
 -5 -3 6 1.3 0.33
 -5 -3 5 1.63 0.36
 -5 -3 4 8.72 0.77
 -5 -3 3 1.16 0.35
 -5 -3 2 0.52 0.29
 5 -3 -2 0.37 0.1
 5 -3 -1 1.35 0.17
 -5 -3 1 1.47 0.39
 5 -3 0 41.23 0.99
 -5 -3 0 41.11 1.79
 5 -3 1 10.03 0.57
 5 -3 2 15 0.8
 5 -3 3 1.85 0.35
 5 -3 4 8.22 0.72
 5 -3 5 47.44 1.85
 -5 3 -6 6.86 0.79
 5 -3 6 7.15 0.76
 -5 3 -7 24.26 1.47
 5 -3 7 25.14 1.49
 -5 3 -8 14.64 1.19
 5 -3 8 13.84 1.25
 -5 3 -8 15.5 0.57
 -5 -3 -9 0.13 0.14
 -5 3 -9 0.34 0.13
 -5 3 -9 0.38 0.33
 5 -3 9 0.11 0.33
 5 -3 10 18.46 1.55
 -5 3 -10 20.28 1.5
 -5 -3 -10 20.63 0.77
 -5 3 -10 19.96 0.7
 -5 -3 -11 36.08 1.91
 -5 3 -11 29.91 1.89
 5 -3 11 31.54 2.06
 -5 3 -11 34.49 0.93
 -5 -3 -11 33.36 0.98
 5 -3 12 2.24 0.55
 -5 -3 -12 3.73 0.68
 -5 -3 -12 3.97 0.39
 -5 3 -12 3.1 0.68
 -5 3 -12 3.93 0.36
 5 -3 13 -0.01 0.37
 -5 -3 -13 0.1 0.18
 -5 3 -13 0.18 0.16
 -5 -3 -13 0.23 0.37
 -5 3 -13 0.41 0.39
 5 -3 14 0.21 0.43
 -5 -3 -14 1.05 0.42
 -5 3 -14 0.54 0.19
 -5 -3 -14 0.81 0.23
 -5 3 -14 1.37 0.62
 -5 -3 -15 3.73 0.42
 -5 -3 -15 3.91 0.76
 -5 3 -15 3.98 0.39
 5 -3 15 4 0.93
 -5 -3 -16 5.61 0.94
 -5 3 -16 5.47 0.45
 -5 -3 -16 5.73 0.51
 5 -3 16 6.12 1.19
 -5 -3 -17 2.94 0.4
 -5 -3 -17 2.18 0.62
 -5 3 -17 2.8 0.34
 5 -3 17 2.73 0.78
 -5 -3 -18 0.29 0.19
 -5 3 -18 -0.17 0.16
 -5 -3 -19 25.24 1.03
 -5 -3 -20 22.97 0.96
 -5 -3 -21 9.29 0.64
 -5 -3 -22 0.15 0.16
 -5 -3 -23 0.49 0.2
 -5 -3 -24 0.11 0.14
 5 3 25 0.84 0.27
 -5 -3 -25 0.33 0.16
 5 3 26 3.4 0.33
 -5 -3 -26 2.92 0.29
 -5 5 28 1.28 0.21
 -5 5 27 -0.15 0.17
 -5 5 26 3.33 0.33
 -5 5 25 0.03 0.18
 -5 5 24 17.79 0.79
 5 5 -24 14.93 0.81
 -5 5 23 -0.03 0.19
 5 5 -23 0.18 0.22
 5 5 -22 4.22 0.52
 -5 5 22 4.55 0.45
 -5 5 21 0.84 0.27
 5 5 -21 1.1 0.37
 5 5 -20 32.21 1.01
 -5 5 20 31.58 1.11
 5 5 -20 30.42 1.33
 5 5 -19 1.38 0.25
 -5 5 19 1.25 0.3
 -5 5 18 2.68 0.39
 -5 -5 18 2.75 0.77
 5 5 -18 2.68 0.32
 -5 5 17 0.16 0.23
 5 5 -17 0.07 0.17
 -5 -5 17 0.16 0.33
 -5 -5 16 12.57 1.49
 -5 5 16 11.5 0.67
 5 5 -16 12.48 0.65
 -5 5 15 0.8 0.25
 5 5 -15 0.86 0.22
 -5 -5 15 0.81 0.5
 5 5 -14 47.87 1.24
 -5 -5 14 48.35 2.64
 -5 5 14 47.08 1.21
 -5 5 13 1.81 0.29
 5 5 -13 1.39 0.27
 -5 -5 13 0.84 0.46
 -5 -5 12 2.99 0.66
 5 5 -12 3.38 0.36
 -5 5 12 3.47 0.34
 -5 -5 11 11.89 1.22
 5 5 -11 11.59 0.62
 -5 5 11 12.01 0.56
 -5 -5 10 12.55 1.22
 5 5 -10 11.82 0.62
 -5 5 10 12.57 0.55
 5 5 -9 5.88 0.45
 -5 -5 9 5.89 0.83
 -5 5 9 6.35 0.39
 -5 5 8 0.14 0.12
 5 5 -8 0.15 0.16
 5 5 -7 1.05 0.22
 -5 -5 7 1.21 0.43
 5 5 -6 18.44 0.73
 -5 -5 6 17.22 1.39
 5 5 -5 3.26 0.33
 -5 -5 5 3.78 0.69
 -5 -5 4 0.34 0.28
 5 5 -4 0.34 0.19
 -5 -5 3 2.38 0.57
 5 5 -3 1.9 0.27
 5 5 -2 51.03 1.19
 -5 -5 2 49.86 2.43
 5 5 -1 4.41 0.37
 -5 -5 1 4.16 0.76
 5 5 0 44.09 1.12
 -5 5 -2 21.1 0.7
 -5 5 -3 0.88 0.19
 -5 5 -4 0.78 0.19
 5 -5 4 0.48 0.23
 -5 5 -5 1.11 0.22
 5 -5 5 1.1 0.35
 -5 -5 -5 1.38 0.21
 -5 5 -6 3.84 0.35
 -5 -5 -6 3.7 0.32
 5 -5 6 3.59 0.57
 -5 -5 -7 0.49 0.17
 -5 5 -7 0.12 0.13
 5 -5 7 0.29 0.28
 5 -5 8 7.36 0.89
 -5 5 -8 7.64 0.5
 -5 -5 -8 7.76 0.47
 -5 5 -9 0.17 0.16
 -5 -5 -9 0.32 0.16
 -5 5 -10 25.51 0.9
 -5 -5 -10 25.44 0.87
 5 -5 10 25.49 1.77
 -5 5 -11 18.42 0.79
 -5 -5 -11 19.54 0.79
 5 -5 11 20.59 1.65
 -5 5 -12 13.04 0.68
 -5 -5 -12 11.55 0.65
 5 -5 12 12.06 1.33
 -5 5 -13 0.09 0.18
 -5 -5 -13 -0.03 0.31
 -5 -5 -13 -0.06 0.15
 -5 -5 -14 13.24 0.71
 -5 5 -14 13.29 0.72
 5 -5 14 13.45 1.49
 -5 -5 -14 15.01 1.49
 -5 -5 -15 0.83 0.43
 -5 5 -15 1.79 0.3
 5 -5 15 0.8 0.44
 -5 -5 -15 1.85 0.31
 -5 -5 -16 33.65 1.14
 -5 5 -16 34.99 1.12
 -5 5 -17 -0.01 0.16
 -5 -5 -17 0.13 0.17
 -5 5 -18 6.39 0.49
 -5 -5 -18 5.74 0.49
 -5 5 -19 0.51 0.22
 -5 -5 -19 0.08 0.15
 -5 -5 -20 36.18 1.1
 -5 -5 -21 7.77 0.5
 -5 -5 -22 0.2 0.14
 5 5 23 0.64 0.27
 -5 -5 -23 0.02 0.11
 5 5 24 2.47 0.34
 -5 -5 -24 2.46 0.27
 -5 7 25 0.64 0.15
 -5 7 24 11.32 0.51
 -5 7 23 0.93 0.21
 -5 7 22 16.05 0.66
 5 7 -22 14.2 0.61
 5 7 -21 1.17 0.22
 -5 7 21 0.82 0.19
 5 7 -20 9.84 0.58
 -5 7 20 10.66 0.58
 5 7 -19 5.84 0.47
 -5 7 19 6.36 0.46
 5 7 -18 5.09 0.45
 -5 7 18 5.16 0.42
 -5 7 17 -0.23 0.18
 5 7 -17 -0.21 0.19
 -5 7 16 2.03 0.28
 5 7 -16 1.91 0.33
 5 7 -15 2.84 0.39
 -5 7 15 2.8 0.32
 5 7 -14 39.98 1.3
 -5 7 14 36.6 1.02
 5 7 -13 0.11 0.23
 -5 -7 13 0.41 0.36
 -5 7 13 -0.17 0.18
 5 7 -12 4.87 0.49
 -5 -7 12 5.15 1.04
 5 7 -11 0.1 0.22
 -5 -7 11 -0.02 0.26
 -5 -7 10 0.05 0.3
 5 7 -10 -0.17 0.26
 -5 -7 9 -0.04 0.27
 5 7 -9 0.1 0.21
 5 7 -8 8.22 0.62
 -5 -7 8 5.83 1.07
 5 7 -7 1.91 0.35
 -5 -7 7 1.94 0.66
 5 7 -6 30.67 1.16
 -5 -7 6 29.96 2.37
 -5 -7 5 7.7 1.21
 5 7 -5 9.21 0.66
 -5 -7 4 5.02 0.97
 5 7 -4 6.31 0.55
 -5 7 3 1.89 0.26
 5 7 -3 1.96 0.37
 -5 7 2 0.17 0.14
 5 7 -2 0.35 0.25
 5 7 -1 4.81 0.54
 -5 7 1 4.48 0.4
 -5 7 0 5.3 0.45
 5 7 0 4.93 0.51
 -5 7 -1 2.61 0.35
 5 7 1 3.07 0.41
 -5 7 -2 25.96 0.96
 5 7 2 26.47 1.07
 -5 7 -3 1.18 0.27
 5 7 3 1.26 0.32
 -5 7 -4 1.09 0.25
 5 7 4 0.94 0.29
 -5 7 -5 3.58 0.39
 5 7 5 3.39 0.42
 -5 7 -6 6.78 0.53
 5 7 6 6.47 0.58
 -5 7 -7 0.07 0.18
 5 7 7 0.26 0.23
 -5 7 -8 3.7 0.41
 5 7 8 3.69 0.44
 -5 7 -9 0.72 0.23
 5 7 9 0.68 0.27
 -5 7 -10 3.67 0.43
 5 7 10 3.69 0.43
 -5 7 -11 2.74 0.37
 5 7 11 2.79 0.37
 5 7 12 18.31 0.86
 -5 7 -12 18.87 0.87
 -5 7 -13 1.61 0.31
 5 7 13 2.06 0.33
 5 7 14 2.61 0.37
 -5 7 -14 2.46 0.34
 -5 7 -15 0.6 0.23
 5 7 15 0.16 0.21
 -5 7 -16 6.72 0.5
 -5 7 -17 0.46 0.19
 -5 7 -18 11.58 0.6
 5 7 18 10.65 0.68
 5 7 19 1.51 0.3
 -5 7 -19 1.53 0.27
 5 7 20 5.78 0.44
 5 7 21 0.41 0.17
 5 9 -19 0.55 0.16
 5 9 -18 0.12 0.14
 5 9 -17 0.71 0.2
 5 9 -16 7.19 0.54
 5 9 -15 12.21 0.68
 5 9 -14 26.53 1.02
 5 9 -13 6.22 0.54
 5 9 -12 0.32 0.24
 5 9 -11 0.97 0.28
 5 9 -10 3.13 0.42
 5 9 -9 1.11 0.31
 5 9 -8 5.56 0.55
 5 9 -7 0.45 0.25
 5 9 -6 8.71 0.68
 5 9 -5 1.09 0.32
 5 9 -4 8.1 0.69
 5 9 -3 13.8 0.86
 5 9 -2 1.66 0.35
 -5 9 1 0.77 0.2
 5 9 -1 0.42 0.25
 -5 9 0 1.76 0.28
 5 9 0 2.28 0.39
 -5 9 -1 1.83 0.3
 5 9 1 1.8 0.38
 5 9 2 22.92 1.06
 -5 9 -2 22.12 0.9
 5 9 3 14.3 0.84
 -5 9 -3 13.3 0.71
 -5 9 -4 15.35 0.76
 5 9 4 16.09 0.87
 -5 9 -5 6.83 0.53
 5 9 5 7.16 0.59
 -5 9 -6 3.74 0.4
 5 9 6 3.94 0.45
 -5 9 -7 4.16 0.41
 5 9 7 3.74 0.43
 -5 9 -8 3.47 0.38
 5 9 8 3 0.39
 -5 9 -9 1.94 0.3
 5 9 9 1.86 0.32
 5 9 10 0.2 0.18
 -5 9 -10 0.03 0.16
 -5 9 -11 3.39 0.37
 5 9 11 3.31 0.36
 -5 9 -12 10.37 0.58
 -5 9 -13 3.37 0.34
 -5 9 -14 5.92 0.43
 -5 9 -15 4.23 0.35
 -5 9 -16 2.21 0.25
 5 11 -11 -0.08 0.14
 5 11 -10 2.56 0.29
 5 11 -9 4.4 0.38
 5 11 -8 0.42 0.16
 5 11 -7 0.43 0.19
 5 11 -6 2.96 0.33
 5 11 -5 2.64 0.32
 5 11 -4 0.21 0.16
 5 11 -3 3.4 0.37
 5 11 -2 2.53 0.32
 5 11 -1 0.4 0.18
 5 11 0 0.22 0.17
 5 11 1 1.34 0.24
 5 11 2 0.35 0.16
 5 11 3 9.48 0.52
 5 11 4 2.34 0.27
 6 0 -31 -0.13 0.16
 6 0 -30 0.69 0.24
 6 0 -29 -0.04 0.18
 6 0 -28 2.22 0.35
 6 0 -27 -0.1 0.27
 6 0 -26 2.19 0.42
 6 0 -25 0.04 0.28
 -6 0 25 0.07 0.16
 6 0 -24 35.09 1.45
 -6 0 24 33.27 0.98
 -6 0 23 -0.13 0.2
 6 0 -23 0.21 0.33
 6 0 -22 0.61 0.36
 -6 0 22 0.32 0.18
 -6 0 22 0.39 0.34
 -6 0 21 -0.01 0.16
 -6 0 21 0.34 0.34
 6 0 -21 0.49 0.39
 -6 0 20 26.42 1.94
 -6 0 20 28.25 0.9
 6 0 -20 26.69 1.31
 -6 0 19 -0.24 0.4
 -6 0 19 0.21 0.17
 -6 0 18 2.27 0.59
 -6 0 18 2.54 0.29
 -6 0 17 -0.2 0.28
 -6 0 17 0.18 0.18
 -6 0 16 195.04 4.49
 -6 0 16 185.47 2.05
 -6 0 15 0.03 0.22
 -6 0 14 8.96 0.89
 -6 0 13 -0.53 0.27
 -6 0 12 10 0.82
 -6 0 11 -0.22 0.19
 -6 0 10 112.05 2.32
 -6 0 9 0.12 0.18
 -6 0 8 178.95 2.49
 -6 0 7 -0.01 0.12
 -6 0 6 79.53 1.45
 -6 0 5 -0.05 0.13
 -6 0 4 1000 3.73
 -6 0 4 996.04 5.26
 -6 0 3 -0.02 0.16
 -6 0 3 0.02 0.1
 -6 0 2 775.06 4.31
 -6 0 1 0.05 0.13
 -6 0 0 19.06 0.78
 -6 0 -1 0.07 0.17
 -6 0 -2 1.4 0.28
 -6 0 -3 -0.03 0.16
 -6 0 -4 35.7 1.36
 -6 0 -5 -0.07 0.2
 -6 0 -6 47.66 1.71
 -6 0 -7 -0.09 0.22
 -6 0 -8 69.16 2.28
 -6 0 -9 0.02 0.24
 -6 0 -10 353.45 5.67
 -6 0 -11 0.66 0.41
 -6 0 -11 0.13 0.16
 -6 0 -12 1.37 0.26
 -6 0 -12 1.21 0.43
 -6 0 -13 -0.13 0.16
 -6 0 -13 0.05 0.25
 -6 0 -14 6.49 0.96
 -6 0 -14 6.01 0.48
 -6 0 -15 0.13 0.2
 -6 0 -15 -0.17 0.29
 -6 0 -16 0.36 0.21
 -6 0 -16 0.51 0.4
 -6 0 -17 -0.43 0.38
 -6 0 -17 0.18 0.2
 -6 0 -18 56.32 3.04
 -6 0 -18 66 1.62
 -6 0 -19 -0.05 0.17
 -6 0 -20 32.34 1.14
 -6 0 -21 0 0.18
 -6 0 -22 0.53 0.21
 -6 0 -23 -0.15 0.18
 -6 0 -24 12.88 0.66
 -6 0 -25 -0.13 0.14
 -6 0 -26 -0.03 0.12
 6 2 -31 2.38 0.28
 6 -2 -31 2.61 0.27
 -6 2 30 2.9 0.26
 6 2 -30 2.81 0.33
 6 -2 -30 2.64 0.3
 6 -2 -29 0.3 0.17
 -6 2 29 0.28 0.15
 6 2 -29 0.07 0.19
 6 -2 -28 -0.03 0.17
 -6 2 28 -0.16 0.18
 6 2 -28 -0.19 0.23
 6 -2 -27 0.33 0.22
 -6 2 27 -0.19 0.17
 6 2 -27 -0.29 0.31
 6 -2 -26 0.52 0.25
 -6 2 26 0.19 0.17
 6 2 -26 0.57 0.31
 6 -2 -25 5.56 0.54
 -6 2 25 5.91 0.48
 6 2 -25 6.18 0.67
 -6 2 24 12.85 0.7
 6 2 -24 14.01 0.99
 6 -2 -24 13.84 0.82
 -6 2 23 3.96 0.4
 6 2 -23 4.11 0.63
 6 -2 -23 3.99 0.5
 6 -2 -22 0.7 0.28
 6 2 -22 1.09 0.49
 -6 2 22 0.91 0.25
 -6 2 21 4.13 0.42
 6 -2 -21 3.92 0.5
 -6 -2 21 3.05 0.73
 -6 2 20 5.03 0.46
 -6 -2 20 4.2 0.83
 6 -2 -20 5.58 0.56
 -6 -2 19 0.68 0.38
 -6 2 19 0.83 0.25
 6 -2 -19 1.19 0.34
 -6 -2 18 0.69 0.45
 6 -2 -18 0.31 0.27
 -6 2 18 0.44 0.23
 -6 2 17 8.81 0.54
 -6 -2 17 7.55 0.98
 6 -2 -17 8.86 0.65
 -6 2 16 36.95 1.02
 -6 2 16 37.4 1.84
 -6 -2 16 38.15 2.09
 6 -2 -16 39.15 1.29
 -6 2 15 23.47 0.82
 -6 -2 15 23.03 1.56
 -6 2 15 23.71 1.39
 -6 2 14 23.37 0.77
 -6 -2 14 24.58 1.54
 -6 2 14 25.02 1.38
 -6 -2 13 11.31 1.03
 -6 2 13 11.6 0.89
 -6 2 12 4.42 0.52
 -6 -2 12 4.08 0.61
 -6 -2 11 0.76 0.31
 -6 2 11 0.83 0.23
 -6 -2 10 7.01 0.7
 -6 2 10 6.73 0.53
 -6 -2 9 0.66 0.27
 -6 2 9 0.79 0.18
 -6 -2 8 6.9 0.64
 -6 2 8 5.56 0.32
 -6 -2 7 4.64 0.52
 -6 -2 6 16.49 0.94
 -6 -2 5 13.82 0.84
 -6 -2 4 2.66 0.42
 -6 -2 3 6.18 0.62
 -6 -2 2 4.96 0.6
 6 -2 -1 81.65 1.14
 -6 -2 1 92.88 2.49
 -6 2 0 114.65 2.34
 -6 2 -1 3.79 0.47
 -6 2 -2 25.02 1.17
 -6 2 -3 2.6 0.45
 -6 2 -4 40.2 1.6
 -6 2 -5 7.26 0.75
 -6 2 -6 0.7 0.28
 -6 2 -7 -0.02 0.22
 -6 -2 -7 -0.14 0.23
 -6 -2 -8 0.82 0.33
 -6 2 -8 0.26 0.28
 -6 -2 -9 0.15 0.12
 -6 2 -9 0.01 0.24
 -6 -2 -9 0.21 0.27
 -6 2 -9 0.02 0.11
 -6 -2 -10 32.48 1.76
 -6 2 -10 30.48 0.83
 -6 2 -10 28.82 1.72
 -6 -2 -10 29.66 0.9
 -6 -2 -11 0.18 0.15
 -6 2 -11 0.27 0.15
 -6 2 -11 0.22 0.12
 -6 -2 -11 0.46 0.23
 -6 2 -11 0.53 0.4
 -6 2 -12 0.23 0.15
 -6 -2 -12 -0.05 0.26
 -6 2 -12 0.16 0.14
 -6 -2 -12 0.26 0.17
 -6 2 -12 0.12 0.33
 -6 -2 -13 3.37 0.69
 -6 -2 -13 3.05 0.37
 -6 2 -13 3.13 0.32
 -6 2 -13 2.41 0.61
 -6 2 -13 2.59 0.31
 -6 2 -14 0.07 0.16
 -6 -2 -14 -0.02 0.18
 -6 2 -14 0.34 0.17
 -6 -2 -14 0.16 0.25
 -6 2 -14 -0.03 0.38
 -6 -2 -15 0.14 0.2
 -6 -2 -15 0.02 0.24
 -6 2 -15 0.14 0.26
 -6 2 -15 0.16 0.17
 -6 2 -16 -0.26 0.19
 -6 -2 -16 0.38 0.41
 -6 -2 -16 0.16 0.2
 6 -2 16 0.33 0.43
 -6 2 -16 0.3 0.36
 -6 -2 -17 0.99 0.54
 6 -2 17 0.77 0.67
 -6 2 -17 0.72 0.48
 -6 -2 -17 0.99 0.28
 -6 2 -17 0.88 0.23
 -6 -2 -18 3.74 0.77
 -6 -2 -18 4.37 0.47
 -6 2 -18 4.9 0.95
 -6 2 -18 3.8 0.41
 -6 -2 -19 0.08 0.21
 -6 2 -19 0.31 0.18
 -6 2 -20 5.82 0.47
 -6 -2 -20 5.6 0.51
 -6 2 -21 0.12 0.15
 -6 -2 -21 0.19 0.18
 -6 2 -22 -0.03 0.16
 -6 -2 -22 0.26 0.19
 -6 2 -23 0.22 0.14
 -6 -2 -23 0 0.17
 -6 -2 -24 0.44 0.18
 -6 2 -24 0.47 0.16
 -6 -2 -25 6.21 0.44
 6 2 26 3.09 0.31
 -6 -2 -26 3.96 0.33
 6 4 -29 1.79 0.25
 -6 4 29 2.22 0.24
 6 4 -28 0.87 0.23
 -6 4 28 1.19 0.21
 6 -4 -27 0.99 0.19
 6 4 -27 0.36 0.19
 -6 4 27 0.68 0.2
 -6 4 26 17.96 0.76
 6 -4 -26 17.38 0.73
 6 4 -26 15.46 0.89
 6 -4 -25 36.79 1.1
 -6 4 25 38.74 1.16
 6 4 -25 35.69 1.37
 -6 4 24 17.32 0.82
 6 4 -24 15.49 1
 6 -4 -24 16.58 0.77
 6 -4 -23 23.65 0.93
 -6 4 23 24.06 0.96
 6 4 -23 24.14 1.24
 -6 4 22 2.67 0.38
 6 -4 -22 3.05 0.36
 6 4 -22 2.96 0.55
 6 -4 -21 1.12 0.28
 -6 4 21 1.22 0.29
 6 -4 -20 0.16 0.21
 -6 4 20 0.35 0.23
 -6 -4 20 -0.37 0.37
 -6 4 19 3.11 0.39
 -6 -4 19 3.22 0.84
 -6 4 18 2.39 0.37
 -6 -4 18 2.96 0.74
 -6 4 17 20.44 0.83
 6 4 -17 19.57 0.74
 -6 -4 17 18.06 1.64
 -6 4 16 15.45 0.72
 -6 -4 16 14.65 1.47
 6 4 -16 15.2 0.65
 -6 4 15 34.09 1.03
 6 4 -15 34.75 0.98
 -6 -4 15 37.34 2.22
 -6 4 14 1.18 0.25
 6 4 -14 1.18 0.23
 -6 -4 14 1.18 0.49
 6 4 -13 6.34 0.42
 -6 -4 13 7.14 0.94
 -6 4 13 7.36 0.45
 -6 4 12 1.82 0.24
 6 4 -12 0.99 0.2
 -6 -4 12 1.19 0.41
 6 4 -11 12.2 0.57
 -6 -4 11 12.09 1.15
 -6 4 11 13.29 0.56
 -6 -4 10 3.55 0.64
 -6 4 10 4.32 0.32
 -6 -4 9 85.28 2.8
 -6 -4 8 13.5 1.11
 -6 -4 7 38.88 1.84
 -6 -4 6 3.32 0.6
 -6 -4 5 8.69 0.91
 -6 -4 4 0.31 0.31
 -6 -4 3 5.81 0.79
 -6 -4 2 0.01 0.35
 -6 -4 1 32.13 1.83
 6 -4 2 140.09 2.46
 6 -4 3 232.3 3.46
 6 -4 4 1.03 0.31
 -6 4 -5 2.06 0.24
 6 -4 5 1.9 0.4
 -6 4 -6 0.69 0.17
 6 -4 6 0.71 0.3
 -6 -4 -6 0.47 0.14
 -6 4 -7 14.18 0.61
 -6 -4 -7 14.16 0.61
 6 -4 7 13.17 1.12
 -6 4 -8 2.35 0.26
 -6 -4 -8 2.51 0.28
 -6 4 -9 23.59 0.82
 -6 -4 -9 24.76 0.84
 6 -4 9 22.74 1.64
 -6 4 -10 15.44 0.66
 -6 -4 -10 15.82 0.7
 6 -4 10 15.68 1.41
 6 -4 11 0.45 0.42
 -6 4 -11 0.65 0.2
 -6 -4 -11 0.69 0.37
 -6 -4 -11 0.52 0.2
 6 -4 12 1.42 0.55
 -6 -4 -12 2.59 0.67
 -6 4 -12 1.53 0.27
 -6 -4 -12 1.58 0.29
 -6 -4 -13 17.24 1.54
 -6 4 -13 15.33 0.73
 -6 -4 -13 15.52 0.76
 6 -4 13 13.43 1.54
 -6 -4 -14 6.41 0.97
 -6 4 -14 5.11 0.43
 6 -4 14 5.89 1.1
 -6 -4 -14 6.16 0.5
 -6 -4 -15 72.16 1.66
 -6 -4 -15 72.75 3.3
 -6 4 -15 72.67 1.56
 6 -4 15 65.81 3.47
 6 -4 16 13.48 1.61
 -6 4 -16 11.52 0.66
 -6 -4 -16 13.12 0.72
 -6 4 -17 0.17 0.18
 -6 -4 -17 0.05 0.21
 -6 -4 -18 7.39 0.58
 -6 -4 -19 54.43 1.45
 -6 -4 -20 6.47 0.51
 -6 -4 -21 4.98 0.45
 -6 -4 -22 0.4 0.17
 -6 -4 -23 0.26 0.14
 -6 -4 -24 0.24 0.14
 6 4 25 1.2 0.25
 -6 -4 -25 0.91 0.17
 -6 6 27 3.08 0.27
 -6 6 26 0.06 0.13
 -6 6 25 0.73 0.2
 -6 6 24 4.38 0.37
 -6 6 23 9.99 0.57
 -6 6 22 1.38 0.25
 -6 6 21 0.12 0.19
 6 6 -21 0.32 0.16
 -6 6 20 0.83 0.2
 6 6 -20 1.23 0.25
 -6 6 19 0.82 0.21
 6 6 -19 0.57 0.18
 -6 6 18 2.6 0.32
 6 6 -18 3.14 0.35
 6 6 -17 4.34 0.43
 -6 6 17 4.25 0.4
 6 6 -16 -0.09 0.19
 -6 6 16 0.03 0.17
 6 6 -15 54.89 1.43
 -6 -6 15 54.26 3.08
 -6 6 15 54.55 1.3
 -6 6 14 0.12 0.18
 6 6 -14 0.33 0.19
 6 6 -13 8.28 0.58
 -6 -6 13 7.4 1.11
 -6 6 13 8.59 0.5
 6 6 -12 0.38 0.21
 -6 -6 12 0.61 0.41
 -6 6 12 0.64 0.17
 -6 6 11 0.22 0.14
 6 6 -11 0.11 0.21
 -6 -6 11 0.65 0.42
 -6 6 10 0.94 0.18
 6 6 -10 0.85 0.24
 -6 -6 10 1.13 0.49
 6 6 -9 30.05 1.07
 -6 -6 9 30.93 2.18
 -6 -6 8 0.51 0.45
 6 6 -8 0.19 0.21
 6 6 -7 10.16 0.64
 -6 -6 7 9.83 1.26
 6 6 -6 6.47 0.55
 -6 -6 6 6.83 1.05
 -6 -6 5 12.54 1.41
 6 6 -5 13.26 0.73
 6 6 -4 2.07 0.33
 -6 -6 4 2.68 0.69
 -6 -6 3 0.15 0.32
 6 6 -3 1.06 0.29
 -6 6 2 0.1 0.12
 6 6 -2 0.25 0.2
 -6 6 1 0.13 0.14
 6 6 -1 -0.06 0.21
 -6 6 0 0.81 0.19
 6 6 0 0.81 0.25
 -6 6 -1 2.57 0.3
 6 6 1 2.98 0.38
 -6 6 -2 2.38 0.31
 6 6 2 2.25 0.34
 -6 6 -3 37.67 1.07
 6 6 3 37.59 1.18
 -6 6 -4 3.74 0.38
 -6 6 -5 0.1 0.15
 -6 -6 -6 0.28 0.14
 -6 6 -6 0.26 0.19
 -6 -6 -7 1.36 0.26
 -6 6 -7 1.23 0.25
 -6 6 -8 -0.13 0.17
 -6 -6 -8 -0.08 0.16
 -6 -6 -9 51.44 1.26
 -6 6 -9 47.59 1.31
 -6 -6 -10 1.23 0.27
 -6 6 -10 1.27 0.28
 -6 6 -11 31.2 1.08
 -6 -6 -11 30.75 1.04
 -6 6 -12 0.3 0.17
 -6 -6 -12 0.29 0.21
 -6 6 -13 5.15 0.47
 -6 -6 -13 5.34 0.47
 -6 -6 -14 0.09 0.17
 -6 6 -14 0.48 0.23
 -6 6 -15 0.21 0.17
 -6 -6 -15 0.02 0.15
 -6 6 -16 2.98 0.37
 -6 -6 -16 2.47 0.33
 -6 6 -17 9.16 0.59
 -6 -6 -17 8.56 0.55
 -6 -6 -18 3.96 0.39
 -6 6 -18 3.6 0.38
 -6 -6 -19 7.34 0.48
 -6 -6 -20 -0.16 0.15
 6 6 21 0.89 0.27
 -6 -6 -21 0.27 0.14
 6 6 22 0.88 0.23
 -6 8 22 0.43 0.13
 6 8 -21 0.31 0.14
 -6 8 21 0.7 0.15
 6 8 -20 0.11 0.13
 -6 8 20 0.12 0.12
 6 8 -19 10.97 0.59
 -6 8 19 11.44 0.52
 6 8 -18 2.3 0.31
 -6 8 18 2.13 0.25
 6 8 -17 10.13 0.63
 6 8 -16 8.3 0.6
 6 8 -15 22.58 0.97
 6 8 -14 1.58 0.33
 6 8 -13 0.42 0.24
 6 8 -12 0.47 0.25
 6 8 -11 6.98 0.6
 6 8 -10 -0.26 0.29
 6 8 -9 11.96 0.81
 6 8 -8 3.65 0.52
 6 8 -7 71.12 1.86
 -6 -8 7 66.11 3.79
 6 8 -6 8.38 0.69
 6 8 -5 4.75 0.56
 6 8 -4 24.74 1.16
 6 8 -3 120.72 2.42
 6 8 -2 4.84 0.55
 -6 8 1 2.04 0.29
 6 8 -1 1.63 0.37
 -6 8 0 5.6 0.45
 6 8 0 5.92 0.59
 -6 8 -1 5.25 0.46
 6 8 1 5.46 0.56
 -6 8 -2 -0.02 0.16
 6 8 2 0.51 0.26
 -6 8 -3 18.06 0.82
 6 8 3 17.68 0.94
 -6 8 -4 2.68 0.36
 6 8 4 2.61 0.43
 -6 8 -5 4.99 0.46
 6 8 5 4.22 0.51
 -6 8 -6 0.13 0.17
 6 8 6 0.23 0.24
 -6 8 -7 0.42 0.19
 6 8 7 0.59 0.25
 6 8 8 6.56 0.59
 -6 8 -8 6.51 0.52
 -6 8 -9 57.65 1.46
 6 8 9 52.93 1.52
 -6 8 -10 5.57 0.49
 6 8 10 5.42 0.5
 -6 8 -11 21.84 0.91
 6 8 11 20.99 0.93
 -6 8 -12 5.78 0.48
 6 8 12 6.02 0.51
 -6 8 -13 0.29 0.19
 6 8 13 0.18 0.19
 -6 8 -14 0.75 0.2
 6 8 14 1.24 0.24
 -6 8 -15 8.11 0.51
 -6 8 -16 3.39 0.33
 -6 8 -17 15.71 0.65
 6 10 -16 17.03 0.65
 6 10 -15 11.41 0.57
 6 10 -14 2.21 0.29
 6 10 -13 0.2 0.16
 6 10 -12 0.25 0.19
 6 10 -11 4.31 0.43
 6 10 -10 1.87 0.32
 6 10 -9 0.29 0.21
 6 10 -8 1.38 0.29
 6 10 -7 2.51 0.39
 6 10 -6 1.13 0.29
 6 10 -5 -0.08 0.19
 6 10 -4 2.82 0.41
 6 10 -3 7.84 0.62
 6 10 -2 5.35 0.52
 6 10 -1 3.07 0.42
 6 10 0 9.63 0.67
 6 10 1 5.33 0.51
 6 10 2 4.54 0.47
 -6 10 -2 4.99 0.38
 -6 10 -3 1.14 0.2
 6 10 3 1.47 0.3
 -6 10 -4 2.16 0.27
 6 10 4 2.07 0.33
 -6 10 -5 0.71 0.19
 6 10 5 0.66 0.23
 -6 10 -6 0.24 0.15
 6 10 6 0.11 0.15
 -6 10 -7 0.53 0.16
 6 10 7 0.18 0.17
 -6 10 -8 0.67 0.16
 6 10 8 0.16 0.16
 6 10 9 1.75 0.25
 -6 10 -9 2.27 0.25
 -6 10 -10 1.43 0.21
 -6 10 -11 2.17 0.24
 7 -1 -31 -0.02 0.13
 7 1 -31 0.32 0.18
 7 -1 -30 0.07 0.16
 7 1 -30 0.13 0.19
 7 -1 -29 1.71 0.3
 7 1 -29 1.51 0.33
 7 1 -28 1.95 0.38
 -7 1 28 2.81 0.28
 7 -1 -28 2.67 0.38
 -7 1 27 1.37 0.22
 7 1 -27 0.7 0.29
 7 -1 -27 0.96 0.28
 7 -1 -26 1.25 0.33
 -7 1 26 1.09 0.2
 7 1 -26 1.23 0.38
 -7 1 25 31.62 0.98
 7 1 -25 31.72 1.45
 7 -1 -25 30.93 1.32
 -7 1 24 1.47 0.25
 7 1 -24 0.98 0.41
 7 -1 -24 1.3 0.39
 7 -1 -23 0.28 0.31
 -7 1 23 0.27 0.18
 7 1 -23 0.74 0.45
 7 -1 -22 0.23 0.33
 7 1 -22 0.13 0.4
 -7 1 22 0.13 0.18
 -7 -1 22 0.01 0.26
 -7 -1 21 26.97 2
 -7 1 21 26.07 0.94
 7 -1 -21 28.34 1.28
 -7 -1 20 9.95 1.18
 -7 1 20 9.44 0.58
 7 -1 -20 10.18 0.78
 -7 1 19 2.17 0.29
 -7 1 19 2.29 0.56
 -7 -1 19 1.92 0.58
 -7 1 18 -0.39 0.29
 -7 1 18 0.65 0.22
 -7 -1 18 0.13 0.28
 -7 -1 17 8.45 0.98
 -7 1 17 7.87 0.89
 -7 1 17 8.39 0.5
 -7 1 16 0.38 0.16
 -7 -1 16 0.23 0.26
 -7 1 16 0.55 0.29
 -7 1 15 12.73 0.55
 -7 -1 15 13.29 1.12
 -7 1 15 12.47 1.01
 -7 1 14 0.25 0.21
 -7 -1 14 0.56 0.31
 -7 -1 13 21.21 1.29
 -7 1 13 20.41 1.12
 -7 1 12 0.02 0.16
 -7 -1 12 -0.08 0.18
 -7 1 11 2.66 0.35
 -7 -1 11 2.29 0.39
 -7 1 10 36.83 1.14
 -7 -1 10 37.12 1.44
 -7 -1 9 190.89 3.07
 -7 1 9 190.8 2.31
 -7 1 8 15.17 0.59
 -7 -1 8 14.23 0.83
 -7 -1 7 152.61 2.57
 -7 1 7 149.41 1.64
 -7 -1 6 22.96 0.47
 -7 1 6 23.9 0.65
 -7 -1 5 69.6 1.04
 -7 -1 5 69.19 1.77
 -7 -1 4 3.1 0.27
 -7 -1 4 3.58 0.43
 -7 1 3 143.92 2.1
 -7 -1 3 135.37 1.84
 -7 -1 3 140.29 2.74
 -7 -1 2 0.73 0.19
 -7 1 2 0.85 0.21
 -7 1 1 32.48 1.11
 -7 -1 1 31.58 1.03
 -7 -1 0 0.37 0.19
 -7 1 0 0.56 0.22
 -7 -1 -1 1.21 0.29
 -7 1 -1 1.06 0.28
 -7 -1 -2 9.11 0.69
 -7 1 -2 10.12 0.76
 -7 -1 -3 11.07 0.78
 -7 1 -3 12.64 0.86
 -7 1 -4 8.04 0.75
 -7 -1 -4 9.03 0.73
 -7 -1 -5 7.86 0.74
 -7 1 -5 8.27 0.77
 -7 -1 -6 3.71 0.54
 -7 1 -6 3.67 0.55
 -7 -1 -7 26.53 1.41
 -7 1 -7 25.64 1.43
 -7 -1 -8 4.64 0.73
 -7 1 -8 0.58 0.35
 -7 1 -9 34.18 1.82
 -7 -1 -9 37.53 1.86
 -7 -1 -9 34.78 0.94
 -7 1 -9 35.37 0.87
 -7 -1 -10 -0.02 0.13
 -7 1 -10 0.1 0.12
 -7 -1 -10 -0.01 0.29
 -7 1 -10 0.15 0.32
 -7 -1 -11 8.42 0.98
 -7 -1 -11 7.37 0.48
 -7 1 -11 7.66 0.47
 -7 1 -11 6.94 0.89
 -7 -1 -12 0.33 0.18
 -7 1 -12 0.49 0.19
 -7 -1 -12 0.18 0.3
 -7 1 -12 0.74 0.43
 -7 -1 -13 1.01 0.23
 -7 1 -13 1.19 0.22
 -7 -1 -13 1.09 0.45
 -7 1 -13 1.09 0.45
 -7 -1 -14 0.52 0.22
 -7 1 -14 0.61 0.21
 -7 -1 -14 0.88 0.5
 -7 1 -14 0.23 0.4
 -7 -1 -15 0.02 0.18
 -7 1 -15 0.02 0.16
 -7 -1 -15 -0.25 0.32
 -7 1 -15 -0.14 0.34
 -7 1 -16 2.25 0.33
 -7 1 -16 1.62 0.55
 -7 -1 -16 2.26 0.34
 -7 -1 -16 2.3 0.59
 -7 -1 -17 7.58 1.1
 -7 1 -17 8.16 1.18
 -7 1 -17 8.44 0.58
 -7 -1 -17 8.61 0.61
 -7 1 -18 4.08 0.43
 -7 -1 -18 4.26 0.45
 -7 -1 -19 38.57 1.27
 -7 1 -19 39.49 1.23
 -7 -1 -20 0.28 0.2
 -7 1 -20 0.43 0.21
 -7 1 -21 2.38 0.34
 -7 -1 -21 2.82 0.38
 -7 -1 -22 0.45 0.2
 -7 1 -22 0.56 0.2
 -7 -1 -23 -0.17 0.2
 -7 1 -23 0.03 0.13
 -7 1 -24 0.25 0.14
 -7 -1 -24 0.35 0.15
 -7 -1 -25 8.29 0.49
 -7 1 -25 7.52 0.43
 -7 -1 -26 1.62 0.21
 7 -3 -30 1.18 0.21
 7 3 -30 1.18 0.25
 -7 3 30 1.19 0.18
 7 -3 -29 5.54 0.4
 -7 3 29 5.62 0.39
 7 3 -29 5.36 0.47
 7 -3 -28 0.51 0.18
 -7 3 28 0.54 0.17
 7 3 -28 0.14 0.21
 7 -3 -27 0.1 0.18
 -7 3 27 -0.25 0.21
 7 3 -27 0.09 0.24
 -7 3 26 2.58 0.31
 7 3 -26 2.4 0.46
 7 -3 -26 2.96 0.38
 7 -3 -25 49.39 1.42
 -7 3 25 49.59 1.31
 7 3 -25 47.32 1.76
 7 3 -24 34.1 1.5
 -7 3 24 31 1.11
 7 -3 -24 34.2 1.22
 7 -3 -23 42.21 1.38
 -7 3 23 42.09 1.24
 7 3 -23 39.91 1.67
 7 -3 -22 26.53 1.1
 -7 3 22 25.06 0.99
 -7 -3 21 3.87 0.85
 7 -3 -21 4.42 0.49
 -7 3 21 3.99 0.42
 -7 -3 20 10.72 1.34
 7 -3 -20 10.6 0.71
 -7 3 20 9.88 0.62
 7 -3 -19 3.03 0.42
 -7 -3 19 2.72 0.71
 -7 3 19 3.08 0.36
 -7 3 18 4.3 0.4
 -7 -3 18 3.81 0.78
 7 -3 -18 4.91 0.5
 -7 -3 17 48.08 2.52
 7 -3 -17 49.84 1.42
 -7 3 17 48.07 1.21
 -7 -3 16 12.99 1.3
 -7 3 16 11.84 0.61
 7 -3 -16 11.65 0.7
 -7 3 15 0.15 0.15
 -7 -3 15 0.49 0.38
 -7 -3 14 12.26 1.17
 -7 3 14 13.04 0.58
 -7 -3 13 24.2 1.57
 -7 3 13 25.43 0.79
 -7 -3 12 24.09 1.5
 -7 3 12 24.37 0.76
 -7 -3 11 8.74 0.9
 -7 -3 10 6.43 0.76
 -7 -3 9 8.7 0.86
 -7 -3 8 27.95 1.45
 -7 -3 7 6.97 0.76
 -7 -3 6 0.96 0.34
 -7 -3 5 6.4 0.74
 -7 -3 4 0.15 0.25
 -7 -3 3 2.89 0.57
 -7 -3 2 0.17 0.25
 7 -3 0 34.13 0.9
 7 -3 1 85.78 1.74
 7 -3 2 34.37 1.28
 7 -3 3 0.03 0.2
 -7 3 -4 2.19 0.49
 7 -3 4 1.7 0.39
 -7 3 -5 3.39 0.62
 7 -3 5 2.81 0.54
 -7 3 -6 2.22 0.25
 -7 3 -6 1.8 0.51
 -7 -3 -6 2.31 0.26
 7 -3 6 1.55 0.43
 -7 3 -7 17.81 0.64
 -7 3 -7 16.31 1.31
 -7 -3 -7 16.95 0.66
 7 -3 7 14.5 1.28
 -7 3 -8 4.36 0.34
 -7 3 -8 3.74 0.71
 -7 -3 -8 4.87 0.38
 -7 -3 -8 5.35 0.74
 7 -3 8 3.46 0.72
 -7 3 -9 8.64 1.05
 -7 3 -9 9.36 0.49
 -7 -3 -9 9.71 0.54
 7 -3 9 7.77 1.07
 -7 -3 -9 11.08 1.08
 -7 3 -10 1.87 0.25
 -7 -3 -10 2.16 0.53
 -7 3 -10 1.57 0.53
 7 -3 10 2.28 0.66
 -7 -3 -10 1.64 0.27
 -7 -3 -11 2.87 0.64
 -7 3 -11 1.72 0.55
 -7 -3 -11 2.32 0.32
 7 -3 11 2.44 0.66
 -7 3 -11 2.5 0.3
 -7 -3 -12 2.94 0.66
 -7 3 -12 2.33 0.3
 -7 3 -12 2.02 0.61
 -7 -3 -12 2.37 0.34
 7 -3 12 1.57 0.58
 -7 -3 -13 12.07 1.31
 -7 3 -13 8.71 1.2
 -7 3 -13 11.89 0.61
 -7 -3 -13 10.56 0.67
 7 -3 13 9.28 1.3
 7 -3 14 4.75 1.01
 -7 -3 -14 8.31 1.11
 -7 -3 -14 7.64 0.57
 -7 3 -14 8.45 0.54
 -7 3 -14 5.93 1.06
 -7 -3 -15 13.3 1.44
 -7 -3 -15 12.67 0.73
 -7 3 -15 12.39 0.66
 7 -3 15 10.82 1.47
 -7 -3 -16 28.47 2.15
 -7 -3 -16 28.31 1.1
 7 -3 16 25.02 2.31
 -7 -3 -17 9.48 0.66
 -7 -3 -18 18.34 0.9
 -7 -3 -19 3.23 0.41
 -7 -3 -20 0.24 0.2
 -7 -3 -21 0.27 0.18
 -7 -3 -22 0.11 0.17
 -7 -3 -23 0.03 0.13
 -7 -3 -24 3.15 0.32
 7 3 25 10.46 0.55
 -7 -3 -25 12.66 0.54
 -7 5 29 0.44 0.12
 -7 5 28 0.18 0.13
 -7 5 27 0.02 0.14
 -7 5 26 8.32 0.49
 7 5 -26 6.19 0.52
 7 5 -25 3.93 0.45
 -7 5 25 5.05 0.42
 -7 5 24 17.27 0.77
 7 5 -24 16.98 0.97
 -7 5 23 8.95 0.57
 7 5 -23 8.34 0.73
 -7 5 22 23.47 0.91
 7 5 -22 21.24 1.19
 -7 5 21 13.12 0.69
 -7 5 20 14.37 0.73
 -7 5 19 -0.14 0.22
 7 5 -18 14.96 0.7
 -7 -5 18 14.01 1.6
 -7 5 18 14.54 0.71
 7 5 -17 8.43 0.54
 -7 -5 17 9.24 1.27
 -7 5 17 8.03 0.53
 7 5 -16 44.36 1.2
 -7 -5 16 44.02 2.68
 -7 5 16 44.93 1.19
 -7 5 15 0.31 0.18
 7 5 -15 0.28 0.19
 -7 5 14 0.26 0.18
 7 5 -14 0.08 0.17
 -7 -5 14 0.06 0.35
 -7 5 13 1.46 0.23
 -7 -5 13 1.36 0.53
 7 5 -13 1.29 0.25
 7 5 -12 27.08 0.95
 -7 5 12 27.69 0.84
 -7 -5 12 25.83 1.89
 -7 5 11 1.04 0.2
 -7 -5 11 0.31 0.31
 7 5 -11 0.55 0.2
 -7 5 10 0.15 0.13
 -7 -5 10 0 0.37
 7 5 -10 -0.08 0.16
 7 5 -9 20.98 0.82
 -7 -5 9 19.91 1.61
 -7 5 9 20.64 0.66
 7 5 -8 92.97 1.7
 -7 5 8 89.34 1.32
 -7 -5 7 0.19 0.27
 -7 5 7 0.51 0.13
 7 5 -7 0.44 0.2
 7 5 -6 3.86 0.39
 -7 -5 6 4.68 0.78
 7 5 -5 5.12 0.42
 -7 -5 5 4.36 0.8
 7 5 -4 10.79 0.59
 -7 -5 4 11.19 1.26
 7 5 -3 0.5 0.18
 -7 -5 3 0.04 0.29
 7 5 -2 0.85 0.2
 7 5 -1 0.71 0.21
 -7 -5 1 1.01 0.18
 -7 -5 0 13.42 0.54
 -7 5 -1 27.78 0.81
 -7 -5 -1 27.64 0.79
 -7 5 -2 0.16 0.13
 -7 -5 -2 0.17 0.13
 -7 5 -3 0.42 0.14
 -7 -5 -3 0.44 0.16
 -7 5 -4 2.45 0.3
 -7 -5 -4 2.21 0.27
 -7 5 -5 4.18 0.37
 -7 -5 -5 4.49 0.37
 -7 5 -6 0.85 0.21
 -7 -5 -6 1.12 0.25
 -7 5 -7 1.13 0.23
 -7 -5 -7 1.21 0.23
 -7 5 -8 25.36 0.88
 -7 -5 -8 25.13 0.88
 -7 5 -9 4.39 0.4
 -7 -5 -9 4.2 0.4
 -7 5 -10 37.32 1.13
 -7 -5 -10 40.13 1.15
 -7 5 -11 0.8 0.24
 -7 -5 -11 0.93 0.24
 -7 -5 -11 0.44 0.34
 -7 -5 -12 1.41 0.28
 -7 -5 -12 1.79 0.5
 -7 5 -12 1.51 0.28
 -7 -5 -13 11.27 1.31
 -7 -5 -13 11.71 0.67
 -7 5 -13 11.38 0.65
 -7 5 -14 8.62 0.59
 -7 -5 -14 9.35 0.61
 -7 5 -15 5.44 0.46
 -7 -5 -15 4.94 0.46
 -7 5 -16 20.8 0.89
 -7 -5 -16 20.65 0.89
 -7 -5 -17 5.03 0.46
 -7 5 -17 4.52 0.44
 -7 -5 -18 25.98 0.96
 -7 -5 -19 1.05 0.24
 -7 -5 -20 0.02 0.16
 -7 -5 -21 0.33 0.16
 -7 -5 -22 1.39 0.22
 7 5 23 0.48 0.21
 -7 -5 -23 0.41 0.13
 -7 7 25 0.21 0.12
 -7 7 24 2.53 0.25
 -7 7 23 0.17 0.12
 -7 7 22 2.09 0.26
 -7 7 21 0.24 0.17
 7 7 -20 6.41 0.46
 -7 7 20 7.41 0.48
 -7 7 19 0.4 0.19
 7 7 -19 0.17 0.17
 -7 7 18 0.71 0.22
 7 7 -18 0.57 0.21
 7 7 -17 -0.09 0.17
 -7 7 17 0.18 0.16
 7 7 -16 21.09 0.95
 -7 7 16 21.88 0.81
 -7 7 15 0.14 0.12
 7 7 -15 0.4 0.23
 7 7 -14 3.72 0.44
 -7 7 14 3.99 0.35
 7 7 -13 4.21 0.49
 -7 7 13 4.13 0.35
 -7 -7 12 1.46 0.61
 7 7 -12 0.6 0.23
 -7 -7 11 1.6 0.57
 7 7 -11 2.65 0.4
 7 7 -10 5.42 0.55
 -7 -7 10 5.72 1.03
 7 7 -9 0.6 0.28
 -7 -7 9 0.23 0.46
 7 7 -8 66.22 1.72
 -7 -7 8 63.5 3.61
 7 7 -7 14.73 0.85
 -7 -7 7 12.51 1.61
 -7 -7 6 24.48 2.2
 7 7 -6 25.73 1.09
 7 7 -5 1.98 0.36
 -7 -7 5 1.76 0.62
 7 7 -4 14 0.84
 7 7 -3 0.22 0.27
 7 7 -2 0.36 0.27
 -7 7 1 3.28 0.34
 7 7 -1 3.82 0.47
 -7 7 0 4.37 0.4
 7 7 0 3.78 0.49
 -7 7 -1 0.87 0.23
 7 7 1 0.96 0.32
 7 7 2 0.34 0.27
 -7 7 -2 0.34 0.16
 -7 7 -3 0.83 0.23
 7 7 3 0.74 0.3
 -7 7 -4 0.02 0.17
 7 7 4 0.01 0.22
 -7 7 -5 -0.06 0.16
 7 7 5 -0.01 0.24
 -7 7 -6 -0.07 0.2
 7 7 6 -0.02 0.23
 -7 7 -7 0.91 0.25
 7 7 7 0.77 0.27
 -7 7 -8 26.29 1
 7 7 8 26.19 1.1
 -7 7 -9 0.4 0.2
 7 7 9 0.21 0.21
 -7 7 -10 17.77 0.83
 7 7 10 18.64 0.91
 7 7 11 1.84 0.35
 -7 7 -11 1.33 0.27
 -7 7 -12 6.97 0.52
 7 7 12 6.56 0.53
 -7 7 -13 4.22 0.43
 7 7 13 4.66 0.46
 -7 7 -14 3.52 0.38
 7 7 14 3.15 0.37
 -7 7 -15 0.06 0.16
 7 7 15 0.3 0.21
 -7 7 -16 1.35 0.25
 7 7 16 1.12 0.25
 -7 7 -17 1.38 0.26
 7 7 19 1.93 0.3
 7 9 -19 -0.32 0.16
 7 9 -18 1.29 0.23
 7 9 -17 1.32 0.24
 7 9 -16 2.51 0.33
 7 9 -15 0.54 0.2
 7 9 -14 0.17 0.21
 7 9 -13 4.2 0.45
 7 9 -12 8.64 0.63
 7 9 -11 0.24 0.21
 7 9 -10 1.08 0.31
 7 9 -9 5.91 0.57
 7 9 -8 7.94 0.67
 7 9 -7 24.6 1.11
 7 9 -6 5.96 0.6
 7 9 -5 0.83 0.32
 7 9 -4 5.95 0.6
 7 9 -3 1.61 0.37
 7 9 -2 1.3 0.37
 7 9 -1 28.91 1.24
 7 9 0 26.4 1.16
 -7 9 -1 11.53 0.6
 7 9 1 12.21 0.82
 -7 9 -2 10.86 0.59
 7 9 2 12.27 0.82
 -7 9 -3 1.23 0.24
 7 9 3 1.56 0.35
 -7 9 -4 1.1 0.22
 7 9 4 0.98 0.3
 -7 9 -5 0.16 0.13
 7 9 5 0.17 0.23
 7 9 6 0.17 0.21
 -7 9 -6 0.16 0.17
 -7 9 -7 2.61 0.32
 7 9 7 2.82 0.39
 -7 9 -8 3.76 0.37
 7 9 8 3.52 0.42
 -7 9 -9 2.71 0.33
 7 9 9 2.84 0.36
 7 9 10 3.93 0.4
 -7 9 -10 3.44 0.35
 -7 9 -11 2.17 0.27
 7 9 11 1.92 0.29
 -7 9 -12 0.31 0.15
 7 9 12 0 0.16
 -7 9 -13 0.09 0.12
 -7 9 -14 0.95 0.18
 7 11 -10 0.02 0.14
 7 11 -9 0.95 0.21
 7 11 -8 4.28 0.38
 7 11 -7 9.29 0.54
 7 11 -6 0.14 0.15
 7 11 -5 0.81 0.22
 7 11 -4 1.07 0.23
 7 11 -3 1.01 0.23
 7 11 -2 0.63 0.21
 7 11 -1 4.26 0.39
 7 11 0 4.71 0.39
 7 11 1 4.26 0.37
 7 11 2 0.03 0.13
 7 11 3 -0.11 0.15
 8 0 -32 0.22 0.14
 8 0 -31 0.11 0.17
 8 0 -30 1.49 0.28
 8 0 -29 -0.02 0.23
 8 0 -28 6.63 0.63
 8 0 -27 -0.06 0.27
 8 0 -26 45.13 1.65
 -8 0 25 0.15 0.15
 8 0 -25 0.09 0.33
 -8 0 24 19.83 0.76
 8 0 -24 21.39 1.21
 -8 0 23 -0.03 0.17
 8 0 -23 0.01 0.33
 8 0 -22 86.29 2.36
 -8 0 22 79.13 1.49
 -8 0 21 -0.02 0.16
 -8 0 21 -0.2 0.26
 -8 0 20 1.5 0.22
 -8 0 20 1.76 0.49
 -8 0 19 -0.18 0.14
 -8 0 19 0.15 0.25
 -8 0 18 122.51 3.6
 -8 0 18 117.82 1.69
 -8 0 17 0.07 0.14
 -8 0 17 0.27 0.26
 -8 0 16 31.32 0.82
 -8 0 16 33.03 1.71
 -8 0 15 -0.12 0.14
 -8 0 15 -0.1 0.2
 -8 0 14 0.23 0.21
 -8 0 13 0.04 0.2
 -8 0 12 75.64 2.05
 -8 0 11 0.14 0.16
 -8 0 10 466.55 4.52
 -8 0 9 0.11 0.13
 -8 0 8 46.27 1.32
 -8 0 7 0 0.13
 -8 0 6 300.74 3.39
 -8 0 5 -0.08 0.19
 -8 0 5 0.1 0.09
 -8 0 4 864.13 4.68
 -8 0 3 0.07 0.13
 -8 0 2 7.75 0.54
 -8 0 1 -0.06 0.15
 -8 0 0 89.13 1.99
 -8 0 -1 0.01 0.19
 -8 0 -2 1.5 0.33
 -8 0 -3 0.07 0.19
 -8 0 -4 34.52 1.51
 -8 0 -5 -0.02 0.22
 -8 0 -6 182.45 3.86
 -8 0 -7 -0.01 0.24
 -8 0 -8 221.01 4.63
 -8 0 -9 -0.1 0.14
 -8 0 -9 0.08 0.29
 -8 0 -10 12.68 1.2
 -8 0 -10 11.9 0.59
 -8 0 -11 0.04 0.15
 -8 0 -11 0.41 0.32
 -8 0 -12 7.88 1.04
 -8 0 -12 8.01 0.53
 -8 0 -13 -0.03 0.17
 -8 0 -13 -0.25 0.43
 -8 0 -14 0.91 0.24
 -8 0 -14 0.93 0.45
 -8 0 -15 0.04 0.17
 -8 0 -15 0.23 0.35
 -8 0 -16 51.94 2.93
 -8 0 -16 55.21 1.44
 -8 0 -17 -0.07 0.19
 -8 0 -17 -0.91 0.49
 -8 0 -18 3.61 0.42
 -8 0 -19 -0.29 0.22
 -8 0 -20 17.21 0.82
 -8 0 -21 0.03 0.15
 -8 0 -22 2.45 0.31
 -8 0 -23 -0.12 0.16
 -8 0 -24 7.47 0.46
 -8 0 -25 0.03 0.11
 8 -2 -31 -0.04 0.12
 8 2 -31 0.2 0.16
 -8 2 30 4.11 0.3
 8 -2 -30 3.92 0.35
 8 2 -30 3.62 0.4
 8 2 -29 -0.16 0.24
 8 -2 -29 0.01 0.15
 -8 2 29 0.01 0.12
 -8 2 28 0.87 0.2
 8 -2 -28 1.02 0.24
 8 2 -28 0.82 0.31
 8 -2 -27 0.12 0.18
 -8 2 27 0.44 0.17
 8 2 -27 0.34 0.27
 -8 2 26 13.04 0.63
 8 -2 -26 13.18 0.8
 8 2 -26 13.59 0.97
 -8 2 25 1.05 0.23
 8 -2 -25 0.92 0.29
 8 2 -25 1.21 0.45
 -8 2 24 36.84 1.14
 8 -2 -24 36.98 1.41
 8 2 -24 35.67 1.65
 -8 2 23 12.36 0.65
 8 -2 -23 12.83 0.87
 -8 -2 22 9.33 1.22
 8 -2 -22 11.08 0.8
 -8 2 22 10.57 0.6
 -8 2 21 -0.27 0.21
 -8 -2 21 0.45 0.44
 8 -2 -21 0.42 0.34
 -8 2 20 -0.14 0.2
 -8 -2 20 -0.08 0.3
 8 -2 -20 0.04 0.26
 8 -2 -19 2.4 0.45
 -8 2 19 1.76 0.28
 8 -2 -18 39.87 1.41
 -8 -2 18 39.76 2.25
 -8 2 18 38.52 1.07
 -8 -2 17 18.7 1.53
 -8 2 17 17.98 0.72
 -8 -2 16 42.95 2.19
 -8 2 16 42.79 1.06
 -8 2 15 0.76 0.18
 -8 -2 15 0.79 0.38
 -8 -2 14 7.78 0.88
 -8 2 14 7.94 0.45
 -8 -2 13 10.76 0.99
 -8 2 13 10.59 0.5
 -8 -2 12 15.22 1.13
 -8 -2 11 0.1 0.2
 -8 -2 10 120.66 2.9
 -8 -2 9 118.14 2.82
 -8 -2 8 42.49 1.65
 -8 -2 7 52.72 1.88
 -8 -2 6 0.84 0.33
 -8 -2 5 0.17 0.23
 -8 -2 4 12.15 0.96
 -8 -2 3 0.41 0.29
 8 -2 -2 11.54 0.37
 -8 2 1 11.38 0.81
 -8 2 0 11.59 0.86
 -8 2 -1 0.53 0.27
 -8 2 -2 16.61 1.08
 -8 2 -3 36.63 1.63
 -8 -2 -3 38.03 1.57
 -8 -2 -4 1.37 0.36
 -8 2 -4 0.93 0.35
 -8 2 -5 15.04 1.14
 -8 -2 -5 17.09 1.13
 -8 -2 -6 11.61 0.98
 -8 2 -6 11.1 1.03
 -8 -2 -6 10.98 0.51
 -8 2 -7 0.42 0.14
 -8 -2 -7 0.68 0.43
 -8 2 -7 -0.07 0.28
 -8 -2 -7 0.51 0.18
 -8 -2 -8 13.5 1.15
 -8 2 -8 13.16 1.2
 -8 2 -8 13.84 0.57
 -8 -2 -8 12.65 0.6
 -8 -2 -9 25.49 1.65
 -8 2 -9 25.08 0.78
 -8 2 -9 23.86 1.66
 -8 -2 -9 24.67 0.86
 -8 -2 -10 15.86 1.35
 -8 2 -10 14.08 0.62
 -8 2 -10 15.04 1.38
 -8 -2 -10 14.18 0.68
 -8 2 -11 0.53 0.19
 -8 -2 -11 0.19 0.32
 -8 2 -11 0.42 0.33
 -8 2 -11 0.37 0.15
 -8 -2 -11 0.43 0.18
 -8 2 -12 0.96 0.2
 -8 -2 -12 1.14 0.52
 -8 2 -12 0.7 0.43
 -8 -2 -12 0.98 0.26
 -8 2 -13 -0.01 0.15
 -8 -2 -13 0.59 0.37
 -8 2 -13 0.42 0.32
 -8 -2 -13 0.13 0.19
 -8 2 -14 -0.1 0.17
 -8 2 -14 0.03 0.34
 -8 -2 -14 0.21 0.34
 -8 -2 -14 0.05 0.19
 -8 2 -15 0 0.16
 -8 -2 -15 0.14 0.31
 -8 2 -15 0.19 0.43
 -8 -2 -15 0 0.2
 -8 2 -16 5.98 1.05
 -8 -2 -16 7.14 1.14
 -8 -2 -16 6.06 0.53
 -8 2 -16 5.91 0.48
 8 -2 16 4.7 1.1
 -8 2 -17 9.73 0.6
 -8 -2 -17 10.03 0.67
 -8 -2 -18 3.58 0.43
 -8 2 -18 2.95 0.34
 -8 2 -19 2.71 0.32
 -8 -2 -19 2.43 0.36
 -8 -2 -20 0.19 0.2
 -8 2 -20 0.16 0.15
 -8 2 -21 0.39 0.17
 -8 -2 -21 0.36 0.18
 -8 -2 -22 1.75 0.28
 -8 -2 -23 1.52 0.24
 -8 -2 -24 7.63 0.47
 -8 -2 -25 0.44 0.15
 -8 4 30 0.51 0.12
 -8 4 29 0.44 0.15
 8 4 -29 0.15 0.16
 8 4 -28 1.97 0.32
 -8 4 28 2.65 0.28
 -8 4 27 19.29 0.73
 8 4 -27 14.97 0.87
 -8 4 26 5.12 0.41
 8 4 -26 4.78 0.58
 -8 4 25 7.36 0.5
 8 4 -25 7.05 0.71
 -8 4 24 1.47 0.26
 8 4 -24 1.94 0.46
 -8 4 23 2.34 0.31
 -8 4 22 5.48 0.47
 -8 4 21 1.11 0.26
 -8 4 20 2.6 0.34
 -8 -4 20 1.5 0.59
 -8 4 19 0.05 0.2
 -8 -4 19 -0.49 0.39
 -8 4 18 3.97 0.38
 -8 -4 18 3.37 0.76
 -8 -4 17 11.58 1.35
 -8 4 17 11.03 0.61
 -8 4 16 1.53 0.25
 -8 -4 16 1.16 0.46
 -8 -4 15 6.02 0.94
 -8 4 15 6.29 0.44
 -8 -4 14 30.93 2
 -8 4 14 29.94 0.9
 -8 -4 13 1.8 0.52
 -8 4 13 2.01 0.25
 8 4 -13 1.73 0.26
 -8 4 12 4.59 0.36
 8 4 -12 4.71 0.37
 -8 -4 12 4.83 0.77
 -8 -4 11 61.68 2.6
 -8 4 11 63.48 1.18
 8 4 -11 61.75 1.27
 8 4 -10 119.63 1.76
 -8 -4 10 117.54 3.61
 -8 4 10 122.64 1.59
 -8 -4 9 193.21 4.51
 -8 4 9 183.52 1.87
 -8 -4 8 32.34 1.85
 -8 -4 7 17.35 1.37
 -8 -4 6 5.34 0.78
 -8 -4 5 41.87 2.19
 -8 -4 4 -0.05 0.27
 -8 -4 3 5.39 0.85
 -8 -4 -2 42.99 0.98
 -8 4 -3 21.43 0.7
 -8 -4 -3 22.11 0.72
 -8 4 -4 0.6 0.16
 -8 -4 -4 0.68 0.18
 -8 -4 -5 -0.14 0.13
 -8 4 -5 -0.01 0.11
 -8 4 -6 -0.01 0.13
 -8 -4 -6 0.11 0.14
 -8 4 -7 32.18 0.93
 -8 -4 -7 32.1 0.96
 -8 4 -8 5.68 0.42
 -8 -4 -8 4.69 0.41
 -8 4 -9 0.39 0.18
 -8 -4 -9 0.79 0.43
 -8 -4 -9 0.31 0.17
 -8 4 -10 2.87 0.33
 -8 -4 -10 2 0.59
 -8 -4 -10 2.31 0.33
 -8 -4 -11 13.82 1.38
 -8 4 -11 12.84 0.65
 -8 -4 -11 12.44 0.68
 -8 4 -12 7.85 0.53
 -8 -4 -12 8.42 0.58
 -8 4 -13 0.12 0.17
 -8 -4 -13 0.48 0.3
 -8 -4 -13 0.21 0.19
 -8 4 -14 14.79 0.73
 -8 -4 -14 15.88 0.82
 -8 -4 -14 16.81 1.64
 -8 4 -15 0.32 0.23
 -8 -4 -15 0.18 0.22
 -8 -4 -16 30.01 1.08
 -8 -4 -17 101.57 1.96
 -8 -4 -18 18.27 0.83
 -8 -4 -19 14.84 0.74
 -8 -4 -20 0.31 0.17
 -8 -4 -21 0.04 0.15
 -8 -4 -22 -0.04 0.14
 -8 -4 -23 0.15 0.13
 -8 6 27 1.62 0.21
 -8 6 26 0.2 0.14
 -8 6 25 10.39 0.51
 -8 6 24 0.6 0.2
 -8 6 23 2.31 0.3
 -8 6 22 0.28 0.17
 -8 6 21 6.99 0.49
 -8 6 20 0.48 0.2
 -8 6 19 0.51 0.16
 -8 6 18 0.6 0.17
 8 6 -18 0.67 0.2
 8 6 -17 27.4 1
 -8 6 17 27.02 0.92
 -8 6 16 0.24 0.17
 8 6 -16 0.27 0.17
 -8 -6 16 -0.22 0.38
 8 6 -15 2.97 0.36
 -8 6 15 2.61 0.32
 -8 6 14 1.34 0.23
 8 6 -14 1.11 0.28
 -8 -6 14 1.06 0.51
 -8 6 13 0.43 0.17
 8 6 -13 0.03 0.19
 -8 -6 13 -0.06 0.33
 8 6 -12 2.37 0.36
 -8 6 12 3.01 0.31
 -8 -6 12 2.99 0.79
 8 6 -11 7.53 0.59
 -8 -6 11 8.5 1.26
 -8 6 11 8.21 0.45
 -8 -6 10 0.3 0.35
 8 6 -10 0.37 0.22
 -8 6 10 0.53 0.16
 8 6 -9 51.75 1.42
 -8 -6 9 52.72 2.99
 8 6 -8 2.04 0.36
 -8 -6 8 1.19 0.55
 -8 -6 7 24.61 2.08
 8 6 -7 25.82 1.02
 8 6 -6 0.69 0.27
 -8 -6 6 0.38 0.39
 8 6 -5 2 0.34
 -8 -6 5 1.71 0.65
 8 6 -4 0.29 0.23
 8 6 -3 7.3 0.58
 8 6 -2 1.85 0.36
 8 6 -1 1.82 0.33
 -8 -6 1 1.34 0.23
 -8 6 0 0.1 0.15
 8 6 0 0.4 0.24
 -8 -6 0 0.4 0.17
 -8 6 -1 0.42 0.17
 8 6 1 0.78 0.27
 -8 -6 -1 0.86 0.22
 -8 6 -2 2.04 0.29
 -8 -6 -2 2.09 0.28
 -8 6 -3 -0.01 0.14
 -8 -6 -3 0.18 0.16
 -8 6 -4 -0.08 0.15
 -8 -6 -4 0.02 0.15
 -8 6 -5 5.11 0.44
 -8 -6 -5 5.03 0.44
 -8 6 -6 0.1 0.16
 -8 -6 -6 0.2 0.17
 -8 6 -7 13.3 0.7
 -8 -6 -7 14.29 0.71
 -8 6 -8 -0.01 0.16
 -8 -6 -8 -0.05 0.17
 -8 6 -9 12.1 0.69
 -8 -6 -9 12.86 0.7
 -8 6 -10 0.26 0.19
 -8 -6 -10 0.26 0.19
 -8 -6 -11 7.26 0.55
 -8 6 -11 7.44 0.55
 -8 -6 -12 -0.12 0.17
 -8 6 -12 0.13 0.16
 -8 -6 -13 9.17 0.61
 -8 6 -13 10.32 0.64
 -8 6 -14 1.83 0.29
 -8 -6 -14 1.61 0.29
 -8 6 -15 3.75 0.41
 -8 -6 -15 3.4 0.38
 -8 6 -16 0.4 0.19
 -8 -6 -16 0.31 0.16
 -8 -6 -17 0.22 0.16
 -8 -6 -18 0.07 0.13
 -8 -6 -19 -0.04 0.13
 -8 -6 -20 0.06 0.12
 8 6 21 0.4 0.21
 -8 8 22 -0.1 0.12
 -8 8 21 4.14 0.3
 -8 8 20 1.1 0.17
 8 8 -20 0.85 0.2
 8 8 -19 5.27 0.4
 -8 8 19 5.54 0.36
 8 8 -18 0.42 0.2
 8 8 -17 40.38 1.19
 8 8 -16 1.32 0.27
 8 8 -15 -0.09 0.2
 8 8 -14 0.02 0.17
 8 8 -13 -0.05 0.2
 8 8 -12 0.78 0.28
 8 8 -11 14.35 0.84
 8 8 -10 13.3 0.82
 8 8 -9 22.64 1.07
 8 8 -8 0.01 0.26
 8 8 -7 1.45 0.37
 8 8 -6 1.88 0.4
 8 8 -5 70.11 1.94
 8 8 -4 18.62 1.01
 8 8 -3 19.38 1.02
 8 8 -2 0.98 0.34
 8 8 -1 27.5 1.2
 8 8 0 1.42 0.37
 -8 8 -1 6.21 0.46
 8 8 1 6.2 0.64
 -8 8 -2 0.35 0.17
 8 8 2 0.44 0.26
 -8 8 -3 0.39 0.17
 8 8 3 0.27 0.29
 -8 8 -4 0.28 0.15
 8 8 4 0.27 0.31
 -8 8 -5 1.08 0.23
 8 8 5 0.82 0.29
 8 8 6 1.58 0.34
 -8 8 -6 1.21 0.25
 -8 8 -7 19.51 0.83
 8 8 7 18.97 0.96
 -8 8 -8 7.83 0.53
 8 8 8 8.22 0.64
 -8 8 -9 17.07 0.77
 8 8 9 16.74 0.88
 -8 8 -10 0.08 0.15
 8 8 10 0.1 0.19
 8 8 11 3.98 0.43
 -8 8 -11 3.8 0.38
 -8 8 -12 7.03 0.49
 8 8 12 7.03 0.53
 -8 8 -13 1.13 0.22
 8 8 13 1.15 0.25
 -8 8 -14 -0.06 0.14
 8 8 14 0.15 0.15
 8 8 15 5.04 0.39
 -8 8 -15 5.41 0.4
 8 10 -15 -0.05 0.14
 8 10 -14 0.45 0.17
 8 10 -13 3.65 0.36
 8 10 -12 3.92 0.39
 8 10 -11 -0.14 0.17
 8 10 -10 0.59 0.22
 8 10 -9 3.1 0.4
 8 10 -8 11.6 0.7
 8 10 -7 1.56 0.31
 8 10 -6 4.3 0.48
 8 10 -5 0.13 0.24
 8 10 -4 1.25 0.31
 8 10 -3 0.43 0.24
 8 10 -2 1.67 0.34
 8 10 -1 3.82 0.45
 8 10 0 7.83 0.61
 8 10 1 4.26 0.46
 8 10 2 1.44 0.29
 8 10 3 -0.17 0.22
 8 10 4 -0.02 0.17
 8 10 5 0.29 0.2
 -8 10 -6 0.61 0.13
 8 10 6 0.57 0.19
 -8 10 -7 0.03 0.11
 8 10 7 0.22 0.16
 -8 10 -8 3.28 0.27
 8 10 8 3.14 0.33
 9 1 -32 0.36 0.17
 9 -1 -31 2.96 0.32
 9 1 -31 3.86 0.39
 9 -1 -30 0.06 0.16
 9 1 -30 0.05 0.19
 9 1 -29 1.38 0.32
 9 -1 -29 1 0.26
 9 1 -28 3.33 0.51
 -9 1 28 3.84 0.32
 9 -1 -28 3.77 0.45
 9 1 -27 2.17 0.46
 -9 1 27 2.61 0.29
 9 -1 -27 3.2 0.47
 9 -1 -26 3.62 0.51
 9 1 -26 3.32 0.55
 -9 1 26 3.69 0.35
 9 -1 -25 21.2 1.17
 -9 1 25 23.74 0.84
 9 1 -25 22.36 1.27
 9 1 -24 2.25 0.53
 -9 1 24 1.89 0.28
 9 -1 -24 2.04 0.44
 -9 1 23 11.41 0.59
 9 -1 -23 12.15 0.93
 9 -1 -22 0.03 0.3
 -9 1 22 -0.12 0.19
 -9 -1 21 33.44 2.13
 -9 1 21 33.65 1
 -9 -1 20 8.48 1.08
 -9 1 20 8.55 0.53
 -9 -1 19 21.86 1.63
 -9 1 19 21.34 0.77
 -9 -1 18 0.23 0.14
 -9 1 18 0.25 0.15
 -9 -1 18 0.6 0.33
 -9 -1 17 9.96 1.04
 -9 -1 17 8.61 0.44
 -9 1 17 8.73 0.49
 -9 -1 16 0.2 0.13
 -9 1 16 -0.12 0.16
 -9 -1 16 0.03 0.3
 -9 -1 15 8.1 0.86
 -9 1 15 7.72 0.43
 -9 1 14 -0.03 0.14
 -9 -1 14 0.19 0.21
 -9 1 13 0 0.13
 -9 -1 13 0.21 0.22
 -9 1 12 3.09 0.37
 -9 -1 12 3.58 0.52
 -9 1 11 187.39 2.57
 -9 -1 11 190.78 3.47
 -9 -1 10 0.63 0.25
 -9 1 10 0.29 0.12
 -9 -1 9 284.18 4.02
 -9 1 9 285.12 2.87
 -9 -1 8 0.07 0.16
 -9 1 8 0.09 0.1
 -9 -1 7 61.53 1.9
 -9 -1 6 0.49 0.17
 -9 -1 6 0.78 0.14
 -9 -1 5 18.03 0.69
 -9 -1 5 18.27 1.1
 -9 -1 4 0.06 0.12
 -9 1 4 0.17 0.17
 -9 -1 3 27.84 1.01
 -9 1 3 29.15 1.13
 -9 -1 2 11.93 0.7
 -9 1 2 12.18 0.78
 -9 -1 1 0.28 0.15
 -9 1 1 0.58 0.24
 -9 -1 0 0.31 0.19
 -9 1 0 0.22 0.22
 -9 1 -1 51.71 1.76
 -9 -1 -1 51.96 1.68
 -9 -1 -2 2.78 0.45
 -9 1 -2 2.79 0.48
 -9 -1 -3 7.01 0.71
 -9 1 -3 6.48 0.72
 -9 1 -4 29.02 1.5
 -9 -1 -4 29.55 1.45
 -9 1 -5 93.66 2.79
 -9 -1 -5 92.66 2.71
 -9 -1 -6 16.73 1.22
 -9 1 -6 15.64 1.21
 -9 -1 -6 16.63 0.62
 -9 1 -7 115.4 3.33
 -9 -1 -7 112.15 1.65
 -9 1 -8 4.75 0.76
 -9 -1 -8 5.63 0.79
 -9 -1 -8 4.79 0.38
 -9 1 -8 5.07 0.36
 -9 -1 -9 2.24 0.53
 -9 1 -9 1.74 0.55
 -9 1 -9 2 0.26
 -9 -1 -9 1.79 0.27
 -9 1 -10 0.1 0.13
 -9 -1 -10 -0.55 0.36
 -9 1 -10 0.08 0.34
 -9 -1 -10 -0.11 0.17
 -9 1 -11 0.61 0.2
 -9 -1 -11 0.95 0.44
 -9 1 -11 0.54 0.32
 -9 -1 -11 0.28 0.17
 -9 -1 -12 4.44 0.88
 -9 1 -12 3.48 0.76
 -9 -1 -12 3.73 0.4
 -9 1 -12 3.73 0.38
 -9 -1 -13 6.46 1.05
 -9 1 -13 6.26 0.99
 -9 -1 -13 5.8 0.49
 -9 1 -13 6.22 0.46
 -9 1 -14 3.02 0.36
 -9 -1 -14 2.55 0.71
 -9 1 -14 3.29 0.77
 -9 -1 -14 2.94 0.39
 -9 -1 -15 44.29 2.71
 -9 1 -15 39.79 2.64
 -9 -1 -15 42.01 1.28
 -9 1 -15 38.91 1.18
 -9 -1 -16 -0.02 0.19
 -9 1 -16 0.11 0.17
 -9 -1 -17 14.44 0.79
 -9 1 -17 13.87 0.73
 -9 -1 -18 0.83 0.24
 -9 1 -18 0.66 0.19
 -9 1 -19 2.07 0.3
 -9 -1 -19 2.23 0.34
 -9 -1 -20 0.17 0.18
 -9 1 -20 0.26 0.18
 -9 -1 -21 -0.01 0.15
 -9 1 -21 0 0.15
 -9 -1 -22 1.23 0.24
 -9 1 -22 0.92 0.21
 -9 -1 -23 6.1 0.43
 -9 1 -23 5.86 0.39
 -9 -1 -24 0.65 0.16
 9 3 -30 0.01 0.18
 -9 3 30 -0.01 0.11
 9 -3 -29 1.74 0.25
 -9 3 29 1.47 0.21
 9 3 -29 1.36 0.31
 -9 3 28 9.22 0.5
 9 -3 -28 8.58 0.53
 9 3 -28 8.49 0.69
 -9 3 27 9.79 0.55
 9 -3 -27 9.05 0.58
 9 3 -27 8.22 0.74
 -9 3 26 26.44 0.93
 9 -3 -26 26.08 1.01
 9 3 -26 26.65 1.35
 -9 3 25 18.6 0.79
 9 3 -25 17.31 1.13
 9 -3 -25 17.3 0.86
 9 -3 -24 1.51 0.3
 -9 3 24 1.57 0.28
 9 -3 -23 17.64 0.91
 -9 3 23 16.05 0.75
 -9 3 22 10.49 0.62
 9 -3 -22 10.84 0.75
 -9 -3 21 3.86 0.87
 -9 3 21 4.54 0.43
 9 -3 -21 5.86 0.59
 -9 -3 20 16.98 1.68
 -9 3 20 16.03 0.74
 9 -3 -20 17.38 0.93
 -9 -3 19 19.82 1.76
 -9 3 19 20.39 0.82
 9 -3 -19 21.55 1.02
 -9 -3 18 6.66 1.01
 -9 3 18 5.42 0.42
 9 -3 -18 5.53 0.54
 -9 3 17 0.85 0.21
 -9 -3 17 0.74 0.39
 -9 3 16 1.61 0.25
 -9 -3 16 1.89 0.56
 -9 -3 15 13.9 1.32
 -9 3 15 13.49 0.61
 -9 3 14 0.31 0.15
 -9 -3 14 0.58 0.35
 -9 -3 13 13.64 1.22
 -9 3 13 14.52 0.6
 -9 3 12 0.67 0.16
 -9 -3 12 0.7 0.31
 -9 -3 11 2.67 0.54
 -9 3 11 3.63 0.29
 -9 -3 10 3.26 0.58
 -9 3 10 3.73 0.3
 -9 -3 9 58.76 2.34
 -9 -3 8 9.51 0.95
 -9 -3 7 0.14 0.23
 -9 -3 6 0.1 0.25
 -9 -3 5 6.44 0.85
 -9 -3 4 1.86 0.51
 -9 -3 -3 2.08 0.24
 -9 3 -4 7.91 0.42
 -9 3 -4 7.79 0.95
 -9 -3 -4 7.7 0.44
 9 -3 4 6.94 0.79
 -9 3 -5 5.9 0.4
 9 -3 5 5.01 0.72
 -9 3 -5 6.74 0.92
 -9 -3 -5 6.58 0.42
 -9 -3 -5 7.05 0.81
 -9 3 -6 37.5 0.94
 -9 3 -6 33.21 1.97
 -9 -3 -6 34.79 0.97
 -9 -3 -6 38.57 1.94
 -9 -3 -7 6.15 0.83
 -9 3 -7 4.93 0.39
 -9 3 -7 5.59 0.88
 -9 -3 -7 5.92 0.44
 9 -3 7 4.82 0.79
 -9 3 -8 0.02 0.14
 -9 -3 -8 0.54 0.38
 -9 3 -8 0.2 0.36
 9 -3 8 -0.07 0.28
 -9 -3 -8 0.14 0.16
 -9 3 -9 1.65 0.24
 -9 -3 -9 1.82 0.51
 -9 3 -9 0.94 0.46
 9 -3 9 0.6 0.43
 -9 -3 -9 1.31 0.26
 -9 3 -10 1.47 0.25
 -9 -3 -10 1.91 0.56
 -9 -3 -10 1.23 0.25
 -9 3 -10 0.88 0.44
 9 -3 10 0.85 0.45
 -9 3 -11 0.84 0.22
 -9 -3 -11 0.44 0.38
 9 -3 11 1.22 0.56
 -9 3 -11 0.52 0.41
 -9 -3 -11 0.66 0.24
 -9 3 -12 0.96 0.24
 -9 -3 -12 1.34 0.53
 -9 3 -12 1.1 0.57
 -9 -3 -12 0.8 0.25
 -9 -3 -13 15.29 1.57
 -9 3 -13 14.79 1.67
 -9 -3 -13 14.92 0.79
 9 -3 14 2.09 0.68
 -9 -3 -14 1.87 0.6
 -9 -3 -14 1.42 0.31
 -9 -3 -15 12.88 0.75
 -9 -3 -16 0.58 0.23
 -9 -3 -17 11.08 0.7
 -9 -3 -18 6.55 0.54
 -9 -3 -19 0.2 0.2
 -9 -3 -20 0.53 0.18
 -9 -3 -21 1.15 0.26
 -9 -3 -22 5.16 0.42
 -9 -3 -23 10.91 0.54
 -9 -3 -24 2.81 0.28
 -9 5 29 0.44 0.13
 -9 5 28 6.9 0.4
 -9 5 27 1.29 0.21
 9 5 -27 0.69 0.24
 -9 5 26 29.36 0.88
 9 5 -26 26.22 1.11
 9 5 -25 0.61 0.33
 -9 5 25 0.42 0.2
 -9 5 24 13.94 0.66
 9 5 -24 12.02 0.88
 -9 5 23 0.33 0.19
 -9 5 22 4.11 0.39
 -9 5 21 0.34 0.18
 -9 5 20 8.72 0.56
 -9 5 19 1.47 0.26
 -9 -5 18 9.29 1.32
 -9 5 18 11.1 0.61
 -9 5 17 0.61 0.18
 -9 -5 17 0.54 0.4
 -9 5 16 2.01 0.27
 -9 -5 16 1.9 0.65
 -9 5 15 1.52 0.24
 -9 -5 15 1.66 0.6
 9 5 -15 1.67 0.28
 9 5 -14 13.68 0.68
 -9 -5 14 14.97 1.62
 -9 5 14 13.91 0.63
 -9 5 13 0.71 0.2
 9 5 -13 0.47 0.18
 -9 -5 13 0.05 0.33
 9 5 -12 9.22 0.57
 -9 -5 12 9.09 1.24
 -9 5 12 9.78 0.52
 9 5 -11 1.85 0.3
 -9 5 11 2.27 0.26
 9 5 -10 18.52 0.8
 -9 -5 10 17.79 1.66
 -9 5 10 17.21 0.64
 9 5 -9 2.21 0.33
 -9 5 9 2.07 0.24
 -9 5 8 1.38 0.2
 -9 -5 8 0.98 0.4
 9 5 -8 1.63 0.29
 -9 5 7 -0.03 0.1
 9 5 -7 -0.08 0.18
 -9 -5 7 -0.04 0.33
 9 5 -6 24.33 0.92
 -9 -5 6 25.17 1.95
 -9 -5 5 -0.15 0.33
 9 5 -5 0.2 0.17
 -9 -5 4 1.05 0.58
 9 5 -4 0.87 0.25
 9 5 -3 12.72 0.66
 -9 -5 3 12.49 0.57
 -9 -5 2 13.85 0.61
 9 5 -2 14.76 0.72
 -9 -5 1 2.07 0.27
 -9 5 0 12.26 0.56
 -9 -5 0 12.88 0.61
 -9 5 -1 1.76 0.24
 -9 -5 -1 1.26 0.23
 -9 5 -2 10.09 0.52
 -9 -5 -2 9.79 0.54
 -9 5 -3 4.8 0.38
 -9 -5 -3 4.71 0.39
 -9 5 -4 10.31 0.56
 -9 -5 -4 10.59 0.58
 -9 5 -5 4.79 0.4
 -9 -5 -5 4.46 0.41
 -9 5 -6 42.21 1.13
 -9 -5 -6 42.1 1.16
 -9 5 -7 0.51 0.21
 -9 -5 -7 0.38 0.18
 -9 5 -8 12.79 0.68
 -9 -5 -8 13.93 0.72
 -9 -5 -8 14.13 1.41
 -9 5 -9 -0.01 0.17
 -9 -5 -9 0.26 0.3
 -9 -5 -9 0.32 0.21
 -9 -5 -10 8.36 1.13
 -9 5 -10 8.58 0.57
 -9 -5 -10 9.25 0.61
 -9 5 -11 1.47 0.28
 -9 -5 -11 1.01 0.41
 -9 -5 -11 1.47 0.29
 -9 5 -12 9.37 0.6
 -9 -5 -12 9.15 0.61
 -9 5 -13 6.41 0.51
 -9 -5 -13 6.35 0.54
 -9 5 -14 2.5 0.35
 -9 -5 -14 2.75 0.37
 -9 5 -15 0.01 0.15
 -9 -5 -15 0.3 0.2
 -9 -5 -16 4.81 0.45
 -9 -5 -17 0.93 0.25
 -9 -5 -18 0.22 0.17
 -9 -5 -19 -0.16 0.16
 -9 -5 -20 0.1 0.13
 -9 -5 -21 -0.18 0.13
 -9 7 25 0.08 0.1
 -9 7 24 0.06 0.1
 -9 7 23 0.29 0.15
 -9 7 22 1.9 0.25
 -9 7 21 -0.01 0.12
 -9 7 20 0.21 0.15
 -9 7 19 -0.08 0.12
 9 7 -18 10.61 0.61
 -9 7 18 11.35 0.57
 -9 7 17 0.04 0.13
 9 7 -17 -0.06 0.15
 -9 7 16 0.52 0.17
 9 7 -16 0.46 0.2
 9 7 -15 0.48 0.21
 -9 7 15 0.34 0.16
 -9 7 14 0.58 0.19
 9 7 -14 0.67 0.25
 9 7 -13 -0.14 0.24
 -9 7 13 -0.05 0.12
 9 7 -12 21.05 0.97
 -9 -7 11 3.02 0.84
 9 7 -11 0.32 0.25
 9 7 -10 56.8 1.61
 -9 -7 10 51.41 3.39
 -9 -7 9 2.21 0.73
 9 7 -9 2.09 0.37
 9 7 -8 13.68 0.84
 -9 -7 8 12.76 1.66
 -9 -7 7 1.09 0.55
 9 7 -7 0.3 0.29
 9 7 -6 18.28 0.96
 9 7 -5 1.98 0.38
 9 7 -4 0.92 0.35
 9 7 -3 0 0.24
 9 7 -2 3.95 0.52
 9 7 -1 -0.12 0.26
 9 7 0 3.77 0.54
 -9 7 -1 0.4 0.16
 9 7 1 0.37 0.28
 -9 7 -2 -0.13 0.16
 9 7 2 -0.13 0.26
 -9 7 -3 0.22 0.15
 9 7 3 0.13 0.26
 -9 7 -4 1.75 0.28
 9 7 4 1.78 0.37
 -9 7 -5 4.43 0.43
 9 7 5 4.05 0.51
 -9 7 -6 48.99 1.3
 9 7 6 48.1 1.53
 -9 -7 -6 48.76 1.27
 -9 7 -7 3.12 0.37
 9 7 7 2.91 0.43
 -9 -7 -7 2.49 0.32
 -9 7 -8 9.44 0.59
 9 7 8 8.88 0.67
 -9 -7 -8 8.09 0.53
 -9 7 -9 2.13 0.3
 9 7 9 2.13 0.36
 -9 -7 -9 2.03 0.29
 -9 7 -10 0.37 0.17
 9 7 10 0.13 0.21
 -9 -7 -10 0.24 0.17
 -9 7 -11 0.05 0.15
 9 7 11 0.38 0.23
 -9 -7 -11 0.06 0.14
 -9 7 -12 0.71 0.22
 9 7 12 0.89 0.28
 -9 -7 -12 0.48 0.21
 -9 7 -13 -0.03 0.14
 9 7 13 -0.17 0.19
 -9 -7 -13 0.05 0.15
 -9 7 -14 6.71 0.49
 9 7 14 6.12 0.49
 -9 -7 -14 5.74 0.43
 -9 -7 -15 1.28 0.23
 9 7 15 1.78 0.28
 9 7 16 7.77 0.49
 9 7 17 0.32 0.15
 9 9 -18 2.35 0.27
 9 9 -17 0.5 0.2
 9 9 -16 1.33 0.24
 9 9 -15 1.5 0.27
 9 9 -14 1.46 0.27
 9 9 -13 0.33 0.21
 9 9 -12 4.34 0.46
 9 9 -11 10.81 0.71
 9 9 -10 23.54 1.06
 9 9 -9 12.21 0.79
 9 9 -8 7.51 0.64
 9 9 -7 0.69 0.29
 9 9 -6 1.2 0.35
 9 9 -5 2.22 0.39
 9 9 -4 28.27 1.2
 9 9 -3 13.1 0.84
 9 9 -2 13.6 0.87
 9 9 -1 5.17 0.56
 9 9 0 6.28 0.61
 9 9 1 0.29 0.26
 9 9 2 4.19 0.51
 9 9 3 0.17 0.24
 -9 9 -4 0.6 0.19
 9 9 4 0.86 0.28
 -9 9 -5 1.88 0.25
 9 9 5 1.86 0.35
 -9 9 -6 6.37 0.43
 9 9 6 7.44 0.59
 -9 9 -7 7.23 0.45
 9 9 7 7.29 0.56
 -9 9 -8 0.79 0.18
 9 9 8 0.68 0.24
 -9 9 -9 0.09 0.12
 9 9 9 0.25 0.18
 -9 9 -10 0.5 0.13
 9 9 10 0.38 0.18
 -9 9 -11 0.28 0.14
 9 9 11 -0.05 0.16
 -9 9 -12 0.54 0.14
 9 11 -7 1.67 0.25
 9 11 -6 0.66 0.18
 9 11 -5 0 0.14
 9 11 -4 0.92 0.23
 9 11 -3 6.57 0.45
 9 11 -2 3.3 0.34
 9 11 -1 9.69 0.53
 10 0 -32 2.02 0.26
 10 0 -31 0.43 0.19
 10 0 -30 19.46 0.89
 10 0 -29 -0.11 0.26
 10 0 -28 14.85 0.92
 10 0 -27 -0.35 0.32
 10 0 -26 3.01 0.54
 -10 0 25 0.09 0.13
 10 0 -25 -0.1 0.33
 -10 0 24 10.18 0.56
 10 0 -24 11.15 0.96
 -10 0 23 0.1 0.13
 -10 0 22 13.53 0.63
 -10 0 21 0.14 0.16
 -10 0 20 21.15 0.74
 -10 0 19 0.19 0.15
 -10 0 18 61.44 1.21
 -10 0 17 0.15 0.14
 -10 0 16 28.07 1.49
 -10 0 16 25.1 0.76
 -10 0 15 0.07 0.14
 -10 0 15 0.15 0.2
 -10 0 14 4.93 0.58
 -10 0 14 4.82 0.33
 -10 0 13 0.01 0.12
 -10 0 12 18.36 1.02
 -10 0 11 -0.06 0.14
 -10 0 10 16.36 0.93
 -10 0 9 0.09 0.19
 -10 0 8 79.82 2.04
 -10 0 7 -0.22 0.19
 -10 0 6 164.77 2.06
 -10 0 5 -0.1 0.14
 -10 0 4 8.65 0.59
 -10 0 3 -0.02 0.15
 -10 0 2 55.92 1.64
 -10 0 1 0.12 0.21
 -10 0 0 64.87 1.94
 -10 0 -1 0.21 0.22
 -10 0 -2 45.1 1.8
 -10 0 -3 0.16 0.21
 -10 0 -4 117.27 3.1
 -10 0 -5 -0.02 0.26
 -10 0 -6 14.21 1.18
 -10 0 -6 12.38 0.55
 -10 0 -7 -0.06 0.27
 -10 0 -7 0.14 0.14
 -10 0 -8 3.3 0.64
 -10 0 -8 2.85 0.3
 -10 0 -9 0.24 0.31
 -10 0 -9 -0.02 0.15
 -10 0 -10 7.66 1.04
 -10 0 -10 6.51 0.48
 -10 0 -11 -0.21 0.4
 -10 0 -11 -0.12 0.18
 -10 0 -12 0.61 0.34
 -10 0 -12 0.88 0.23
 -10 0 -13 -0.37 0.42
 -10 0 -13 -0.09 0.17
 -10 0 -14 0.65 0.43
 -10 0 -14 0.26 0.19
 -10 0 -15 -0.01 0.37
 -10 0 -15 -0.01 0.18
 -10 0 -16 19.96 0.91
 -10 0 -17 -0.06 0.19
 -10 0 -18 40.88 1.23
 -10 0 -19 0.01 0.15
 -10 0 -20 6.05 0.47
 -10 0 -21 -0.08 0.14
 -10 0 -22 6.23 0.43
 -10 0 -23 0.13 0.11
 10 -2 -31 -0.1 0.12
 10 2 -31 -0.07 0.18
 10 -2 -30 0.63 0.18
 10 2 -30 0.64 0.23
 -10 2 30 0.91 0.17
 10 -2 -29 0.54 0.22
 10 2 -29 0.03 0.22
 -10 2 29 0.59 0.16
 -10 2 28 5.3 0.38
 10 -2 -28 5.55 0.49
 10 2 -28 5.2 0.61
 -10 2 27 11.38 0.58
 10 -2 -27 10.88 0.72
 10 2 -27 11.69 0.91
 -10 2 26 7.83 0.49
 10 -2 -26 6.99 0.62
 10 2 -26 7.02 0.77
 10 2 -25 12.03 1
 10 -2 -25 12.49 0.84
 -10 2 25 13.81 0.66
 10 -2 -24 2.39 0.43
 -10 2 24 2.82 0.33
 -10 2 23 13.24 0.68
 10 -2 -23 13.18 0.91
 -10 2 22 0.58 0.2
 10 -2 -22 1.31 0.4
 10 -2 -21 0.75 0.35
 -10 2 21 0.87 0.22
 -10 2 20 1.07 0.23
 10 -2 -20 1.33 0.42
 -10 -2 20 1.23 0.47
 -10 -2 19 4.38 0.78
 -10 2 19 4.65 0.4
 -10 -2 18 14.98 1.39
 -10 2 18 13.16 0.62
 -10 2 17 -0.06 0.18
 -10 -2 17 0.01 0.24
 -10 2 16 0.08 0.15
 -10 -2 16 0.62 0.31
 -10 -2 15 3 0.58
 -10 2 15 3 0.3
 -10 -2 14 11.72 1.1
 -10 2 14 10.96 0.52
 -10 -2 13 0.04 0.22
 -10 2 13 0.08 0.13
 -10 2 12 1.1 0.19
 -10 -2 12 1.05 0.34
 -10 2 11 9.38 0.43
 -10 -2 11 8.53 0.86
 -10 -2 10 113.25 3.04
 -10 -2 9 -0.05 0.25
 -10 -2 8 32.84 1.68
 -10 -2 7 1.9 0.44
 -10 -2 6 0.54 0.27
 -10 -2 6 0.72 0.18
 -10 -2 5 9.71 0.6
 -10 -2 5 9.78 0.95
 -10 -2 4 5.01 0.47
 -10 -2 3 5.56 0.52
 -10 -2 2 29.43 1.22
 -10 -2 1 44.34 1.55
 -10 2 1 43.84 1.75
 -10 -2 0 1.67 0.36
 -10 2 0 1.75 0.41
 -10 2 -1 1.38 0.39
 -10 -2 -1 0.85 0.27
 -10 -2 -2 19.72 1.17
 -10 2 -2 20.46 1.33
 -10 -2 -3 4.5 0.62
 -10 2 -3 4.41 0.68
 -10 -2 -3 4.44 0.33
 -10 -2 -4 11.7 1
 -10 2 -4 11.48 1.07
 -10 -2 -4 12.03 0.55
 -10 2 -4 13.32 0.53
 -10 2 -5 1.66 0.24
 -10 -2 -5 2.01 0.45
 -10 -2 -5 1.66 0.23
 -10 2 -5 1.42 0.44
 -10 2 -6 0.8 0.18
 -10 -2 -6 0.5 0.25
 -10 2 -6 1.09 0.45
 -10 -2 -6 0.38 0.17
 -10 2 -7 1.72 0.25
 -10 -2 -7 2.69 0.57
 -10 2 -7 1.62 0.53
 -10 -2 -7 2.04 0.28
 -10 -2 -8 0.48 0.32
 -10 2 -8 0.57 0.39
 -10 -2 -8 0.26 0.15
 -10 -2 -9 1.27 0.47
 -10 2 -9 1.4 0.48
 -10 -2 -9 1.58 0.27
 -10 -2 -10 9.62 1.15
 -10 2 -10 9.72 1.21
 -10 -2 -10 8.73 0.59
 -10 -2 -11 -0.12 0.33
 -10 2 -11 -0.1 0.3
 -10 -2 -11 0.02 0.18
 -10 -2 -12 4.27 0.44
 -10 -2 -12 4.74 0.9
 -10 2 -12 3.3 0.79
 -10 -2 -13 17.71 1.71
 -10 2 -13 16.22 1.7
 -10 -2 -13 18.05 0.86
 -10 2 -14 1.43 0.67
 -10 -2 -14 2.26 0.74
 -10 -2 -14 2.14 0.34
 -10 -2 -15 0.64 0.25
 -10 -2 -16 8.15 0.63
 -10 -2 -17 2.99 0.38
 -10 -2 -18 0.33 0.21
 -10 -2 -19 0.34 0.21
 -10 -2 -20 3.17 0.37
 -10 -2 -21 3.47 0.36
 -10 -2 -22 3.68 0.34
 -10 -2 -23 0.83 0.19
 -10 4 30 0.49 0.14
 -10 4 29 8.77 0.45
 10 4 -29 7.87 0.55
 10 4 -28 2.01 0.36
 -10 4 28 2.27 0.26
 -10 4 27 7.34 0.46
 10 4 -27 6.21 0.62
 -10 4 26 0.24 0.17
 10 4 -26 0.4 0.34
 -10 4 25 1.68 0.27
 10 4 -25 1.32 0.44
 -10 4 24 5.93 0.47
 -10 4 23 36.82 1.12
 -10 4 22 8.04 0.54
 -10 4 21 0.87 0.22
 -10 -4 20 0.38 0.4
 -10 4 20 0.58 0.21
 -10 4 19 0.44 0.19
 -10 -4 19 -0.46 0.4
 -10 -4 18 2.69 0.65
 -10 4 18 2.75 0.33
 -10 4 17 1.61 0.27
 -10 -4 17 1.14 0.38
 -10 4 16 0.47 0.19
 -10 -4 16 -0.53 0.39
 -10 -4 15 4.2 0.8
 -10 4 15 4.48 0.38
 -10 -4 14 10.79 1.27
 -10 4 14 11.85 0.58
 -10 -4 13 12.77 1.35
 -10 4 13 14.83 0.63
 -10 -4 12 31.33 2.06
 -10 4 12 31.71 0.87
 10 4 -11 87.09 1.55
 -10 -4 11 85.87 3.38
 -10 4 11 88.08 1.4
 10 4 -10 13.73 0.63
 -10 -4 10 14.92 1.39
 -10 4 10 14.71 0.57
 10 4 -9 0.12 0.14
 -10 4 9 0.34 0.15
 -10 -4 8 1.76 0.52
 10 4 -8 1.63 0.28
 -10 4 8 1.66 0.22
 -10 -4 7 8.72 1.11
 -10 4 7 8.93 0.44
 10 4 -7 9.73 0.53
 10 4 -6 2.77 0.31
 -10 -4 6 2.47 0.67
 -10 4 6 2.87 0.26
 -10 4 5 25.4 0.71
 -10 -4 5 24.49 1.83
 10 4 -5 25.54 0.86
 -10 -4 5 26.03 0.78
 -10 -4 4 43.54 1.01
 -10 -4 3 168.22 1.97
 -10 -4 2 30.94 0.86
 -10 -4 1 32.39 0.89
 -10 -4 0 1.98 0.26
 -10 4 -1 7.1 0.4
 -10 -4 -1 7.07 0.45
 -10 4 -2 1.33 0.22
 -10 -4 -2 1.1 0.21
 -10 4 -3 0.23 0.13
 -10 -4 -3 0.47 0.17
 -10 4 -4 1.44 0.23
 -10 -4 -4 1.15 0.22
 -10 4 -5 25.41 0.84
 -10 -4 -5 26.83 0.91
 -10 -4 -5 25.86 1.7
 -10 4 -6 6.62 0.45
 -10 -4 -6 6.52 0.48
 -10 -4 -6 6.58 0.9
 -10 4 -7 0.37 0.18
 -10 -4 -7 0.22 0.27
 -10 -4 -7 0.15 0.18
 -10 4 -8 4.95 0.42
 -10 -4 -8 4.81 0.8
 -10 -4 -8 4.61 0.43
 -10 -4 -9 18.97 1.62
 -10 4 -9 18.99 0.78
 -10 -4 -9 19.24 0.84
 -10 4 -10 0.03 0.17
 -10 -4 -10 0.16 0.26
 -10 -4 -10 0.05 0.17
 -10 4 -11 2.25 0.33
 -10 -4 -11 2.18 0.63
 -10 -4 -11 2.18 0.33
 -10 -4 -12 58.71 3.05
 -10 4 -12 52.74 1.36
 -10 -4 -12 56.13 1.46
 -10 -4 -13 124.57 2.19
 -10 -4 -14 21.08 0.92
 -10 -4 -15 41.24 1.26
 -10 -4 -16 5.07 0.49
 -10 -4 -17 0.84 0.26
 -10 -4 -18 -0.13 0.18
 -10 -4 -19 0.02 0.16
 -10 -4 -20 0.43 0.18
 -10 -4 -21 3.62 0.34
 -10 -4 -22 2.17 0.25
 -10 6 27 1.53 0.19
 -10 6 26 0.02 0.12
 -10 6 25 0.49 0.17
 -10 6 24 0.09 0.13
 -10 6 23 9.29 0.51
 10 6 -23 7.81 0.68
 -10 6 22 2.36 0.28
 -10 6 21 8.41 0.53
 -10 6 20 0.07 0.14
 -10 6 19 16.41 0.71
 -10 6 18 1.94 0.28
 -10 6 17 15.26 0.68
 -10 6 16 0.19 0.16
 10 6 -16 0.17 0.17
 -10 6 15 0.17 0.17
 10 6 -15 -0.13 0.19
 -10 6 14 0.26 0.15
 10 6 -14 0.2 0.21
 -10 6 13 0.26 0.16
 10 6 -13 0.06 0.21
 -10 6 12 1.08 0.21
 -10 -6 12 0.71 0.47
 10 6 -12 0.63 0.24
 10 6 -11 52.63 1.49
 -10 6 11 53.03 1.17
 -10 -6 11 50.21 3.13
 10 6 -10 1.83 0.34
 -10 -6 10 1.72 0.61
 -10 6 10 1.77 0.25
 10 6 -9 33.18 1.17
 -10 6 9 33.02 0.9
 -10 -6 9 35.79 2.67
 10 6 -8 0.26 0.23
 -10 -6 8 -0.36 0.43
 -10 -6 7 -0.1 0.4
 10 6 -7 0.97 0.27
 10 6 -6 1.55 0.34
 10 6 -5 2.93 0.42
 10 6 -4 0.98 0.3
 10 6 -3 0.77 0.29
 10 6 -2 2.6 0.42
 -10 -6 2 2.69 0.33
 10 6 -1 0.53 0.27
 -10 -6 1 0.13 0.18
 10 6 0 3.47 0.43
 -10 -6 0 3.3 0.36
 -10 6 -1 0.34 0.16
 -10 -6 -1 0.49 0.21
 10 6 1 0.12 0.22
 -10 6 -2 1.55 0.25
 -10 -6 -2 1.47 0.27
 -10 6 -3 11.48 0.61
 -10 -6 -3 11.45 0.63
 -10 6 -4 -0.21 0.16
 -10 -6 -4 -0.03 0.17
 -10 6 -5 37.42 1.12
 -10 -6 -5 37.59 1.15
 -10 6 -6 0.69 0.21
 -10 -6 -6 0.44 0.23
 -10 6 -7 14.71 0.72
 -10 -6 -7 13.06 0.72
 -10 -6 -7 14.79 1.49
 -10 6 -8 0.19 0.16
 -10 -6 -8 0.14 0.18
 -10 6 -9 13.71 0.71
 -10 -6 -9 13.54 0.74
 -10 6 -10 0.48 0.2
 -10 -6 -10 0.26 0.17
 -10 6 -11 1.3 0.27
 -10 -6 -11 1.13 0.26
 -10 6 -12 1.48 0.27
 -10 -6 -12 1.45 0.29
 -10 6 -13 8.71 0.57
 -10 -6 -13 8.39 0.56
 -10 -6 -14 1 0.21
 -10 -6 -15 0.28 0.17
 -10 -6 -16 0 0.14
 -10 -6 -17 -0.14 0.15
 10 6 18 -0.03 0.13
 -10 -6 -18 -0.14 0.15
 -10 -6 -19 -0.04 0.12
 -10 8 21 7.32 0.39
 -10 8 20 4.16 0.32
 10 8 -18 1.31 0.24
 10 8 -17 5.49 0.44
 10 8 -16 1.08 0.25
 10 8 -15 0.3 0.19
 10 8 -14 1.9 0.32
 10 8 -13 10.58 0.71
 10 8 -12 8.56 0.64
 10 8 -11 12.48 0.78
 10 8 -10 -0.02 0.21
 10 8 -9 0.63 0.29
 10 8 -8 7.95 0.66
 10 8 -7 5.16 0.57
 10 8 -6 -0.01 0.24
 10 8 -5 0.92 0.34
 10 8 -4 1.78 0.4
 10 8 -3 21.38 1.08
 10 8 -2 5.23 0.58
 10 8 -1 2.77 0.47
 10 8 0 1.67 0.41
 10 8 1 3.66 0.5
 10 8 2 0.18 0.25
 -10 8 -3 1.42 0.25
 10 8 3 1.41 0.38
 -10 8 -4 1.06 0.22
 10 8 4 1.07 0.34
 -10 8 -5 13.51 0.65
 10 8 5 14.33 0.87
 -10 8 -6 3.94 0.37
 10 8 6 3.89 0.47
 -10 8 -7 0.34 0.15
 10 8 7 0.08 0.21
 -10 8 -8 0.58 0.2
 10 8 8 0.42 0.25
 -10 8 -9 4.36 0.39
 10 8 9 4.73 0.48
 -10 8 -10 0.37 0.17
 10 8 10 0.22 0.2
 -10 8 -11 1.48 0.24
 10 8 11 1.86 0.3
 -10 8 -12 0.58 0.17
 10 8 12 0.71 0.22
 10 8 13 8.43 0.51
 10 8 14 3.12 0.31
 10 10 -14 0.89 0.18
 10 10 -13 -0.14 0.15
 10 10 -12 2.38 0.3
 10 10 -11 4.45 0.41
 10 10 -10 14.51 0.72
 10 10 -9 2.66 0.35
 10 10 -8 1.63 0.31
 10 10 -7 -0.11 0.22
 10 10 -6 2.85 0.39
 10 10 -5 0.08 0.19
 10 10 -4 1.18 0.29
 10 10 -3 3.14 0.41
 10 10 -2 4.2 0.45
 10 10 -1 0.41 0.23
 10 10 0 0.77 0.24
 10 10 1 1.07 0.25
 10 10 2 1.09 0.26
 10 10 3 0.39 0.19
 10 10 4 0.12 0.16
 10 10 5 1 0.22
 10 10 6 0.34 0.18
 11 1 -32 -0.02 0.14
 11 1 -31 -0.06 0.18
 11 -1 -31 0.4 0.18
 11 -1 -30 0.07 0.17
 11 1 -30 0 0.2
 11 1 -29 1.29 0.36
 11 -1 -29 1.59 0.3
 -11 1 29 1.62 0.21
 11 -1 -28 0.6 0.29
 11 1 -28 0.56 0.34
 -11 1 28 0.77 0.17
 11 -1 -27 0.23 0.26
 -11 1 27 0.28 0.15
 11 1 -27 0.17 0.33
 -11 1 26 0.08 0.12
 11 1 -26 0.25 0.35
 11 -1 -26 0.13 0.25
 11 1 -25 24.64 1.4
 -11 1 25 23.67 0.84
 11 -1 -25 23.06 1.24
 11 -1 -24 0.22 0.3
 -11 1 24 0.61 0.2
 -11 1 23 10.72 0.58
 11 -1 -23 11.13 0.94
 -11 1 22 0.13 0.16
 -11 1 21 11.76 0.61
 -11 1 20 0.48 0.19
 -11 -1 19 1.63 0.23
 -11 1 19 2.29 0.3
 -11 -1 18 -0.06 0.12
 -11 1 18 0.18 0.16
 -11 -1 18 -0.08 0.25
 -11 -1 17 6.25 0.82
 -11 1 17 5.74 0.41
 -11 -1 17 4.82 0.35
 -11 -1 16 0.32 0.12
 -11 1 16 0.7 0.19
 -11 -1 16 0.34 0.25
 -11 1 15 3.8 0.32
 -11 -1 15 4.03 0.65
 -11 -1 15 3.42 0.28
 -11 -1 14 1.14 0.19
 -11 -1 14 0.86 0.25
 -11 1 14 1.52 0.23
 -11 -1 13 20.37 0.63
 -11 1 13 21.16 0.67
 -11 -1 13 22.68 1.34
 -11 -1 12 24.6 1.38
 -11 1 12 25.27 0.71
 -11 1 11 1.1 0.17
 -11 -1 11 1.06 0.34
 -11 -1 10 8.16 0.82
 -11 -1 9 0.56 0.27
 -11 -1 8 12.33 1.02
 -11 -1 7 26.11 1.48
 -11 -1 6 -0.08 0.09
 -11 -1 5 43.34 1.29
 -11 -1 4 3.68 0.42
 -11 1 4 3.65 0.46
 -11 -1 3 92.36 2.12
 -11 1 3 91.21 2.31
 -11 -1 2 3.6 0.45
 -11 1 2 3.84 0.53
 -11 1 1 34.98 1.55
 -11 -1 1 35.64 1.46
 -11 -1 0 0.61 0.52
 -11 1 0 -0.07 0.24
 -11 -1 -1 34.52 1.53
 -11 1 -1 34.4 1.62
 -11 -1 -2 1.3 0.36
 -11 1 -2 1.17 0.36
 -11 -1 -3 75.81 2.52
 -11 1 -3 75.21 2.56
 -11 -1 -3 72.77 1.25
 -11 -1 -4 0.54 0.37
 -11 1 -4 0.11 0.26
 -11 -1 -4 0.19 0.15
 -11 -1 -5 103.69 3.14
 -11 1 -5 100.9 3.19
 -11 -1 -5 96.88 1.54
 -11 -1 -6 1.33 0.46
 -11 1 -6 0.88 0.44
 -11 -1 -6 0.84 0.21
 -11 1 -6 0.82 0.18
 -11 -1 -7 7.88 0.96
 -11 1 -7 7.57 1
 -11 -1 -7 7.31 0.48
 -11 1 -7 6.04 0.41
 -11 -1 -8 0.11 0.16
 -11 1 -8 0.02 0.13
 -11 -1 -9 1.06 0.46
 -11 1 -9 0.97 0.44
 -11 -1 -9 0.97 0.22
 -11 1 -9 0.74 0.19
 -11 -1 -10 0.37 0.32
 -11 1 -10 -0.43 0.36
 -11 -1 -10 -0.13 0.18
 -11 1 -10 0 0.14
 -11 -1 -11 61.73 3.04
 -11 1 -11 59 3
 -11 1 -11 54.24 1.29
 -11 -1 -11 57.1 1.4
 -11 -1 -12 0.24 0.34
 -11 1 -12 0.09 0.4
 -11 -1 -12 0.25 0.2
 -11 1 -12 0 0.14
 -11 -1 -13 4.49 0.9
 -11 -1 -13 4.27 0.44
 -11 1 -13 5.39 1.04
 -11 1 -13 4.77 0.44
 -11 -1 -14 7.19 0.57
 -11 1 -14 7.23 0.51
 -11 1 -15 8.04 0.55
 -11 -1 -15 8.32 0.61
 -11 -1 -16 0.26 0.19
 -11 1 -16 0.04 0.15
 -11 -1 -17 0.34 0.2
 -11 1 -17 0.46 0.2
 -11 1 -18 0.05 0.13
 -11 -1 -18 -0.06 0.18
 -11 -1 -19 17.23 0.8
 -11 1 -19 17.02 0.72
 -11 1 -20 0.71 0.18
 -11 -1 -20 0.9 0.22
 -11 -1 -21 14.8 0.66
 -11 1 -21 14.01 0.59
 -11 -1 -22 1.34 0.22
 -11 3 30 2.7 0.25
 11 3 -30 2.08 0.33
 -11 3 29 10.58 0.5
 11 3 -29 9.51 0.7
 11 3 -28 3.26 0.49
 -11 3 28 3.59 0.32
 -11 3 27 3.64 0.34
 11 -3 -27 3.54 0.37
 11 3 -27 3.7 0.56
 -11 3 26 6.04 0.45
 11 -3 -26 5.73 0.49
 11 3 -26 4.77 0.68
 11 -3 -25 1.48 0.28
 -11 3 25 2.15 0.3
 -11 3 24 10.81 0.6
 11 -3 -24 10.7 0.71
 -11 3 23 37.61 1.12
 11 -3 -23 35.96 1.31
 -11 3 22 0.75 0.24
 -11 -3 21 1.22 0.51
 -11 3 21 2.18 0.33
 -11 -3 20 1.8 0.58
 -11 3 20 1.8 0.31
 -11 -3 19 1.5 0.54
 -11 3 19 2.2 0.31
 -11 3 18 1.56 0.26
 -11 -3 18 0.69 0.29
 -11 3 17 0.63 0.22
 -11 -3 17 -1.38 0.49
 -11 -3 16 14.8 1.43
 -11 3 16 17.48 0.7
 -11 -3 15 1.98 0.55
 -11 3 15 3.09 0.32
 -11 -3 14 6.67 0.94
 -11 3 14 8.19 0.44
 -11 3 14 7.6 0.46
 -11 -3 13 11.43 1.21
 -11 3 13 12.99 0.55
 -11 3 13 12.68 0.56
 -11 -3 12 24.62 1.73
 -11 3 12 24.44 0.76
 -11 -3 11 11.65 1.17
 -11 3 11 12.81 0.54
 -11 -3 10 27.89 0.83
 -11 -3 10 25.85 1.73
 -11 3 10 25.85 0.74
 -11 -3 9 12.57 0.57
 -11 -3 9 11.2 1.14
 -11 3 9 12.17 0.51
 -11 3 8 0.42 0.13
 -11 -3 8 0.19 0.26
 -11 -3 7 1.66 0.53
 -11 -3 7 1.9 0.27
 -11 3 7 1.59 0.2
 -11 -3 6 14 0.57
 -11 3 6 13.57 0.52
 -11 -3 5 38.09 0.92
 -11 -3 5 40.68 0.96
 -11 3 5 37.61 0.87
 -11 -3 5 38.87 1.36
 -11 -3 4 78.35 1.32
 -11 -3 4 82.3 1.36
 -11 -3 4 79.14 2.04
 -11 -3 3 79.91 1.32
 -11 -3 3 83.31 1.37
 -11 -3 3 80.95 2.14
 -11 -3 2 -0.09 0.13
 -11 -3 2 0.24 0.19
 -11 -3 2 -0.03 0.18
 -11 -3 1 2.31 0.28
 -11 -3 1 1.79 0.36
 -11 -3 1 1.62 0.23
 -11 -3 0 9.56 0.5
 -11 -3 0 9.53 0.5
 -11 3 0 10.69 0.49
 -11 -3 0 8.6 0.8
 -11 -3 -1 0.26 0.22
 -11 -3 -1 0 0.13
 -11 -3 -1 0.57 0.22
 -11 3 -1 0.43 0.16
 -11 -3 -2 4.47 0.64
 -11 3 -2 4.48 0.34
 -11 3 -2 5.55 0.38
 -11 -3 -2 5.37 0.4
 -11 -3 -3 6.52 0.79
 -11 3 -3 7.56 0.42
 -11 -3 -3 7.68 0.47
 -11 -3 -4 6.24 0.79
 -11 3 -4 6.77 0.42
 -11 3 -4 6.56 0.39
 -11 -3 -4 6.8 0.47
 -11 3 -5 4.02 0.34
 -11 -3 -5 3.57 0.65
 -11 3 -5 2.95 0.28
 -11 -3 -5 4.08 0.38
 -11 3 -5 3.21 0.71
 -11 3 -6 0.16 0.15
 -11 -3 -6 -0.19 0.28
 -11 -3 -6 0.09 0.16
 -11 3 -7 0.14 0.14
 -11 -3 -7 0.07 0.32
 -11 3 -7 0.64 0.42
 -11 -3 -7 0.15 0.18
 -11 3 -8 2.32 0.29
 -11 -3 -8 3.13 0.7
 -11 -3 -8 2.37 0.35
 -11 3 -8 2.79 0.73
 -11 -3 -9 5.1 0.86
 -11 -3 -9 5.85 0.49
 -11 3 -9 5.09 0.97
 -11 -3 -10 0.28 0.32
 -11 3 -10 0.8 0.51
 -11 -3 -10 0.33 0.2
 -11 3 -11 1.97 0.66
 -11 -3 -11 1.26 0.46
 -11 -3 -11 1.05 0.28
 -11 -3 -12 3.27 0.74
 -11 -3 -12 4.24 0.46
 -11 -3 -13 1.46 0.32
 -11 -3 -14 14.99 0.81
 -11 -3 -15 0.43 0.23
 -11 -3 -16 0.1 0.19
 -11 -3 -17 0.23 0.19
 -11 -3 -18 0.43 0.22
 -11 -3 -19 2.74 0.35
 -11 -3 -20 6.59 0.48
 -11 -3 -21 5.58 0.41
 -11 -3 -22 2.18 0.25
 -11 5 28 5.68 0.37
 11 5 -28 4.34 0.41
 11 5 -27 0.09 0.21
 -11 5 27 0.08 0.12
 -11 5 26 5.71 0.4
 11 5 -26 5.31 0.57
 11 5 -25 2.5 0.49
 -11 5 25 3.12 0.33
 -11 5 24 5.42 0.42
 -11 5 23 9.02 0.55
 -11 5 22 19.8 0.82
 -11 5 21 0.25 0.16
 -11 5 20 20.01 0.82
 -11 5 19 5.02 0.44
 -11 5 18 0.29 0.17
 -11 5 17 0.41 0.2
 -11 -5 17 0.73 0.45
 -11 5 16 0.44 0.2
 -11 -5 16 1.36 0.58
 -11 5 15 1.59 0.27
 -11 -5 15 1.09 0.52
 -11 5 14 4.89 0.41
 -11 -5 14 5.72 1.11
 -11 -5 13 1.66 0.63
 11 5 -13 1.75 0.3
 -11 5 13 1.85 0.27
 11 5 -12 26.76 0.97
 -11 -5 12 25.9 2.15
 -11 5 12 26.62 0.85
 11 5 -11 4.06 0.42
 -11 5 11 4.46 0.37
 -11 -5 11 3.52 0.83
 -11 5 10 1.59 0.23
 11 5 -10 2.03 0.32
 -11 -5 10 1.79 0.63
 -11 -5 9 2.28 0.73
 11 5 -9 2.11 0.34
 -11 5 9 2.08 0.25
 -11 5 8 0.37 0.15
 11 5 -8 0.51 0.2
 -11 -5 8 0.21 0.35
 11 5 -7 11.89 0.68
 -11 -5 7 10.27 1.35
 -11 5 7 11.69 0.55
 11 5 -6 11.84 0.67
 -11 5 6 11.4 0.55
 11 5 -5 2.67 0.38
 11 5 -4 57.05 1.47
 -11 -5 3 0.31 0.19
 11 5 -3 0.02 0.2
 -11 -5 2 17.56 0.73
 -11 -5 1 0.29 0.19
 -11 -5 0 1.3 0.26
 -11 -5 -1 0.43 0.19
 -11 5 -2 0.32 0.16
 -11 -5 -2 0.17 0.19
 -11 5 -3 7.12 0.46
 -11 -5 -3 7.52 0.52
 -11 5 -4 43.28 1.12
 -11 -5 -4 44.9 1.23
 -11 -5 -4 47.17 2.39
 -11 5 -5 0.67 0.2
 -11 -5 -5 1.18 0.5
 -11 -5 -5 0.76 0.23
 -11 5 -6 7.97 0.52
 -11 -5 -6 8.04 0.57
 -11 -5 -6 8.98 1.11
 -11 5 -7 0.16 0.17
 -11 -5 -7 0.21 0.42
 -11 -5 -7 -0.09 0.19
 -11 5 -8 5.97 0.47
 -11 -5 -8 6 0.98
 -11 -5 -8 5.07 0.47
 -11 5 -9 0.54 0.21
 -11 -5 -9 0.47 0.23
 -11 5 -10 0.11 0.18
 -11 -5 -10 0.02 0.18
 -11 5 -11 0.76 0.23
 -11 -5 -11 0.63 0.22
 -11 -5 -12 3.1 0.39
 -11 -5 -13 0.24 0.19
 -11 -5 -14 2.75 0.36
 -11 -5 -15 0.52 0.19
 -11 -5 -16 4.4 0.43
 -11 -5 -17 -0.02 0.17
 -11 -5 -18 0.21 0.15
 -11 -5 -19 -0.1 0.14
 -11 -5 -20 6.8 0.4
 -11 7 25 0 0.11
 -11 7 24 0.24 0.1
 -11 7 23 0.22 0.12
 -11 7 22 8.55 0.46
 -11 7 21 0.22 0.13
 -11 7 20 28.1 0.86
 -11 7 19 0.87 0.2
 -11 7 18 3.2 0.32
 -11 7 17 0.63 0.17
 -11 7 16 0.26 0.15
 11 7 -16 0.14 0.2
 -11 7 15 0 0.12
 11 7 -15 0.02 0.17
 11 7 -14 5.12 0.49
 -11 7 14 4.9 0.4
 11 7 -13 1.94 0.35
 -11 7 13 1.93 0.26
 11 7 -12 20.12 0.95
 11 7 -11 1.32 0.32
 11 7 -10 0.18 0.21
 11 7 -9 0.53 0.28
 11 7 -8 18.5 0.99
 11 7 -7 1.43 0.36
 11 7 -6 3.27 0.47
 11 7 -5 0.11 0.25
 11 7 -4 27.35 1.22
 11 7 -3 3.14 0.49
 11 7 -2 0.24 0.28
 11 7 -1 1.45 0.37
 11 7 0 1.02 0.37
 11 7 1 0.09 0.27
 -11 -7 -1 0.32 0.2
 -11 -7 -2 0.12 0.17
 11 7 2 -0.03 0.25
 -11 7 -3 0.23 0.17
 11 7 3 0.1 0.23
 -11 -7 -3 0.01 0.16
 -11 7 -4 49 1.22
 11 7 4 48.8 1.55
 -11 -7 -4 45.08 1.24
 -11 7 -5 1.13 0.22
 11 7 5 1.26 0.35
 -11 -7 -5 1.06 0.25
 -11 7 -6 28.49 0.96
 11 7 6 28.41 1.19
 -11 -7 -6 26.62 0.97
 -11 7 -7 0.73 0.21
 -11 -7 -7 1.11 0.26
 11 7 7 0.87 0.3
 -11 7 -8 0.08 0.14
 -11 -7 -8 0.33 0.19
 11 7 8 0.11 0.23
 -11 7 -9 0.39 0.17
 11 7 9 0.21 0.22
 -11 -7 -9 0.41 0.19
 -11 7 -10 4.03 0.38
 11 7 10 4.61 0.47
 -11 -7 -10 3.89 0.38
 -11 7 -11 0.42 0.17
 -11 -7 -11 0.39 0.18
 11 7 11 0.24 0.2
 -11 -7 -12 2.23 0.29
 11 7 12 2.52 0.34
 11 7 13 0.24 0.19
 -11 -7 -13 0.44 0.17
 -11 -7 -14 1.09 0.21
 11 7 14 1.46 0.27
 11 7 15 0.57 0.19
 -11 -7 -15 0.38 0.14
 11 9 -17 0.78 0.18
 11 9 -16 1.19 0.22
 11 9 -15 0.05 0.14
 11 9 -14 0.48 0.21
 11 9 -13 5.62 0.48
 11 9 -12 5.65 0.49
 11 9 -11 4.95 0.47
 11 9 -10 0.06 0.18
 11 9 -9 0.5 0.25
 11 9 -8 7.43 0.61
 11 9 -7 -0.06 0.22
 11 9 -6 0.31 0.24
 11 9 -5 3.12 0.45
 11 9 -4 17.76 0.94
 11 9 -3 1.68 0.36
 11 9 -2 0.4 0.26
 11 9 -1 0.2 0.23
 11 9 0 4.66 0.54
 11 9 1 0.68 0.27
 11 9 2 0.35 0.24
 11 9 3 2.86 0.4
 11 9 4 9.95 0.68
 11 9 5 6.92 0.56
 11 9 6 9.06 0.61
 11 9 7 0.59 0.22
 11 9 8 0.78 0.23
 11 9 9 0.17 0.15
 11 9 10 0.9 0.2
 12 0 -31 -0.25 0.18
 12 0 -30 1.16 0.29
 12 0 -29 0.02 0.23
 12 0 -28 0.86 0.33
 12 0 -27 -0.05 0.29
 12 0 -26 0.69 0.37
 -12 0 25 -0.19 0.15
 12 0 -25 0.06 0.29
 -12 0 24 0.64 0.18
 -12 0 23 0.09 0.15
 -12 0 22 52.61 1.23
 -12 0 21 -0.05 0.14
 -12 0 20 2.08 0.28
 -12 0 19 0.07 0.15
 -12 0 18 12.99 0.61
 -12 0 17 0.1 0.15
 -12 0 16 10.16 0.5
 -12 0 15 -0.32 0.14
 -12 0 14 41.53 0.93
 -12 0 14 40.64 0.97
 -12 0 13 0.04 0.12
 -12 0 13 -0.17 0.14
 -12 0 12 0.38 0.14
 -12 0 12 0.25 0.12
 -12 0 11 0.09 0.1
 -12 0 10 53.75 1.02
 -12 0 5 0.22 0.16
 -12 0 4 161.44 2.87
 -12 0 3 -0.33 0.23
 -12 0 2 12.98 0.91
 -12 0 1 -0.11 0.23
 -12 0 1 0.15 0.15
 -12 0 0 12.49 1
 -12 0 0 14.32 0.59
 -12 0 -1 0.05 0.23
 -12 0 -2 59.11 2.26
 -12 0 -2 58.32 1.06
 -12 0 -2 56.18 1.08
 -12 0 -3 -0.1 0.23
 -12 0 -3 -0.12 0.14
 -12 0 -3 -0.01 0.1
 -12 0 -4 42.2 2.07
 -12 0 -4 41.68 0.9
 -12 0 -4 41.3 0.98
 -12 0 -5 -0.09 0.25
 -12 0 -5 0.05 0.13
 -12 0 -6 7.93 1.01
 -12 0 -6 7.31 0.45
 -12 0 -7 0.27 0.24
 -12 0 -7 -0.08 0.13
 -12 0 -8 34.7 2.15
 -12 0 -8 32.92 0.97
 -12 0 -9 -0.7 0.4
 -12 0 -9 0.02 0.15
 -12 0 -10 12.79 1.4
 -12 0 -10 13.83 0.68
 -12 0 -11 -0.07 0.15
 -12 0 -11 -0.11 0.34
 -12 0 -12 116.54 4.39
 -12 0 -12 110.96 1.95
 -12 0 -13 -0.11 0.16
 -12 0 -14 22.02 0.91
 -12 0 -15 -0.06 0.16
 -12 0 -16 55.15 1.4
 -12 0 -17 0.15 0.15
 -12 0 -18 0.25 0.17
 -12 0 -19 0.06 0.14
 -12 0 -20 22.96 0.79
 -12 0 -21 -0.13 0.11
 12 2 -31 0.4 0.19
 -12 2 30 4.79 0.33
 12 -2 -30 4.3 0.36
 12 2 -30 4.34 0.49
 12 -2 -29 0.4 0.17
 -12 2 29 0.29 0.12
 12 2 -29 0.5 0.29
 -12 2 28 4.88 0.38
 12 -2 -28 4.43 0.44
 12 2 -28 3.67 0.57
 -12 2 27 10.16 0.54
 12 -2 -27 9.83 0.68
 12 2 -27 8.43 0.82
 12 -2 -26 0.2 0.22
 -12 2 26 -0.08 0.14
 12 2 -26 -0.01 0.36
 12 -2 -25 -0.19 0.28
 -12 2 25 0.12 0.15
 12 -2 -24 0.35 0.31
 -12 2 24 0.63 0.2
 -12 2 23 3.79 0.39
 12 -2 -23 3.88 0.58
 -12 2 22 33.24 1.04
 12 -2 -22 33.59 1.47
 12 -2 -21 1.15 0.41
 -12 2 21 0.67 0.21
 -12 2 20 1.92 0.3
 -12 2 19 0.27 0.18
 -12 -2 19 -1.59 0.51
 -12 2 18 0.25 0.18
 -12 -2 18 -0.92 0.4
 -12 2 17 0.55 0.19
 -12 -2 17 -0.3 0.28
 -12 2 16 1.31 0.25
 -12 -2 16 0.67 0.31
 -12 2 15 0.28 0.15
 -12 -2 15 0.15 0.22
 -12 2 14 1.3 0.22
 -12 -2 14 0.74 0.38
 -12 2 14 1.02 0.18
 -12 2 13 0.23 0.14
 -12 -2 13 0.32 0.17
 -12 -2 13 0.22 0.27
 -12 2 13 0.34 0.13
 -12 -2 12 33.27 0.88
 -12 2 12 32.56 0.86
 -12 -2 12 30.68 1.8
 -12 2 12 32.63 0.87
 -12 -2 11 26 0.79
 -12 2 11 26.75 0.79
 -12 -2 11 25.56 1.65
 -12 2 11 26.71 0.77
 -12 -2 10 8.03 0.45
 -12 2 10 7.01 0.41
 -12 2 10 7.5 0.41
 -12 -2 10 6.55 0.84
 -12 -2 9 29.02 1.78
 -12 -2 9 29.69 0.84
 -12 2 9 30.43 0.83
 -12 2 9 31.11 0.8
 -12 2 8 4.39 0.32
 -12 -2 8 4.28 0.35
 -12 2 8 4.48 0.33
 -12 -2 8 4.18 0.69
 -12 -2 7 22.24 0.7
 -12 2 7 21.87 0.7
 -12 2 7 21.32 0.66
 -12 -2 6 48.31 1.04
 -12 2 6 49.99 1.06
 -12 2 6 52.38 1.04
 -12 -2 6 50.93 1.06
 -12 -2 5 17.47 0.89
 -12 -2 5 17.39 0.63
 -12 -2 5 16.92 0.61
 -12 2 5 16.03 0.62
 -12 2 5 17.19 0.61
 -12 -2 4 15.29 0.9
 -12 -2 4 16.1 0.6
 -12 2 4 15.16 0.6
 -12 -2 4 16.54 0.61
 -12 2 4 16.16 0.6
 -12 -2 3 0.49 0.22
 -12 -2 3 0.41 0.18
 -12 -2 3 0.31 0.14
 -12 2 3 0.54 0.17
 -12 2 3 0.43 0.14
 -12 -2 2 0.44 0.22
 -12 -2 2 0.83 0.19
 -12 -2 2 0.4 0.14
 -12 2 2 1.33 0.22
 -12 2 2 1.25 0.22
 -12 -2 1 13.97 0.98
 -12 2 1 13.65 1.1
 -12 -2 1 15.62 0.59
 -12 2 1 13.51 0.57
 -12 2 1 15.53 0.6
 -12 -2 1 14.98 0.6
 -12 -2 0 61.17 2.11
 -12 2 0 61.5 2.38
 -12 -2 0 61.73 1.16
 -12 2 0 62.33 1.16
 -12 2 0 64.39 1.23
 -12 -2 0 62.62 1.22
 -12 -2 -1 1.74 0.24
 -12 2 -1 1.22 0.42
 -12 -2 -1 0.94 0.3
 -12 -2 -1 1.46 0.22
 -12 2 -1 1.7 0.24
 -12 2 -1 1.18 0.19
 -12 -2 -2 0.72 0.36
 -12 -2 -2 0.6 0.18
 -12 2 -2 0.71 0.33
 -12 -2 -2 0.47 0.16
 -12 2 -2 0.85 0.17
 -12 -2 -3 19.41 1.38
 -12 2 -3 19.37 1.47
 -12 -2 -3 20.44 0.68
 -12 2 -3 19.06 0.66
 -12 -2 -3 19.99 0.74
 -12 -2 -4 36.87 1.95
 -12 2 -4 39.16 2.15
 -12 -2 -4 39.25 0.93
 -12 -2 -4 38.15 1.04
 -12 2 -4 37.35 0.9
 -12 -2 -5 2.39 0.31
 -12 -2 -5 2.12 0.51
 -12 2 -5 1.84 0.58
 -12 -2 -6 -0.02 0.28
 -12 2 -6 0.26 0.41
 -12 -2 -6 0.15 0.15
 -12 -2 -7 1.25 0.56
 -12 2 -7 0.58 0.39
 -12 -2 -7 1.23 0.26
 -12 -2 -8 0.28 0.36
 -12 2 -8 0.18 0.38
 -12 -2 -8 0.06 0.19
 -12 -2 -9 9.9 1.3
 -12 2 -9 8.79 1.23
 -12 -2 -9 10.1 0.61
 -12 2 -10 2.61 0.71
 -12 -2 -10 2.55 0.68
 -12 -2 -10 2.53 0.36
 -12 -2 -11 0.24 0.33
 -12 2 -11 -0.17 0.38
 -12 -2 -11 0.37 0.23
 -12 -2 -12 65.86 3.33
 -12 2 -12 64.25 3.41
 -12 -2 -12 63.57 1.57
 -12 -2 -13 0.26 0.21
 -12 -2 -14 3.57 0.42
 -12 -2 -15 3 0.4
 -12 -2 -16 -0.02 0.16
 -12 -2 -17 0.75 0.23
 -12 -2 -18 7.2 0.54
 -12 -2 -19 3.17 0.36
 -12 -2 -20 4.76 0.39
 -12 -2 -21 0.69 0.17
 -12 4 29 0.34 0.14
 12 4 -29 0.19 0.19
 -12 4 28 0.23 0.13
 12 4 -28 0.51 0.28
 -12 4 27 13.43 0.6
 12 4 -27 12.24 0.87
 -12 4 26 6 0.44
 12 4 -26 5.33 0.67
 -12 4 25 0.54 0.2
 -12 4 24 2.45 0.32
 -12 4 23 3.17 0.35
 -12 4 22 10.05 0.61
 -12 4 21 3.65 0.38
 -12 4 20 1.68 0.28
 -12 4 19 0.12 0.15
 -12 -4 19 0.12 0.21
 -12 4 18 1.74 0.28
 -12 -4 18 1.58 0.59
 -12 -4 17 3.27 0.76
 -12 4 17 4.41 0.4
 -12 4 16 0.67 0.21
 -12 -4 16 0.21 0.32
 -12 4 15 3.85 0.34
 -12 4 15 3.54 0.34
 -12 -4 15 3.08 0.75
 -12 4 14 0.2 0.16
 -12 -4 14 0.48 0.39
 -12 4 14 0.11 0.14
 -12 -4 13 -0.28 0.33
 -12 4 13 0.2 0.16
 -12 -4 12 4.39 0.86
 -12 4 12 4.82 0.39
 -12 4 11 0.1 0.13
 -12 -4 11 0.44 0.39
 -12 4 10 0.27 0.16
 -12 -4 10 0.65 0.45
 -12 4 9 0 0.14
 -12 -4 9 -0.32 0.33
 12 4 -9 -0.01 0.16
 -12 4 8 0.46 0.15
 -12 -4 8 0.39 0.28
 12 4 -8 0.38 0.18
 12 4 -7 60.31 1.37
 -12 4 7 59.41 1.22
 -12 -4 7 57.65 2.93
 12 4 -6 39.43 1.13
 -12 4 6 39.9 0.99
 -12 -4 5 60.74 1.29
 12 4 -5 60.08 1.39
 -12 4 5 57.92 1.18
 -12 -4 4 10.88 0.57
 -12 4 4 12.29 0.55
 -12 -4 3 1.1 0.23
 -12 4 3 0.77 0.18
 -12 4 2 26.42 0.82
 -12 -4 2 27.38 0.88
 -12 -4 1 131.05 1.92
 -12 -4 1 129.07 3.3
 -12 -4 0 49.65 1.2
 -12 -4 0 50.26 2.13
 -12 -4 -1 6.8 0.48
 -12 -4 -1 6.56 0.82
 -12 4 -2 9.11 0.5
 -12 -4 -2 9 0.56
 -12 -4 -2 7.76 0.96
 -12 -4 -3 7.42 0.91
 -12 4 -3 7.27 0.44
 -12 -4 -3 6.43 0.48
 -12 -4 -4 8.51 1.08
 -12 4 -4 8.18 0.48
 -12 -4 -4 8.37 0.55
 -12 4 -5 0.27 0.15
 -12 -4 -5 0.15 0.28
 -12 -4 -5 0.1 0.18
 -12 4 -5 0.25 0.16
 -12 4 -6 4.57 0.4
 -12 -4 -6 3.3 0.68
 -12 -4 -6 3.93 0.41
 -12 4 -7 0.26 0.18
 -12 -4 -7 0.33 0.2
 -12 -4 -7 0.45 0.33
 -12 4 -8 1.69 0.28
 -12 -4 -8 1.51 0.63
 -12 -4 -8 1.97 0.32
 -12 -4 -9 25.57 2.01
 -12 -4 -9 29.27 1.06
 -12 -4 -10 25.53 1
 -12 -4 -11 102.55 2
 -12 -4 -12 49.73 1.4
 -12 -4 -13 55.55 1.48
 -12 -4 -14 0.67 0.24
 -12 -4 -15 -0.2 0.22
 -12 -4 -16 -0.16 0.2
 -12 -4 -17 0.62 0.2
 -12 -4 -18 1.97 0.29
 -12 -4 -19 5.74 0.42
 -12 -4 -20 2.51 0.27
 -12 6 27 -0.02 0.11
 -12 6 26 1.46 0.21
 12 6 -25 2.6 0.4
 -12 6 25 2.67 0.28
 -12 6 24 1.44 0.22
 12 6 -24 1.2 0.33
 -12 6 23 2.45 0.28
 -12 6 22 0.14 0.15
 -12 6 21 10.81 0.57
 -12 6 20 1.38 0.23
 -12 6 19 3.88 0.36
 -12 6 18 -0.02 0.14
 -12 6 17 0.5 0.18
 -12 6 16 0.07 0.14
 -12 6 16 -0.11 0.14
 -12 6 15 0.16 0.15
 -12 6 14 -0.09 0.17
 12 6 -14 0.1 0.16
 12 6 -13 2.98 0.38
 -12 6 13 3.08 0.34
 -12 6 12 1.87 0.27
 -12 -6 12 2.75 0.92
 12 6 -12 1.73 0.33
 -12 -6 11 8.62 1.41
 12 6 -11 9.47 0.65
 -12 6 11 8.8 0.53
 -12 6 10 -0.02 0.15
 12 6 -10 0.18 0.21
 -12 -6 10 0.2 0.35
 12 6 -9 5 0.49
 -12 6 9 4.45 0.38
 -12 -6 9 3.58 0.89
 12 6 -8 0.3 0.23
 12 6 -7 2.34 0.41
 12 6 -6 0.03 0.22
 12 6 -5 11.43 0.76
 12 6 -4 1.58 0.37
 12 6 -3 2.59 0.4
 12 6 -2 1.77 0.39
 12 6 -1 2.04 0.4
 -12 -6 1 2.17 0.34
 -12 -6 0 0.74 0.22
 12 6 0 0.6 0.29
 -12 -6 -1 0 0.18
 -12 -6 -2 1.35 0.29
 -12 -6 -2 2.63 0.63
 -12 6 -3 19 0.75
 -12 -6 -3 18.09 0.83
 -12 -6 -3 16.98 1.58
 -12 6 -4 0.77 0.2
 -12 -6 -4 0.62 0.22
 -12 6 -5 11.71 0.62
 -12 -6 -5 11.56 0.69
 -12 6 -6 0.11 0.14
 -12 -6 -6 0.01 0.16
 -12 6 -7 1.81 0.28
 -12 -6 -7 1.33 0.28
 -12 6 -8 0.22 0.17
 -12 -6 -8 0.13 0.16
 -12 6 -9 0.37 0.19
 -12 -6 -9 0.24 0.19
 -12 -6 -10 -0.2 0.17
 -12 -6 -11 3.19 0.38
 -12 -6 -12 0.05 0.17
 -12 -6 -13 5.43 0.46
 -12 -6 -14 0.48 0.19
 -12 -6 -15 0.74 0.21
 -12 -6 -16 -0.07 0.14
 12 6 17 0.3 0.14
 -12 -6 -17 0.47 0.14
 12 8 -16 1.02 0.24
 12 8 -15 2.71 0.34
 12 8 -14 -0.03 0.16
 12 8 -13 1.15 0.26
 12 8 -12 0.22 0.2
 12 8 -11 4 0.47
 12 8 -10 2.14 0.38
 12 8 -9 2 0.36
 12 8 -8 1.75 0.38
 12 8 -7 36.09 1.36
 12 8 -6 21.39 1.08
 12 8 -5 36.82 1.4
 12 8 -4 3.76 0.52
 12 8 -3 15.21 0.92
 12 8 -2 0.29 0.29
 12 8 -1 1.29 0.35
 12 8 0 1.13 0.34
 12 8 1 1.97 0.39
 12 8 2 1.24 0.36
 12 8 3 13.67 0.86
 12 8 4 2.16 0.38
 12 8 5 -0.03 0.22
 -12 8 -6 3.02 0.29
 12 8 6 2.77 0.41
 -12 8 -7 7.95 0.47
 12 8 7 8.45 0.62
 12 8 8 -0.07 0.2
 12 8 9 0 0.18
 12 8 10 0.81 0.22
 12 8 11 11.94 0.62
 12 8 12 1.89 0.26
 12 10 -11 3.53 0.35
 12 10 -10 3.24 0.34
 12 10 -9 1.03 0.24
 12 10 -8 2.93 0.36
 12 10 -7 8.93 0.57
 12 10 -6 24.57 0.92
 12 10 -5 2.59 0.34
 12 10 -4 1.45 0.28
 12 10 -3 0.93 0.25
 12 10 -2 0.07 0.16
 12 10 -1 0.67 0.22
 12 10 0 1.7 0.28
 12 10 1 0.17 0.17
 12 10 2 0.09 0.16
 -12 10 -2 0.06 0.1
 12 10 3 1.74 0.25
 13 -1 -31 1.56 0.26
 13 1 -31 0.89 0.24
 13 -1 -30 0 0.17
 13 1 -30 0.44 0.23
 13 -1 -29 1.92 0.33
 13 1 -29 1.43 0.36
 -13 1 29 1.98 0.24
 -13 1 28 -0.02 0.12
 13 -1 -28 0.23 0.23
 13 1 -28 -0.1 0.27
 -13 1 27 0.95 0.2
 13 -1 -27 0.95 0.31
 13 1 -27 0.78 0.39
 -13 1 26 0 0.12
 13 -1 -26 -0.04 0.26
 13 1 -26 0.04 0.38
 -13 1 25 8.42 0.54
 13 -1 -25 7.66 0.77
 13 -1 -24 1.94 0.48
 -13 1 24 2.59 0.31
 -13 1 23 81.71 1.62
 -13 1 22 9.74 0.57
 -13 1 21 9.11 0.57
 -13 1 20 2.12 0.31
 -13 -1 20 2.12 0.28
 -13 -1 19 3.48 0.33
 -13 1 19 3.58 0.36
 -13 -1 18 1.01 0.21
 -13 1 18 1.14 0.24
 -13 -1 17 2.44 0.3
 -13 1 17 2.47 0.33
 -13 -1 16 3.2 0.32
 -13 1 16 3.07 0.33
 -13 1 15 1.96 0.22
 -13 1 15 2.17 0.27
 -13 -1 15 1.96 0.26
 -13 -1 14 3.66 0.33
 -13 1 14 3.49 0.31
 -13 1 14 3.29 0.32
 -13 -1 14 2.76 0.3
 -13 -1 13 22.11 0.72
 -13 1 13 22.42 0.73
 -13 1 13 22 0.75
 -13 -1 13 20.31 0.71
 -13 -1 12 5.1 0.37
 -13 1 12 5.11 0.36
 -13 -1 12 4.06 0.66
 -13 1 12 4.25 0.34
 -13 -1 12 4.64 0.34
 -13 -1 11 9.81 0.49
 -13 1 11 9.54 0.48
 -13 1 11 9.31 0.48
 -13 -1 11 9.21 0.47
 -13 1 10 8.85 0.46
 -13 -1 10 9.61 0.48
 -13 1 10 9.32 0.48
 -13 -1 10 9.06 0.47
 -13 -1 9 7.75 0.44
 -13 1 9 7.79 0.44
 -13 -1 9 8.11 0.43
 -13 1 9 7.58 0.43
 -13 -1 8 3.3 0.3
 -13 1 8 3.05 0.3
 -13 -1 8 3.23 0.28
 -13 1 8 2.88 0.27
 -13 -1 7 0.88 0.18
 -13 1 7 0.86 0.18
 -13 -1 7 1.04 0.19
 -13 1 7 1.04 0.18
 -13 -1 6 -0.08 0.14
 -13 -1 6 0.25 0.13
 -13 1 6 -0.04 0.13
 -13 1 6 0.02 0.12
 -13 -1 5 4.97 0.35
 -13 1 5 4.62 0.36
 -13 -1 5 5.34 0.37
 -13 1 5 5.27 0.36
 -13 -1 5 4.69 0.34
 -13 -1 4 3.46 0.46
 -13 1 4 3.72 0.54
 -13 -1 4 3.45 0.29
 -13 1 4 3.32 0.31
 -13 -1 4 3.69 0.31
 -13 1 4 3.47 0.31
 -13 -1 4 3.3 0.29
 -13 -1 3 8.68 0.75
 -13 1 3 7.75 0.77
 -13 -1 3 7.88 0.45
 -13 1 3 9.01 0.46
 -13 -1 3 8.22 0.45
 -13 -1 3 9.38 0.49
 -13 1 3 9.22 0.49
 -13 -1 2 0.62 0.27
 -13 -1 2 0.83 0.18
 -13 -1 2 0.81 0.17
 -13 1 2 0.67 0.28
 -13 -1 2 1.2 0.23
 -13 1 2 0.93 0.19
 -13 1 2 0.85 0.19
 -13 -1 1 0.72 0.27
 -13 -1 1 0.95 0.18
 -13 1 1 1.1 0.36
 -13 1 1 0.95 0.19
 -13 1 1 0.95 0.18
 -13 -1 1 1.12 0.21
 -13 -1 0 0.13 0.23
 -13 1 0 0.33 0.17
 -13 1 0 -0.01 0.25
 -13 -1 0 -0.05 0.13
 -13 1 0 -0.07 0.11
 -13 -1 0 -0.11 0.14
 -13 -1 -1 36.5 1.79
 -13 1 -1 35.73 1.85
 -13 -1 -1 36.57 0.89
 -13 1 -1 35.07 0.9
 -13 -1 -1 36.21 0.95
 -13 -1 -2 9.06 0.94
 -13 1 -2 8.95 0.98
 -13 -1 -2 9.52 0.47
 -13 1 -2 8.74 0.47
 -13 -1 -2 9.33 0.5
 -13 1 -2 9.16 0.45
 -13 -1 -3 113.15 3.39
 -13 1 -3 109.07 3.41
 -13 -1 -3 109.19 1.53
 -13 1 -3 104.3 1.51
 -13 1 -3 105.48 1.52
 -13 -1 -3 107.76 1.69
 -13 -1 -4 4.06 0.34
 -13 -1 -4 3.45 0.35
 -13 1 -4 3.25 0.29
 -13 -1 -4 3.9 0.68
 -13 1 -4 3.5 0.67
 -13 1 -4 3.91 0.32
 -13 -1 -5 12.38 1.23
 -13 1 -5 12.63 1.27
 -13 -1 -5 12.49 0.62
 -13 1 -5 11.67 0.54
 -13 -1 -6 0.7 0.42
 -13 1 -6 1.43 0.56
 -13 1 -6 0.94 0.2
 -13 -1 -6 1.24 0.24
 -13 -1 -7 0.32 0.34
 -13 1 -7 0.24 0.28
 -13 -1 -7 0.38 0.17
 -13 1 -7 0.52 0.17
 -13 -1 -8 -0.02 0.3
 -13 1 -8 0.13 0.3
 -13 1 -8 0.07 0.13
 -13 -1 -8 -0.05 0.16
 -13 -1 -9 4.1 0.86
 -13 1 -9 3.55 0.34
 -13 -1 -9 3.68 0.4
 -13 1 -9 2.16 0.67
 -13 -1 -10 8.23 1.16
 -13 1 -10 9.67 1.31
 -13 -1 -10 8.6 0.59
 -13 1 -10 9.22 0.53
 -13 -1 -11 18.77 1.81
 -13 1 -11 17.32 1.77
 -13 1 -11 17.02 0.74
 -13 -1 -11 18.14 0.83
 -13 1 -12 0.44 0.17
 -13 -1 -12 0.42 0.21
 -13 1 -13 1.36 0.25
 -13 -1 -13 1.32 0.29
 -13 1 -14 9.85 0.59
 -13 -1 -14 11.15 0.67
 -13 1 -15 11.66 0.64
 -13 -1 -15 13.39 0.74
 -13 1 -16 1.27 0.25
 -13 -1 -16 0.65 0.23
 -13 1 -17 4.93 0.38
 -13 -1 -17 3.97 0.41
 -13 -1 -18 2.16 0.3
 -13 -1 -19 19.84 0.75
 -13 -1 -20 0.86 0.18
 13 3 -30 0.97 0.26
 -13 3 30 1.9 0.22
 -13 3 29 0.09 0.13
 13 3 -29 0.31 0.26
 -13 3 28 -0.05 0.12
 13 3 -28 0.59 0.29
 13 3 -27 2.9 0.54
 -13 3 27 2.79 0.31
 -13 3 26 1.18 0.23
 -13 3 25 -0.09 0.17
 -13 3 24 13.17 0.69
 -13 3 23 12.6 0.67
 -13 3 22 7.72 0.54
 -13 3 21 0.39 0.2
 -13 3 20 0.98 0.24
 -13 -3 19 5.18 0.96
 -13 3 19 4.26 0.41
 -13 3 18 -0.04 0.15
 -13 -3 18 -0.06 0.24
 -13 3 17 1.25 0.25
 -13 -3 17 1.62 0.55
 -13 3 16 5.99 0.45
 -13 -3 16 4.33 0.86
 -13 3 15 12.73 0.58
 -13 -3 15 11.47 1.33
 -13 3 15 12.62 0.64
 -13 3 14 34.89 0.97
 -13 -3 14 35.22 2.29
 -13 3 14 35.62 1
 -13 3 13 28.84 0.89
 -13 3 13 26.73 0.85
 -13 -3 13 27.48 2
 -13 3 12 1.42 0.24
 -13 -3 12 1.65 0.54
 -13 3 12 1.72 0.25
 -13 -3 11 5.81 0.49
 -13 3 11 5.39 0.4
 -13 3 11 5.1 0.39
 -13 -3 11 4.41 0.86
 -13 -3 10 10.52 0.57
 -13 3 10 8.89 0.51
 -13 3 10 9.33 0.51
 -13 -3 10 9.55 1.18
 -13 -3 9 25.85 0.85
 -13 3 9 24.37 0.82
 -13 3 9 24.07 0.78
 -13 -3 8 28.56 0.91
 -13 -3 8 28.52 0.82
 -13 3 8 28.04 0.85
 -13 -3 8 26.22 1.91
 -13 -3 7 40.09 1.09
 -13 3 7 41.99 1.02
 -13 -3 6 35.41 1.01
 -13 3 6 37.54 0.96
 -13 -3 5 10.66 0.56
 -13 3 5 10.15 0.53
 -13 -3 5 9.9 0.55
 -13 -3 4 20.08 0.77
 -13 -3 4 18.92 0.73
 -13 3 4 20.15 0.73
 -13 -3 3 1.01 0.3
 -13 -3 3 1.35 0.28
 -13 -3 3 0.86 0.21
 -13 3 3 0.78 0.19
 -13 -3 2 11.87 0.97
 -13 -3 2 12.89 0.63
 -13 -3 2 12.81 0.61
 -13 3 2 12.89 0.59
 -13 -3 1 5.42 0.7
 -13 -3 1 6.33 0.48
 -13 3 1 6.43 0.43
 -13 3 1 6.19 0.43
 -13 -3 1 6.29 0.44
 -13 -3 0 2.39 0.34
 -13 -3 0 1.25 0.35
 -13 3 0 1.99 0.28
 -13 -3 0 1.67 0.26
 -13 3 0 1.93 0.25
 -13 -3 -1 2.24 0.47
 -13 3 -1 2.45 0.32
 -13 -3 -1 2.17 0.29
 -13 3 -1 2.05 0.26
 -13 -3 -2 5.74 0.76
 -13 3 -2 5.48 0.4
 -13 -3 -2 6.04 0.45
 -13 -3 -3 18.83 1.43
 -13 3 -3 17.66 0.69
 -13 -3 -3 19.3 0.8
 -13 -3 -4 2.25 0.57
 -13 3 -4 1.9 0.25
 -13 -3 -4 2.1 0.3
 -13 -3 -5 0.16 0.27
 -13 3 -5 0.07 0.12
 -13 -3 -5 -0.22 0.2
 -13 -3 -6 0.02 0.28
 -13 -3 -6 -0.1 0.2
 -13 -3 -7 2.47 0.62
 -13 -3 -7 2.48 0.34
 -13 -3 -8 0.66 0.36
 -13 -3 -8 0.75 0.24
 -13 -3 -9 6.51 1.07
 -13 -3 -9 5.99 0.53
 -13 -3 -10 49.84 1.41
 -13 -3 -11 17.18 0.85
 -13 -3 -12 0.19 0.2
 -13 -3 -13 0.26 0.22
 -13 -3 -14 4.63 0.49
 -13 -3 -15 9.04 0.63
 -13 -3 -16 0.33 0.21
 -13 -3 -17 5.47 0.46
 -13 -3 -18 9.21 0.55
 -13 -3 -19 7.93 0.47
 -13 -3 -20 2.3 0.25
 -13 5 28 2.2 0.23
 -13 5 27 0.8 0.17
 13 5 -27 0.75 0.3
 -13 5 26 0.03 0.12
 13 5 -26 -0.12 0.25
 -13 5 25 0.47 0.17
 -13 5 24 38.65 1.08
 -13 5 23 3.13 0.34
 -13 5 22 3 0.33
 -13 5 21 0.02 0.14
 -13 5 20 1.41 0.26
 -13 5 19 0.93 0.23
 -13 5 18 -0.02 0.16
 -13 5 17 0.98 0.23
 -13 5 16 3.76 0.39
 -13 5 16 4.28 0.37
 -13 5 15 1.93 0.28
 -13 -5 15 1.8 0.62
 -13 5 15 1.85 0.27
 -13 -5 14 7.44 1.28
 -13 5 14 5.65 0.45
 -13 -5 13 1 0.52
 -13 5 13 0.15 0.15
 -13 -5 12 2.87 0.8
 -13 5 12 1.89 0.29
 -13 5 11 5.05 0.42
 -13 -5 11 3.35 0.84
 -13 5 10 -0.12 0.17
 13 5 -10 0.11 0.17
 -13 5 9 0.23 0.15
 13 5 -9 0.1 0.18
 13 5 -8 17.44 0.83
 -13 5 8 17.49 0.73
 13 5 -7 4.81 0.49
 -13 5 7 4.2 0.37
 13 5 -6 28.99 1.08
 -13 5 6 30.23 0.94
 13 5 -5 4.92 0.5
 -13 5 5 5.48 0.41
 13 5 -4 9.83 0.67
 13 5 -3 1.37 0.32
 -13 -5 3 1.37 0.27
 -13 -5 2 7.98 0.54
 -13 -5 1 0.58 0.31
 -13 -5 1 0.23 0.21
 -13 -5 0 9.86 0.61
 -13 -5 0 8.68 1.01
 -13 -5 -1 -0.41 0.28
 -13 -5 -1 0.24 0.18
 -13 -5 -2 47.26 2.41
 -13 -5 -2 45.29 1.27
 -13 5 -3 6.29 0.46
 -13 -5 -3 6.56 0.53
 -13 5 -4 2.36 0.29
 -13 -5 -4 2.27 0.61
 -13 5 -4 2.7 0.32
 -13 -5 -4 2.86 0.38
 -13 5 -5 0.82 0.21
 -13 -5 -5 1 0.44
 -13 -5 -5 0.69 0.24
 -13 5 -5 0.83 0.2
 -13 5 -6 1.21 0.24
 -13 -5 -6 1.29 0.3
 -13 -5 -7 2.91 0.38
 -13 -5 -8 -0.29 0.22
 -13 -5 -9 0.51 0.22
 -13 -5 -10 16.12 0.82
 -13 -5 -11 7.27 0.55
 -13 -5 -12 0.56 0.22
 -13 -5 -13 1.96 0.32
 -13 -5 -14 4.25 0.43
 -13 -5 -15 4.25 0.41
 -13 -5 -16 0.11 0.14
 -13 -5 -17 0.31 0.14
 -13 -5 -18 9.63 0.47
 -13 7 24 24.88 0.71
 -13 7 23 -0.05 0.11
 -13 7 22 8.72 0.47
 -13 7 21 2.47 0.27
 -13 7 20 0.06 0.11
 -13 7 19 0.01 0.14
 -13 7 18 0.23 0.15
 -13 7 17 1.21 0.22
 -13 7 16 3 0.32
 -13 7 16 3.53 0.34
 -13 7 15 0.16 0.14
 -13 7 15 0.03 0.13
 -13 7 14 1.65 0.27
 13 7 -14 1.53 0.29
 13 7 -13 0.85 0.24
 13 7 -12 0.53 0.23
 13 7 -11 0.54 0.26
 13 7 -10 4.33 0.47
 13 7 -9 0.7 0.27
 13 7 -8 1.94 0.4
 13 7 -7 0.6 0.28
 13 7 -6 2.35 0.4
 13 7 -5 0.21 0.25
 13 7 -4 0.54 0.3
 13 7 -3 0.06 0.25
 13 7 -2 2.25 0.43
 13 7 -1 0.51 0.29
 13 7 0 11.62 0.81
 13 7 1 0.66 0.31
 13 7 2 42.77 1.51
 -13 -7 -2 37.3 1.15
 13 7 3 0.95 0.33
 -13 -7 -3 1.29 0.27
 13 7 4 9.91 0.74
 -13 -7 -4 9.1 0.59
 -13 7 -5 0.73 0.18
 13 7 5 0.75 0.29
 -13 -7 -5 0.87 0.23
 -13 7 -5 0.68 0.18
 -13 7 -6 0.95 0.21
 -13 -7 -6 1.05 0.24
 13 7 6 0.58 0.26
 -13 -7 -7 0.91 0.23
 13 7 7 1.07 0.3
 13 7 8 -0.08 0.21
 -13 -7 -8 0.15 0.17
 13 7 9 0.42 0.23
 -13 -7 -9 0.44 0.18
 13 7 10 8.93 0.6
 -13 -7 -10 8.14 0.52
 -13 -7 -11 1.41 0.23
 13 7 11 1.05 0.25
 13 7 12 0.37 0.2
 -13 -7 -12 0.12 0.13
 13 7 13 0.14 0.14
 -13 -7 -13 0.13 0.12
 13 7 14 1.78 0.24
 -13 9 15 2.39 0.24
 13 9 -14 4.69 0.38
 -13 9 14 5.49 0.36
 13 9 -13 2.71 0.33
 -13 9 13 2.73 0.28
 13 9 -12 0.09 0.16
 13 9 -11 1.25 0.26
 13 9 -10 0.25 0.16
 13 9 -9 1.08 0.28
 13 9 -8 1.02 0.28
 13 9 -7 3.21 0.42
 13 9 -6 7.05 0.59
 13 9 -5 2.04 0.35
 13 9 -4 1.82 0.34
 13 9 -3 2.75 0.4
 13 9 -2 4.48 0.51
 13 9 -1 1.81 0.34
 13 9 0 0.51 0.24
 13 9 1 1.34 0.3
 13 9 2 7.22 0.57
 -13 9 -2 6.83 0.44
 13 9 3 6.92 0.55
 -13 9 -3 7.52 0.44
 13 9 4 2.97 0.37
 -13 9 -4 2.6 0.26
 13 9 5 -0.09 0.2
 13 9 6 -0.14 0.18
 13 9 7 0.65 0.2
 14 0 -31 0.02 0.17
 14 0 -30 3.7 0.42
 14 0 -29 -0.17 0.22
 14 0 -28 4.15 0.53
 14 0 -27 -0.02 0.26
 14 0 -26 35.64 1.58
 -14 0 25 0.04 0.16
 -14 0 24 58.31 1.34
 -14 0 23 0.01 0.14
 -14 0 22 5.99 0.44
 -14 0 21 -0.1 0.16
 -14 0 20 0.04 0.15
 -14 0 19 -0.1 0.18
 -14 0 18 8.3 0.53
 -14 0 17 -0.1 0.16
 -14 0 16 4.22 0.37
 -14 0 15 -0.03 0.15
 -14 0 15 0.11 0.15
 -14 0 14 15.01 0.62
 -14 0 14 14.44 0.65
 -14 0 13 -0.11 0.15
 -14 0 13 -0.21 0.18
 -14 0 12 38.51 0.98
 -14 0 12 38.43 0.99
 -14 0 11 -0.05 0.14
 -14 0 11 -0.23 0.18
 -14 0 10 55.22 1.18
 -14 0 10 55.19 1.16
 -14 0 9 0.01 0.16
 -14 0 9 0.05 0.14
 -14 0 8 311.29 2.72
 -14 0 8 306.93 2.7
 -14 0 7 -0.02 0.13
 -14 0 7 -0.06 0.15
 -14 0 6 96.99 1.52
 -14 0 6 98.25 1.54
 -14 0 5 0.23 0.16
 -14 0 5 -0.05 0.16
 -14 0 4 0.2 0.14
 -14 0 4 0.3 0.21
 -14 0 4 0 0.18
 -14 0 4 0.26 0.15
 -14 0 3 0.02 0.11
 -14 0 3 -0.28 0.18
 -14 0 3 0.11 0.19
 -14 0 3 0.06 0.16
 -14 0 2 3.41 0.57
 -14 0 2 3.14 0.29
 -14 0 2 3.78 0.35
 -14 0 2 3.53 0.31
 -14 0 1 0.32 0.21
 -14 0 1 0.31 0.26
 -14 0 1 -0.09 0.13
 -14 0 1 -0.23 0.16
 -14 0 0 19.48 1.34
 -14 0 0 17.43 0.65
 -14 0 0 19.13 0.68
 -14 0 -1 -0.14 0.14
 -14 0 -1 -0.13 0.22
 -14 0 -1 -0.34 0.17
 -14 0 -2 39.26 2.03
 -14 0 -2 39.61 0.96
 -14 0 -2 39.71 1
 -14 0 -3 -0.15 0.23
 -14 0 -3 -0.1 0.13
 -14 0 -3 -0.13 0.14
 -14 0 -4 0.81 0.33
 -14 0 -4 1.29 0.22
 -14 0 -4 1.05 0.21
 -14 0 -5 -0.19 0.3
 -14 0 -5 -0.03 0.17
 -14 0 -6 34.28 2.17
 -14 0 -6 34.62 1
 -14 0 -7 0.36 0.35
 -14 0 -7 0.06 0.14
 -14 0 -8 33.36 2.28
 -14 0 -8 32.62 1.01
 -14 0 -9 0.58 0.43
 -14 0 -9 -0.09 0.18
 -14 0 -10 9.11 1.32
 -14 0 -10 8.65 0.55
 -14 0 -11 -0.33 0.17
 -14 0 -12 1.06 0.25
 -14 0 -13 0.09 0.15
 -14 0 -14 31.3 1.03
 -14 0 -15 -0.06 0.14
 -14 0 -16 6.93 0.49
 -14 0 -17 -0.09 0.14
 -14 0 -18 27.9 0.84
 -14 0 -19 0.08 0.11
 14 2 -31 0.64 0.22
 -14 2 30 0.58 0.14
 14 2 -30 0.86 0.27
 -14 2 29 0.44 0.15
 14 -2 -29 0.07 0.14
 -14 2 28 0.63 0.18
 14 -2 -28 0.54 0.21
 14 2 -28 0.45 0.32
 -14 2 27 1.43 0.23
 14 -2 -27 1.28 0.3
 14 2 -27 1.4 0.46
 -14 2 26 15 0.68
 14 -2 -26 13.81 0.84
 -14 2 25 6.88 0.5
 14 -2 -25 6.35 0.62
 -14 2 24 6.35 0.49
 14 -2 -24 5.11 0.6
 -14 2 23 4.46 0.42
 14 -2 -23 4.33 0.56
 -14 2 22 0.99 0.23
 14 -2 -22 1.08 0.37
 -14 2 21 0.67 0.21
 -14 2 20 12.68 0.69
 -14 2 19 -0.09 0.18
 -14 2 18 0.54 0.2
 -14 2 17 0.1 0.16
 -14 2 16 5.31 0.39
 -14 2 16 4.44 0.42
 -14 -2 15 11.27 0.6
 -14 2 15 10.12 0.53
 -14 2 15 10.22 0.59
 -14 -2 14 12.93 0.63
 -14 2 14 12.51 0.58
 -14 2 14 12.54 0.61
 -14 -2 14 11.87 0.58
 -14 -2 14 12.19 1.29
 -14 -2 13 4.12 0.38
 -14 2 13 4.18 0.35
 -14 2 13 3.65 0.36
 -14 -2 13 4.33 0.36
 -14 -2 13 4.31 0.78
 -14 -2 12 1.93 0.58
 -14 -2 12 1.59 0.27
 -14 -2 12 1.82 0.26
 -14 2 12 2.04 0.28
 -14 2 12 1.87 0.25
 -14 2 11 0.99 0.21
 -14 -2 11 1.11 0.42
 -14 -2 11 1.41 0.26
 -14 2 11 1.44 0.24
 -14 -2 11 1.18 0.21
 -14 2 10 0.84 0.19
 -14 2 10 1.15 0.22
 -14 -2 10 0.87 0.22
 -14 -2 10 1.22 0.27
 -14 -2 10 0.62 0.39
 -14 -2 9 0.78 0.26
 -14 -2 9 0.44 0.21
 -14 2 9 0.46 0.17
 -14 2 9 0.56 0.19
 -14 -2 8 37.7 1
 -14 2 8 37.48 1
 -14 -2 8 37.34 0.98
 -14 2 8 37.2 0.98
 -14 -2 7 7.18 0.48
 -14 2 7 6.69 0.46
 -14 -2 7 7.64 0.47
 -14 2 7 7.23 0.45
 -14 -2 6 35.3 0.97
 -14 2 6 35.95 0.99
 -14 -2 6 37.35 0.99
 -14 2 6 37.5 0.98
 -14 -2 5 0.53 0.23
 -14 -2 5 0.19 0.19
 -14 -2 5 0.08 0.15
 -14 2 5 -0.12 0.16
 -14 2 5 0.14 0.15
 -14 -2 4 0.85 0.24
 -14 2 4 0.8 0.19
 -14 -2 4 0.89 0.2
 -14 2 4 0.92 0.2
 -14 -2 3 0.4 0.19
 -14 -2 3 0.02 0.15
 -14 2 3 0.01 0.15
 -14 2 3 -0.07 0.15
 -14 -2 2 5.14 0.69
 -14 -2 2 6.31 0.43
 -14 2 2 5.85 0.4
 -14 2 2 5.54 0.43
 -14 -2 2 5.43 0.41
 -14 -2 1 3.5 0.34
 -14 -2 1 2.39 0.46
 -14 2 1 2.69 0.29
 -14 2 1 3 0.33
 -14 -2 1 2.62 0.29
 -14 2 0 1.02 0.25
 -14 -2 0 0.47 0.27
 -14 -2 0 0.82 0.21
 -14 2 0 0.59 0.18
 -14 2 0 0.33 0.29
 -14 -2 0 0.38 0.17
 -14 -2 -1 1.73 0.27
 -14 -2 -1 1.96 0.53
 -14 -2 -1 1.55 0.25
 -14 2 -1 1.65 0.49
 -14 2 -1 1.76 0.24
 -14 -2 -2 36.36 1.95
 -14 2 -2 37.72 2.15
 -14 -2 -2 37.34 1
 -14 2 -2 37.56 0.97
 -14 -2 -2 38.79 1.08
 -14 -2 -3 -0.02 0.28
 -14 -2 -3 0.61 0.21
 -14 2 -3 0.33 0.15
 -14 2 -3 0.73 0.36
 -14 -2 -3 0.22 0.19
 -14 -2 -4 4.75 0.81
 -14 -2 -4 6.14 0.45
 -14 2 -4 5.23 0.39
 -14 -2 -4 5.39 0.44
 -14 2 -4 4.7 0.87
 -14 2 -5 -0.64 0.4
 -14 -2 -5 -0.02 0.18
 -14 -2 -6 1.44 0.49
 -14 2 -6 1.52 0.51
 -14 -2 -6 1.19 0.26
 -14 -2 -7 -0.08 0.27
 -14 2 -7 -0.08 0.45
 -14 -2 -7 -0.16 0.21
 -14 -2 -8 0.49 0.36
 -14 2 -8 0.41 0.35
 -14 -2 -8 0.06 0.19
 -14 -2 -9 0.61 0.39
 -14 2 -9 0.38 0.52
 -14 -2 -9 0.09 0.18
 -14 -2 -10 6.24 0.54
 -14 -2 -11 14.07 0.78
 -14 -2 -12 13.51 0.76
 -14 -2 -13 1.1 0.28
 -14 -2 -14 -0.09 0.2
 -14 -2 -15 -0.1 0.17
 -14 -2 -16 1.4 0.26
 -14 -2 -17 -0.05 0.15
 -14 -2 -18 7.27 0.47
 -14 -2 -19 0.67 0.16
 -14 4 29 0.49 0.14
 14 4 -29 0.24 0.22
 -14 4 28 0.17 0.14
 14 4 -28 0.18 0.25
 14 4 -27 1.4 0.39
 -14 4 27 1.73 0.25
 -14 4 26 3.69 0.34
 -14 4 25 15.03 0.69
 -14 4 24 0.14 0.14
 -14 4 23 14.02 0.69
 -14 4 22 -0.06 0.18
 -14 4 21 3.55 0.39
 -14 4 20 1.31 0.26
 -14 4 19 0.11 0.18
 -14 4 18 2.56 0.33
 -14 -4 17 5.7 1.08
 -14 4 17 4.86 0.43
 -14 4 16 1.4 0.28
 -14 -4 16 1.58 0.59
 -14 4 16 1.43 0.23
 -14 4 15 0.8 0.21
 -14 -4 15 0.33 0.39
 -14 4 15 0.8 0.2
 -14 4 14 0.44 0.19
 -14 4 14 0.44 0.16
 -14 -4 14 0.48 0.41
 -14 4 13 9.64 0.56
 -14 -4 13 9.68 1.39
 -14 4 13 9.29 0.58
 -14 4 12 0.02 0.15
 -14 -4 12 -0.37 0.41
 -14 4 12 -0.15 0.19
 -14 4 11 4.37 0.39
 -14 4 11 4.35 0.4
 -14 -4 11 4.49 0.98
 -14 4 10 0.4 0.19
 -14 -4 10 0.73 0.45
 -14 4 9 43.6 1.15
 -14 4 8 20.28 0.79
 14 4 -7 41.64 1.18
 -14 4 7 43.49 1.13
 14 4 -6 0.76 0.21
 -14 4 6 1.39 0.25
 14 4 -5 1.81 0.3
 -14 4 5 2.41 0.3
 -14 -4 4 0.94 0.24
 -14 4 4 0.84 0.21
 -14 4 3 27.64 0.91
 -14 -4 3 28.95 0.97
 -14 4 2 8.11 0.5
 -14 -4 2 7.55 0.52
 -14 -4 1 11.04 1.06
 -14 4 1 10.83 0.61
 -14 4 1 11.4 0.6
 -14 -4 1 11.33 0.63
 -14 -4 0 1.9 0.48
 -14 4 0 1.72 0.31
 -14 -4 0 1.65 0.3
 -14 4 0 1.47 0.27
 -14 -4 -1 9.91 1.07
 -14 4 -1 10.53 0.58
 -14 -4 -1 10.16 0.62
 -14 -4 -2 1 0.4
 -14 -4 -2 0.99 0.26
 -14 4 -2 1 0.22
 -14 -4 -3 0.71 0.37
 -14 -4 -3 0.63 0.23
 -14 4 -3 0.68 0.2
 -14 -4 -4 0.14 0.19
 -14 4 -4 -0.02 0.13
 -14 -4 -5 2.1 0.6
 -14 4 -5 1.98 0.25
 -14 -4 -5 2.23 0.35
 -14 -4 -6 -0.19 0.27
 -14 -4 -6 -0.15 0.23
 -14 -4 -7 4.31 0.45
 -14 -4 -8 7.24 0.57
 -14 -4 -9 63.16 1.59
 -14 -4 -10 17 0.84
 -14 -4 -11 48.31 1.39
 -14 -4 -12 17.5 0.84
 -14 -4 -13 8.88 0.61
 -14 -4 -14 7.29 0.53
 -14 -4 -15 2.77 0.35
 -14 -4 -16 0.28 0.16
 -14 -4 -17 5.35 0.39
 -14 -4 -18 3.68 0.31
 -14 6 26 0.91 0.17
 -14 6 25 20.19 0.69
 14 6 -25 15.72 0.85
 -14 6 24 0.17 0.12
 -14 6 23 19.94 0.74
 -14 6 22 0.51 0.16
 -14 6 21 0.1 0.13
 -14 6 20 2.06 0.28
 -14 6 19 8.38 0.53
 -14 6 18 0.45 0.17
 -14 6 17 5.84 0.47
 -14 6 16 0.6 0.18
 -14 6 16 0.76 0.18
 -14 6 15 14.94 0.72
 -14 6 15 15.96 0.72
 -14 6 14 1.87 0.29
 -14 6 14 1.86 0.26
 -14 6 13 0.18 0.14
 -14 6 12 0.12 0.13
 14 6 -11 3.64 0.42
 -14 6 11 3.37 0.38
 14 6 -10 1 0.29
 -14 6 10 0.7 0.21
 14 6 -9 2.96 0.43
 -14 6 9 2.4 0.33
 14 6 -8 3.3 0.42
 14 6 -7 44.14 1.44
 14 6 -6 3.7 0.49
 14 6 -5 0.4 0.25
 14 6 -4 0.25 0.27
 14 6 -3 -0.2 0.24
 14 6 -2 3.3 0.46
 14 6 -1 0.61 0.28
 -14 -6 1 1.2 0.28
 -14 -6 0 3.26 0.4
 14 6 0 3.84 0.49
 14 6 1 38.42 1.44
 -14 -6 -1 38.03 1.2
 -14 -6 -2 1.69 0.33
 -14 6 -2 1.67 0.27
 -14 -6 -3 35.08 1.16
 -14 6 -3 39.06 1.12
 -14 -6 -4 0.39 0.22
 -14 6 -4 0.24 0.15
 -14 -6 -5 0.61 0.23
 -14 6 -5 0.51 0.16
 -14 -6 -6 0.4 0.23
 -14 -6 -7 2.42 0.37
 -14 -6 -8 0.53 0.22
 -14 -6 -9 2.48 0.35
 -14 -6 -10 0.17 0.2
 -14 -6 -11 5.47 0.46
 -14 -6 -12 2.01 0.29
 -14 -6 -13 2.66 0.33
 -14 -6 -14 1.1 0.21
 14 6 15 1.68 0.23
 -14 -6 -15 1.93 0.23
 -14 8 16 -0.09 0.12
 -14 8 15 3.67 0.32
 -14 8 14 0 0.12
 14 8 -13 2.57 0.34
 -14 8 13 2.66 0.31
 14 8 -12 0.7 0.23
 14 8 -11 -0.03 0.18
 14 8 -10 3.14 0.42
 14 8 -9 43.59 1.39
 14 8 -8 5.34 0.55
 14 8 -7 117.31 2.34
 14 8 -6 25.63 1.12
 14 8 -5 1.94 0.37
 14 8 -4 0.51 0.28
 14 8 -3 2.81 0.43
 14 8 -2 0.7 0.3
 14 8 -1 1.54 0.35
 14 8 0 5.84 0.58
 14 8 1 15.08 0.88
 -14 8 -1 15.28 0.69
 14 8 2 1.12 0.33
 -14 8 -2 1.35 0.24
 14 8 3 2.19 0.37
 -14 8 -3 1.96 0.25
 14 8 4 0.9 0.27
 -14 8 -4 0.86 0.18
 14 8 5 14.19 0.79
 14 8 6 0.04 0.2
 14 8 7 0.43 0.22
 14 8 8 2.58 0.34
 14 8 9 16.72 0.72
 14 8 10 3.11 0.31
 -14 10 8 2.71 0.25
 -14 10 7 14.02 0.55
 14 10 -6 11.99 0.6
 -14 10 6 12.31 0.52
 14 10 -5 0.29 0.18
 -14 10 5 0 0.11
 14 10 -4 0.55 0.2
 -14 10 4 0.54 0.14
 14 10 -3 3.14 0.33
 -14 10 3 3.85 0.3
 14 10 -2 2.72 0.32
 15 1 -31 0.28 0.18
 15 -1 -30 1.65 0.26
 15 1 -30 1.37 0.3
 15 -1 -29 0.13 0.19
 15 1 -29 0.15 0.27
 -15 1 28 0.01 0.12
 15 -1 -28 -0.02 0.22
 15 1 -28 0.09 0.29
 15 -1 -27 1.93 0.39
 15 1 -27 2.38 0.47
 -15 1 27 2.53 0.29
 -15 1 26 0.1 0.14
 15 -1 -26 -0.02 0.26
 -15 1 25 12.25 0.64
 15 -1 -25 8.94 0.82
 -15 1 24 2.45 0.32
 -15 1 23 2.21 0.31
 -15 1 22 0.69 0.19
 -15 1 21 0.64 0.22
 -15 -1 21 0.52 0.17
 -15 1 20 -0.04 0.18
 -15 -1 20 -0.03 0.15
 -15 -1 19 8.79 0.55
 -15 1 19 8.95 0.57
 -15 -1 18 3.42 0.38
 -15 1 18 3.93 0.39
 -15 1 17 15.12 0.72
 -15 -1 17 15.31 0.69
 -15 1 16 0.04 0.16
 -15 -1 16 -0.01 0.18
 -15 1 16 0.05 0.17
 -15 -1 16 -0.03 0.16
 -15 1 15 1.89 0.29
 -15 -1 15 2.2 0.3
 -15 1 15 1.58 0.24
 -15 -1 15 1.68 0.26
 -15 1 14 0.88 0.23
 -15 -1 14 0.95 0.23
 -15 1 14 0.38 0.16
 -15 -1 14 0.51 0.18
 -15 -1 13 21.34 0.78
 -15 1 13 22.78 0.8
 -15 -1 13 22.26 0.8
 -15 1 13 20.96 0.81
 -15 -1 12 0.97 0.21
 -15 1 12 0.85 0.21
 -15 -1 12 0.63 0.19
 -15 1 12 0.58 0.17
 -15 -1 11 19.65 0.76
 -15 1 11 21.42 0.77
 -15 -1 11 20.65 0.76
 -15 1 11 19.98 0.76
 -15 -1 10 0.19 0.17
 -15 1 10 0.03 0.15
 -15 -1 10 0.1 0.15
 -15 1 10 -0.01 0.15
 -15 -1 9 0.51 0.17
 -15 1 9 0.31 0.15
 -15 -1 9 0.42 0.16
 -15 1 9 0.43 0.17
 -15 -1 8 0.95 0.21
 -15 1 8 1.12 0.24
 -15 -1 8 1.24 0.23
 -15 1 8 0.92 0.21
 -15 -1 7 1.08 0.24
 -15 -1 7 0.92 0.19
 -15 1 7 0.94 0.2
 -15 1 7 1.04 0.22
 -15 -1 6 1.2 0.22
 -15 -1 6 0.96 0.21
 -15 1 6 1.31 0.23
 -15 1 6 1.33 0.24
 -15 -1 5 0.01 0.15
 -15 -1 5 -0.01 0.16
 -15 -1 5 0.2 0.18
 -15 1 5 0.14 0.15
 -15 1 5 0.23 0.18
 -15 1 4 1.59 0.25
 -15 -1 4 1.15 0.22
 -15 -1 4 1.31 0.26
 -15 -1 4 0.97 0.22
 -15 1 4 1.44 0.25
 -15 1 3 0.33 0.18
 -15 -1 3 0.63 0.23
 -15 -1 3 0.1 0.15
 -15 1 3 -0.02 0.2
 -15 1 3 0.37 0.2
 -15 -1 3 0.4 0.18
 -15 -1 2 -0.1 0.15
 -15 -1 2 -0.22 0.21
 -15 1 2 0.46 0.31
 -15 -1 2 0.08 0.17
 -15 1 2 0.16 0.18
 -15 1 2 0.09 0.15
 -15 -1 1 42.63 1.97
 -15 1 1 42.71 2.1
 -15 -1 1 40.41 1.04
 -15 1 1 41.99 1.04
 -15 1 1 43.97 1.14
 -15 -1 1 41.26 1.06
 -15 -1 0 6.2 0.81
 -15 1 0 5.15 0.79
 -15 -1 0 5.99 0.42
 -15 1 0 5.79 0.42
 -15 -1 0 5.23 0.41
 -15 -1 -1 13.07 1.21
 -15 1 -1 13.12 1.26
 -15 -1 -1 15.45 0.65
 -15 1 -1 14.85 0.62
 -15 -1 -1 15.22 0.67
 -15 -1 -2 0.8 0.32
 -15 -1 -2 1.87 0.27
 -15 1 -2 1.28 0.49
 -15 1 -2 1 0.19
 -15 -1 -2 1.15 0.22
 -15 -1 -3 0.92 0.41
 -15 -1 -3 1.2 0.24
 -15 1 -3 0.77 0.17
 -15 1 -3 0.56 0.31
 -15 -1 -3 0.97 0.22
 -15 -1 -4 2.22 0.28
 -15 -1 -4 1.91 0.29
 -15 -1 -4 1.57 0.5
 -15 1 -4 2.24 0.58
 -15 1 -4 1.86 0.24
 -15 -1 -5 0.34 0.17
 -15 1 -5 0.1 0.26
 -15 -1 -6 0.1 0.27
 -15 1 -6 -0.23 0.37
 -15 1 -6 -0.06 0.13
 -15 -1 -6 0.26 0.19
 -15 -1 -7 1.78 0.53
 -15 1 -7 1.08 0.49
 -15 1 -7 2.11 0.28
 -15 -1 -7 2.46 0.33
 -15 -1 -8 -0.42 0.37
 -15 1 -8 -0.13 0.28
 -15 1 -8 0.17 0.16
 -15 -1 -8 0.4 0.19
 -15 1 -9 37.75 1.05
 -15 -1 -9 38.33 1.2
 -15 -1 -10 0.32 0.2
 -15 -1 -11 0.16 0.15
 -15 -1 -12 -0.09 0.18
 -15 -1 -13 3.85 0.41
 -15 -1 -14 -0.03 0.17
 -15 -1 -15 0.12 0.15
 -15 -1 -16 0.88 0.21
 -15 -1 -17 13.19 0.6
 -15 -1 -18 0.23 0.12
 15 3 -30 1.37 0.28
 -15 3 29 4.49 0.34
 15 3 -29 3.57 0.48
 -15 3 28 1.27 0.22
 15 3 -28 0.88 0.34
 -15 3 27 0.1 0.13
 -15 3 26 0.43 0.18
 -15 3 25 2.34 0.31
 -15 3 24 1.72 0.27
 -15 3 23 -0.12 0.17
 -15 3 22 8.49 0.57
 -15 3 21 6.9 0.52
 -15 3 20 0.1 0.17
 -15 3 19 9.2 0.59
 -15 3 18 1.28 0.27
 -15 3 17 31.43 1.05
 -15 3 16 17.02 0.7
 -15 3 16 17.16 0.78
 -15 3 15 9.27 0.54
 -15 3 15 9.62 0.59
 -15 -3 15 9.62 1.33
 -15 3 14 3.08 0.36
 -15 3 14 2.96 0.32
 -15 -3 14 2.49 0.79
 -15 3 13 7.27 0.49
 -15 3 13 7.61 0.51
 -15 3 12 1.75 0.28
 -15 -3 12 1.18 0.57
 -15 3 12 1.55 0.25
 -15 3 11 4.1 0.39
 -15 3 11 4.44 0.41
 -15 -3 10 15.91 0.76
 -15 3 10 13.59 0.67
 -15 -3 10 14.08 0.64
 -15 3 10 14.53 0.69
 -15 -3 9 41.64 1.15
 -15 3 9 39.98 1.13
 -15 3 9 39.06 1.1
 -15 -3 8 1.41 0.34
 -15 3 8 1.02 0.24
 -15 3 8 1.55 0.28
 -15 3 7 1.6 0.26
 -15 3 7 1.44 0.25
 -15 3 6 0.24 0.17
 -15 3 6 -0.24 0.2
 -15 3 5 0.03 0.16
 -15 -3 5 0.58 0.26
 -15 -3 5 0.28 0.2
 -15 3 5 -0.12 0.18
 -15 -3 4 4.99 0.48
 -15 -3 4 4.52 0.42
 -15 3 4 4.59 0.41
 -15 3 4 4.59 0.41
 -15 3 3 0.53 0.21
 -15 -3 3 0.9 0.23
 -15 3 3 0.58 0.18
 -15 -3 2 1.12 0.25
 -15 3 2 1.1 0.24
 -15 3 2 1 0.24
 -15 -3 1 17.64 0.78
 -15 3 1 16.44 0.72
 -15 3 1 17.36 0.75
 -15 -3 1 16.35 0.74
 -15 -3 0 8.82 0.99
 -15 -3 0 11.29 0.63
 -15 3 0 9.42 0.54
 -15 -3 0 8.74 0.56
 -15 -3 -1 10.04 1.12
 -15 3 -1 11.12 0.59
 -15 -3 -1 10.61 0.62
 -15 -3 -2 4.97 0.81
 -15 3 -2 5.31 0.42
 -15 -3 -2 5.52 0.48
 -15 3 -3 0.54 0.18
 -15 -3 -3 0.48 0.22
 -15 -3 -4 0.09 0.2
 -15 -3 -4 0.64 0.33
 -15 3 -4 0.35 0.16
 -15 -3 -5 0.49 0.38
 -15 -3 -5 0.77 0.24
 -15 -3 -6 -0.26 0.28
 -15 -3 -6 0.04 0.17
 -15 -3 -7 15.01 0.78
 -15 -3 -8 19.2 0.92
 -15 -3 -9 24.56 1.01
 -15 -3 -10 19.06 0.91
 -15 -3 -11 0.23 0.18
 -15 -3 -12 -0.06 0.17
 -15 -3 -13 1.07 0.27
 -15 -3 -14 0.42 0.2
 -15 -3 -15 0.79 0.21
 -15 -3 -16 3.14 0.33
 -15 -3 -17 2.33 0.28
 -15 -3 -18 0.31 0.14
 -15 5 27 0.61 0.17
 15 5 -27 0.47 0.24
 -15 5 26 0.64 0.16
 15 5 -26 0.37 0.28
 -15 5 25 0.41 0.17
 -15 5 24 0.9 0.2
 -15 5 23 0.25 0.15
 -15 5 22 0.52 0.18
 -15 5 21 -0.18 0.18
 -15 5 20 0.61 0.2
 -15 5 19 0.55 0.19
 -15 5 18 15.52 0.75
 -15 5 17 8.29 0.5
 -15 5 17 7.81 0.54
 -15 5 16 32.61 1.01
 -15 5 16 32.07 1.06
 -15 5 15 1.24 0.25
 -15 5 15 1.29 0.25
 -15 5 14 10.94 0.62
 -15 5 14 11.2 0.65
 -15 5 13 3.4 0.36
 -15 5 13 3.4 0.38
 -15 5 12 0.26 0.18
 -15 5 12 0.37 0.18
 -15 5 11 1.76 0.29
 -15 5 11 1.26 0.26
 -15 5 10 23.31 0.92
 -15 5 10 23.78 0.91
 -15 5 9 10.19 0.62
 15 5 -8 28.01 1.07
 -15 5 8 30.07 1.01
 15 5 -7 0.24 0.21
 -15 5 7 0.16 0.16
 15 5 -6 1.26 0.3
 -15 5 6 1.2 0.27
 15 5 -5 3.37 0.43
 -15 5 5 3.79 0.38
 15 5 -4 0.44 0.22
 15 5 -3 2.01 0.38
 -15 -5 2 11.11 0.68
 -15 5 2 11.01 0.68
 -15 5 1 3.59 0.39
 -15 -5 1 3.47 0.41
 -15 5 0 18.82 0.83
 -15 -5 0 18.54 0.86
 -15 -5 -1 1.5 0.32
 -15 5 -1 1.32 0.26
 -15 5 -2 6.64 0.48
 -15 -5 -2 6.43 0.54
 -15 -5 -3 -0.05 0.2
 -15 5 -3 -0.08 0.17
 -15 5 -4 4.35 0.39
 -15 -5 -4 3.88 0.43
 -15 -5 -5 1.15 0.28
 -15 -5 -6 0.26 0.2
 -15 -5 -7 0.44 0.22
 -15 -5 -8 22.34 0.94
 -15 -5 -9 0.39 0.23
 -15 -5 -10 22.54 0.92
 -15 -5 -11 0.14 0.18
 -15 -5 -12 0.36 0.2
 -15 -5 -13 1.06 0.24
 -15 -5 -14 0.54 0.18
 -15 -5 -15 0.31 0.15
 -15 7 23 0.05 0.11
 -15 7 22 0.66 0.15
 -15 7 21 0.12 0.12
 -15 7 20 3.08 0.31
 -15 7 19 1.79 0.25
 -15 7 18 7.57 0.48
 -15 7 17 0.32 0.14
 -15 7 16 17.53 0.7
 -15 7 16 16.66 0.72
 -15 7 15 1.06 0.21
 -15 7 15 0.81 0.2
 -15 7 14 -0.12 0.18
 -15 7 14 -0.02 0.16
 -15 7 13 -0.06 0.17
 15 7 -12 11.45 0.7
 -15 7 12 13.91 0.7
 15 7 -11 1.85 0.32
 15 7 -10 0 0.18
 15 7 -9 1.23 0.3
 15 7 -8 2.35 0.38
 15 7 -7 0.63 0.26
 15 7 -6 6.49 0.61
 15 7 -5 5.87 0.58
 15 7 -4 0.2 0.26
 15 7 -3 0.55 0.27
 15 7 -2 2.05 0.41
 15 7 -1 2.41 0.43
 -15 7 1 1.87 0.3
 15 7 0 25.72 1.16
 -15 7 0 24.97 0.95
 15 7 1 0.97 0.33
 -15 7 -1 1.03 0.22
 15 7 2 5.98 0.57
 -15 7 -2 5.25 0.43
 15 7 3 0.14 0.25
 -15 7 -3 -0.15 0.16
 -15 7 -4 3.06 0.31
 15 7 4 2.49 0.39
 -15 -7 -5 0.24 0.17
 15 7 5 -0.2 0.24
 15 7 6 1.77 0.34
 -15 -7 -6 1.47 0.27
 15 7 7 0.64 0.29
 -15 -7 -7 0.18 0.16
 15 7 8 3.45 0.4
 -15 -7 -8 3.42 0.35
 15 7 9 2.54 0.34
 -15 -7 -9 2.2 0.28
 15 7 10 10.95 0.6
 -15 -7 -10 9.58 0.49
 15 7 11 0.8 0.2
 -15 -7 -11 0.82 0.17
 -15 9 14 0.33 0.13
 -15 9 13 -0.12 0.12
 15 9 -12 1.45 0.24
 -15 9 12 1.34 0.19
 15 9 -11 0.79 0.22
 -15 9 11 1.06 0.19
 15 9 -10 -0.03 0.18
 -15 9 10 0.04 0.13
 15 9 -9 0.45 0.19
 -15 9 9 0.9 0.19
 15 9 -8 0.8 0.24
 -15 9 8 0.52 0.16
 15 9 -7 2.98 0.38
 -15 9 7 3.41 0.32
 15 9 -6 0.03 0.18
 -15 9 6 -0.09 0.15
 15 9 -5 -0.31 0.2
 -15 9 5 -0.02 0.13
 15 9 -4 2.85 0.38
 -15 9 4 2.75 0.29
 15 9 -3 0.5 0.25
 -15 9 3 0.42 0.15
 15 9 -2 0.29 0.21
 -15 9 2 0.16 0.12
 15 9 -1 5.38 0.48
 -15 9 1 5.63 0.38
 15 9 0 7.5 0.55
 -15 9 0 6.97 0.43
 15 9 1 4.14 0.43
 -15 9 -1 3.12 0.28
 15 9 2 3.32 0.37
 15 9 3 1.14 0.25
 15 9 4 2.94 0.33
 16 0 -30 3.32 0.38
 16 0 -29 -0.2 0.22
 16 0 -28 1.23 0.33
 16 0 -27 0.3 0.28
 16 0 -26 21.56 1.2
 -16 0 25 0.07 0.15
 -16 0 24 6.32 0.47
 -16 0 23 0.16 0.17
 -16 0 22 14.22 0.71
 -16 0 21 -0.16 0.17
 -16 0 20 0.02 0.16
 -16 0 19 -0.14 0.18
 -16 0 18 10.36 0.64
 -16 0 17 0.1 0.16
 -16 0 17 -0.12 0.18
 -16 0 16 3.51 0.35
 -16 0 16 3.19 0.35
 -16 0 15 0.09 0.15
 -16 0 15 -0.1 0.17
 -16 0 14 11.7 0.6
 -16 0 14 11.24 0.64
 -16 0 13 -0.06 0.18
 -16 0 13 0.03 0.15
 -16 0 12 13.66 0.64
 -16 0 12 12.87 0.64
 -16 0 11 -0.15 0.18
 -16 0 11 -0.06 0.15
 -16 0 10 49.59 1.18
 -16 0 10 47.76 1.19
 -16 0 9 0.07 0.17
 -16 0 9 0.07 0.16
 -16 0 8 46.09 1.14
 -16 0 8 46.4 1.17
 -16 0 7 0.01 0.17
 -16 0 7 -0.32 0.25
 -16 0 6 8.97 0.53
 -16 0 6 8.91 0.54
 -16 0 5 -0.03 0.18
 -16 0 5 0.06 0.17
 -16 0 4 47.31 1.15
 -16 0 4 47.24 1.2
 -16 0 3 -0.23 0.19
 -16 0 3 0.12 0.17
 -16 0 2 83.66 1.51
 -16 0 2 82.9 1.49
 -16 0 1 0.03 0.16
 -16 0 1 0.26 0.16
 -16 0 0 32.21 1.87
 -16 0 0 29.99 0.93
 -16 0 0 31.79 0.93
 -16 0 -1 0.55 0.31
 -16 0 -1 -0.02 0.17
 -16 0 -1 0.26 0.15
 -16 0 -2 4.02 0.36
 -16 0 -2 3.78 0.36
 -16 0 -3 0.18 0.19
 -16 0 -3 0.02 0.15
 -16 0 -4 1.48 0.52
 -16 0 -4 1.41 0.23
 -16 0 -4 1.1 0.23
 -16 0 -5 0.22 0.44
 -16 0 -5 -0.32 0.19
 -16 0 -6 19.94 1.77
 -16 0 -6 19.48 0.79
 -16 0 -7 0.12 0.15
 -16 0 -8 14.06 0.71
 -16 0 -9 0.01 0.14
 -16 0 -10 0.25 0.17
 -16 0 -11 -0.13 0.16
 -16 0 -12 1.01 0.23
 -16 0 -13 0.04 0.13
 -16 0 -14 18.84 0.73
 -16 0 -15 -0.17 0.14
 -16 0 -16 19.88 0.67
 16 2 -30 1.58 0.31
 16 2 -29 2.12 0.4
 -16 2 29 2.23 0.25
 -16 2 28 2.78 0.3
 16 2 -28 3.04 0.5
 -16 2 27 0.9 0.21
 -16 2 26 17.01 0.73
 -16 2 25 0 0.14
 -16 2 24 0.24 0.17
 -16 2 23 0.93 0.22
 -16 2 22 3.37 0.39
 -16 2 21 -0.18 0.2
 -16 2 20 0.23 0.16
 -16 2 19 -0.01 0.17
 -16 2 18 46.19 1.31
 -16 2 17 17.39 0.79
 -16 2 17 16.44 0.68
 -16 -2 16 28.69 0.97
 -16 2 16 27.53 0.97
 -16 2 16 26.91 0.88
 -16 -2 16 26.3 0.91
 -16 2 15 -0.13 0.17
 -16 -2 15 0.44 0.24
 -16 2 15 0.09 0.15
 -16 -2 15 0.1 0.15
 -16 -2 14 5.36 0.45
 -16 2 14 4.21 0.39
 -16 -2 14 3.9 0.37
 -16 2 14 4.19 0.42
 -16 -2 13 7.64 0.55
 -16 2 13 8.18 0.53
 -16 -2 13 8.25 0.53
 -16 2 13 9.04 0.57
 -16 -2 12 1.43 0.29
 -16 -2 12 1.21 0.24
 -16 2 12 1.14 0.24
 -16 2 12 1.07 0.25
 -16 -2 11 -0.2 0.22
 -16 2 11 0.12 0.17
 -16 -2 11 -0.07 0.16
 -16 2 11 0.09 0.21
 -16 -2 10 0.59 0.23
 -16 2 10 0.36 0.19
 -16 -2 10 0.23 0.16
 -16 2 10 0.31 0.2
 -16 -2 9 5.7 0.47
 -16 2 9 4.6 0.42
 -16 -2 9 4.93 0.41
 -16 2 9 4.88 0.42
 -16 -2 8 21.44 0.84
 -16 2 8 22.01 0.83
 -16 -2 8 22.38 0.82
 -16 2 8 22.66 0.85
 -16 -2 7 13.74 0.71
 -16 2 7 13.9 0.67
 -16 -2 7 13.82 0.67
 -16 2 7 14.37 0.69
 -16 2 6 -0.01 0.16
 -16 2 6 0.18 0.18
 -16 -2 5 0.43 0.27
 -16 -2 5 0.33 0.2
 -16 2 5 -0.07 0.16
 -16 2 5 -0.02 0.17
 -16 2 4 2.74 0.33
 -16 -2 4 2.3 0.31
 -16 2 4 2.44 0.32
 -16 -2 3 4.79 0.44
 -16 2 3 4.9 0.41
 -16 -2 3 4.7 0.43
 -16 2 3 5.09 0.44
 -16 -2 2 6.5 0.5
 -16 2 2 7.81 0.5
 -16 2 2 8.2 0.56
 -16 -2 2 7.73 0.52
 -16 -2 1 3.75 0.39
 -16 2 1 4.15 0.38
 -16 2 1 5.18 0.45
 -16 -2 1 3.82 0.39
 -16 -2 0 15.56 1.31
 -16 -2 0 17 0.73
 -16 2 0 17.29 0.73
 -16 -2 0 16.33 0.75
 -16 -2 -1 7.84 0.95
 -16 -2 -1 8.63 0.55
 -16 2 -1 7.93 0.5
 -16 -2 -1 8.3 0.56
 -16 -2 -2 2.49 0.34
 -16 -2 -2 1.14 0.46
 -16 2 -2 1.75 0.26
 -16 2 -2 2.31 0.6
 -16 -2 -2 1.28 0.28
 -16 -2 -3 3.94 0.39
 -16 -2 -3 1.4 0.49
 -16 2 -3 2.24 0.27
 -16 2 -3 3.3 0.73
 -16 -2 -3 2.31 0.35
 -16 -2 -4 0.82 0.39
 -16 2 -4 0.98 0.19
 -16 2 -4 1.53 0.55
 -16 -2 -4 1.12 0.27
 -16 -2 -5 1.23 0.48
 -16 -2 -5 0.57 0.22
 -16 -2 -6 -0.95 0.45
 -16 -2 -6 0.14 0.17
 -16 -2 -7 3.43 0.42
 -16 -2 -8 11.99 0.7
 -16 -2 -9 1.97 0.36
 -16 -2 -10 2.31 0.36
 -16 -2 -11 -0.05 0.17
 -16 -2 -12 2.94 0.38
 -16 -2 -13 0.08 0.15
 -16 -2 -14 0.82 0.22
 -16 -2 -15 2.3 0.3
 -16 -2 -16 4.53 0.37
 -16 -2 -17 2.07 0.24
 -16 4 28 9.24 0.47
 16 4 -28 6.71 0.6
 16 4 -27 20.18 1.06
 -16 4 27 26.8 0.82
 -16 4 26 10.68 0.55
 -16 4 25 5.53 0.43
 -16 4 24 0.36 0.17
 -16 4 23 0.14 0.15
 -16 4 22 3.81 0.4
 -16 4 21 3.98 0.41
 -16 4 20 0.16 0.16
 -16 4 19 10.85 0.66
 -16 4 18 7.57 0.56
 -16 4 17 5.48 0.48
 -16 4 17 5.88 0.43
 -16 4 16 0.14 0.17
 -16 4 16 0.18 0.17
 -16 4 15 2.82 0.33
 -16 4 15 2.74 0.36
 -16 4 14 5.19 0.44
 -16 4 14 5.48 0.48
 -16 4 13 0.76 0.22
 -16 4 13 1.03 0.24
 -16 4 12 0.14 0.18
 -16 4 12 -0.11 0.19
 -16 4 11 9.5 0.6
 -16 4 11 8.81 0.59
 -16 4 10 9.97 0.62
 -16 4 10 9.6 0.62
 -16 4 9 0.29 0.18
 -16 4 9 0.06 0.17
 -16 4 8 4.57 0.45
 -16 4 8 4.68 0.43
 -16 4 7 2.35 0.33
 -16 4 7 2.17 0.32
 16 4 -6 5.84 0.48
 -16 4 6 7.08 0.54
 -16 4 6 7.19 0.52
 16 4 -5 7.74 0.58
 -16 4 5 6.97 0.55
 -16 4 5 8.05 0.53
 -16 4 4 4.77 0.45
 -16 4 4 5.31 0.46
 -16 4 3 0.02 0.16
 -16 -4 3 0.24 0.22
 -16 4 3 -0.14 0.22
 -16 4 2 1.79 0.3
 -16 -4 2 1.27 0.29
 -16 4 2 1.13 0.24
 -16 4 1 5.39 0.48
 -16 -4 1 5.13 0.48
 -16 -4 0 0.7 0.25
 -16 4 0 0.45 0.19
 -16 -4 -1 0.57 0.24
 -16 4 -1 0.12 0.17
 -16 -4 -2 0.23 0.2
 -16 4 -2 0.09 0.15
 -16 4 -3 0.01 0.15
 -16 -4 -3 0.07 0.2
 -16 4 -4 0.1 0.14
 -16 -4 -4 0.22 0.21
 -16 -4 -5 3.45 0.41
 -16 -4 -6 6.38 0.54
 -16 -4 -7 39.99 1.27
 -16 -4 -8 5.48 0.5
 -16 -4 -9 0.25 0.19
 -16 -4 -10 4.89 0.46
 -16 -4 -11 5.88 0.48
 -16 -4 -12 4.86 0.44
 -16 -4 -13 4.68 0.41
 -16 -4 -14 0.09 0.16
 -16 -4 -15 1.38 0.22
 -16 -4 -16 5.76 0.38
 -16 6 25 10.18 0.47
 -16 6 24 0.08 0.12
 -16 6 23 0.25 0.14
 -16 6 22 0.53 0.17
 -16 6 21 0.11 0.13
 -16 6 20 0.38 0.18
 -16 6 19 10.65 0.6
 -16 6 18 0.06 0.14
 -16 6 17 14.12 0.63
 -16 6 17 13.54 0.69
 -16 6 16 0.28 0.16
 -16 6 16 -0.05 0.14
 -16 6 15 -0.03 0.14
 -16 6 15 -0.12 0.15
 -16 6 14 -0.06 0.16
 -16 6 14 -0.11 0.16
 -16 6 13 3.55 0.37
 -16 6 13 2.87 0.35
 -16 6 12 0 0.16
 -16 6 12 0.1 0.17
 -16 6 11 1.48 0.28
 -16 6 11 1.52 0.28
 -16 6 10 1.67 0.28
 -16 6 10 1.72 0.3
 16 6 -9 0.48 0.24
 -16 6 9 0.35 0.18
 -16 6 9 0.16 0.18
 16 6 -8 9 0.65
 -16 6 8 9.76 0.65
 16 6 -7 24.68 1.09
 -16 6 7 27.49 1.03
 16 6 -6 1.14 0.33
 -16 6 6 1.27 0.28
 16 6 -5 6.14 0.57
 -16 6 5 6.19 0.54
 16 6 -4 1.82 0.37
 -16 6 4 1.88 0.32
 16 6 -3 3.99 0.49
 -16 6 3 4.22 0.42
 16 6 -2 0.21 0.24
 -16 6 2 -0.06 0.18
 16 6 -1 19.52 1.02
 -16 6 1 18.61 0.84
 16 6 0 0.24 0.25
 -16 6 0 0.42 0.2
 -16 -6 -1 5.9 0.52
 16 6 1 6.73 0.63
 -16 6 -1 6.66 0.5
 16 6 2 -0.21 0.28
 -16 -6 -2 0.02 0.18
 -16 6 -2 -0.1 0.14
 16 6 3 2.12 0.38
 -16 -6 -3 1.44 0.3
 -16 6 -3 1.93 0.27
 -16 -6 -4 0.74 0.23
 -16 6 -4 0.77 0.19
 -16 -6 -5 9.24 0.61
 -16 -6 -6 1.16 0.27
 -16 -6 -7 0.31 0.19
 -16 -6 -8 0.5 0.21
 -16 -6 -9 0.5 0.23
 -16 -6 -10 2.07 0.28
 16 6 11 2.84 0.35
 -16 -6 -11 2.7 0.29
 16 6 12 0.62 0.17
 -16 -6 -12 0.64 0.17
 -16 8 16 0.34 0.12
 -16 8 15 0.36 0.13
 -16 8 14 1.44 0.22
 -16 8 13 0.03 0.14
 -16 8 12 0.13 0.13
 16 8 -11 17.48 0.79
 -16 8 11 18.39 0.74
 16 8 -10 16.41 0.78
 -16 8 10 17.41 0.73
 16 8 -9 14.33 0.75
 -16 8 9 14.89 0.69
 16 8 -8 0.08 0.19
 -16 8 8 0.28 0.15
 16 8 -7 1.19 0.29
 -16 8 7 1.09 0.22
 16 8 -6 0.2 0.2
 -16 8 6 -0.04 0.16
 16 8 -5 -0.07 0.19
 -16 8 5 -0.03 0.14
 16 8 -4 2.91 0.41
 -16 8 4 2.85 0.33
 16 8 -3 4.4 0.48
 -16 8 3 4.22 0.38
 16 8 -2 0.09 0.24
 -16 8 2 0.22 0.15
 -16 8 1 2.44 0.28
 16 8 -1 2.26 0.37
 16 8 0 0.17 0.21
 -16 8 0 0.27 0.15
 16 8 1 1.19 0.3
 -16 8 -1 1.03 0.2
 16 8 2 0.22 0.19
 -16 8 -2 0.27 0.14
 16 8 3 0.31 0.22
 -16 8 -3 0.29 0.12
 16 8 4 0.78 0.24
 16 8 5 0.94 0.25
 16 8 6 0.7 0.22
 16 8 7 13.86 0.64
 17 1 -30 -0.24 0.19
 17 -1 -29 5.98 0.46
 17 1 -29 6.78 0.59
 17 -1 -28 0.76 0.25
 17 1 -28 1.07 0.33
 -17 1 28 1.04 0.21
 17 1 -27 6.88 0.71
 -17 1 27 8.39 0.52
 17 -1 -27 6.81 0.59
 17 -1 -26 0.03 0.23
 -17 1 26 0.11 0.13
 17 -1 -25 0.92 0.31
 -17 1 25 0.85 0.22
 -17 1 24 -0.03 0.14
 -17 1 23 1.47 0.27
 -17 1 22 2.53 0.35
 -17 -1 21 14.3 0.7
 -17 1 21 14.14 0.75
 -17 -1 20 5.61 0.48
 -17 1 20 5.9 0.5
 -17 -1 19 29.54 1.03
 -17 1 19 29.91 1.07
 -17 -1 18 0.59 0.21
 -17 1 18 0.53 0.21
 -17 1 17 2.35 0.29
 -17 -1 17 2.27 0.32
 -17 -1 17 2.12 0.33
 -17 1 17 1.84 0.31
 -17 -1 16 0.86 0.22
 -17 1 16 0.71 0.21
 -17 -1 16 0.85 0.25
 -17 1 16 1.15 0.27
 -17 -1 15 22.05 0.85
 -17 1 15 21.34 0.81
 -17 -1 15 20.92 0.87
 -17 1 15 22.38 0.9
 -17 -1 14 0.41 0.21
 -17 1 14 -0.14 0.19
 -17 -1 14 0.02 0.17
 -17 1 14 -0.05 0.17
 -17 -1 13 0.97 0.27
 -17 1 13 0.44 0.19
 -17 -1 13 0.79 0.23
 -17 1 13 0.33 0.19
 -17 -1 12 0.32 0.21
 -17 1 12 -0.33 0.24
 -17 -1 12 0.14 0.18
 -17 1 12 0.21 0.19
 -17 -1 11 18.45 0.76
 -17 1 11 16.86 0.74
 -17 -1 11 18.21 0.77
 -17 1 11 18.99 0.81
 -17 -1 10 0.51 0.21
 -17 1 10 0.11 0.22
 -17 -1 10 0.29 0.18
 -17 1 10 0.31 0.2
 -17 -1 9 13.81 0.7
 -17 1 9 13.84 0.67
 -17 -1 9 15.68 0.72
 -17 1 9 14.71 0.72
 -17 -1 8 3.88 0.39
 -17 1 8 3.38 0.37
 -17 -1 8 4.37 0.41
 -17 1 8 4.2 0.41
 -17 -1 7 3.51 0.37
 -17 1 7 3.05 0.36
 -17 -1 7 3.46 0.38
 -17 1 7 3.5 0.4
 -17 -1 6 8.21 0.53
 -17 1 6 7.41 0.51
 -17 -1 6 8.02 0.54
 -17 1 6 7.52 0.54
 -17 -1 5 18.14 0.77
 -17 1 5 18.55 0.78
 -17 -1 5 18.79 0.79
 -17 1 5 19.49 0.82
 -17 -1 4 5.04 0.44
 -17 -1 4 5.33 0.44
 -17 1 4 4.67 0.4
 -17 1 4 5.9 0.49
 -17 -1 3 36.17 1.06
 -17 1 3 37.8 1.07
 -17 1 3 38.8 1.15
 -17 -1 3 37.1 1.08
 -17 -1 2 3.71 0.39
 -17 -1 2 3.66 0.37
 -17 1 2 3.33 0.34
 -17 -1 1 16.92 0.73
 -17 1 1 14.95 0.69
 -17 -1 1 15.57 0.72
 -17 -1 0 0.32 0.21
 -17 1 0 -0.16 0.2
 -17 -1 0 0.06 0.16
 -17 -1 -1 4.76 0.41
 -17 1 -1 3 0.33
 -17 -1 -1 4.31 0.73
 -17 -1 -1 3.61 0.39
 -17 1 -1 3.46 0.75
 -17 -1 -2 1.54 0.28
 -17 -1 -2 2.22 0.29
 -17 -1 -2 1.8 0.53
 -17 1 -2 1.17 0.21
 -17 1 -2 2.27 0.6
 -17 -1 -3 11.85 1.34
 -17 1 -3 10.38 1.28
 -17 -1 -3 13.43 0.63
 -17 1 -3 13.37 0.61
 -17 -1 -3 12.74 0.68
 -17 -1 -4 0.13 0.18
 -17 1 -4 -0.14 0.27
 -17 1 -4 0.11 0.15
 -17 -1 -4 0.11 0.16
 -17 -1 -5 0.3 0.2
 -17 -1 -6 0.64 0.22
 -17 -1 -7 4.43 0.42
 -17 -1 -8 0.02 0.16
 -17 -1 -9 0.9 0.23
 -17 -1 -10 0.44 0.17
 -17 -1 -11 5.03 0.44
 -17 -1 -12 -0.15 0.15
 -17 -1 -13 7.25 0.48
 -17 -1 -14 -0.02 0.12
 -17 -1 -15 3.95 0.33
 -17 -1 -16 0.29 0.13
 17 3 -29 0.18 0.22
 17 3 -28 1.21 0.36
 -17 3 28 1.89 0.25
 -17 3 27 0.19 0.13
 -17 3 26 0.3 0.15
 -17 3 25 4.18 0.4
 -17 3 24 7.78 0.54
 -17 3 23 1.31 0.27
 -17 3 22 0.55 0.2
 -17 3 21 8.43 0.59
 -17 3 20 32.45 1.12
 -17 3 19 20.7 0.89
 -17 3 18 18.27 0.86
 -17 3 17 2.46 0.3
 -17 3 17 2.87 0.37
 -17 3 16 3.07 0.34
 -17 3 16 2.92 0.38
 -17 3 15 0.05 0.14
 -17 3 15 0.07 0.17
 -17 3 14 0.7 0.22
 -17 3 14 0.7 0.23
 -17 3 13 0.34 0.2
 -17 3 13 0.2 0.17
 -17 -3 12 8.11 0.65
 -17 3 12 6.47 0.5
 -17 3 12 7.04 0.54
 -17 3 11 1.23 0.27
 -17 3 11 0.88 0.26
 -17 3 10 2.17 0.33
 -17 3 10 1.81 0.31
 -17 3 9 2.16 0.34
 -17 3 9 2.23 0.32
 -17 3 8 0.69 0.22
 -17 3 8 1.11 0.26
 -17 3 7 0.23 0.21
 -17 3 7 0.09 0.18
 -17 -3 6 13.07 0.76
 -17 3 6 13.94 0.72
 -17 3 6 13.33 0.71
 -17 3 5 2.89 0.35
 -17 3 5 2.58 0.35
 -17 3 4 0.15 0.18
 -17 -3 4 0.33 0.22
 -17 3 4 0.15 0.18
 -17 3 3 3.14 0.36
 -17 3 3 3.22 0.39
 -17 -3 3 3.01 0.39
 -17 3 2 9.53 0.58
 -17 3 2 9.53 0.62
 -17 -3 2 9.19 0.61
 -17 -3 1 1.46 0.3
 -17 3 1 1.36 0.28
 -17 3 0 0.19 0.17
 -17 -3 0 0.22 0.2
 -17 3 -1 1.28 0.25
 -17 -3 -1 0.9 0.25
 -17 3 -2 5.13 0.43
 -17 -3 -2 5.53 0.5
 -17 3 -3 0.65 0.17
 -17 -3 -3 0.9 0.27
 -17 3 -4 3.77 0.34
 -17 -3 -4 3.61 0.42
 -17 -3 -5 13.65 0.75
 -17 -3 -6 10.9 0.68
 -17 -3 -7 30.74 1.1
 -17 -3 -8 29.38 1.08
 -17 -3 -9 13.04 0.71
 -17 -3 -10 1.66 0.3
 -17 -3 -11 0.11 0.17
 -17 -3 -12 1.6 0.27
 -17 -3 -13 2.56 0.32
 -17 -3 -14 0.35 0.16
 -17 -3 -15 0.51 0.15
 -17 5 26 -0.01 0.12
 -17 5 25 0.13 0.12
 -17 5 24 2.29 0.29
 -17 5 23 1.03 0.22
 -17 5 22 0.6 0.19
 -17 5 21 1.48 0.26
 -17 5 20 33.08 1.07
 -17 5 19 0.74 0.23
 -17 5 18 10.99 0.63
 -17 5 17 0.29 0.16
 -17 5 17 0.1 0.15
 -17 5 16 3.06 0.34
 -17 5 16 2.84 0.35
 -17 5 15 0.47 0.19
 -17 5 15 0.2 0.17
 -17 5 14 1.27 0.26
 -17 5 14 1.04 0.25
 -17 5 13 -0.01 0.15
 -17 5 13 -0.13 0.17
 -17 5 12 10.21 0.62
 -17 5 12 9.17 0.6
 -17 5 11 2.49 0.34
 -17 5 11 2.64 0.35
 -17 5 10 9.01 0.6
 -17 5 10 9.25 0.6
 -17 5 9 0.41 0.2
 -17 5 9 0.6 0.23
 -17 5 8 5.56 0.49
 -17 5 8 5.64 0.48
 -17 5 7 1.69 0.29
 -17 5 7 1.38 0.3
 17 5 -6 4.13 0.46
 -17 5 6 4.04 0.44
 -17 5 6 3.98 0.4
 17 5 -5 0.7 0.23
 -17 5 5 1.25 0.27
 -17 5 5 0.71 0.25
 17 5 -4 3.2 0.42
 -17 5 4 3.96 0.42
 17 5 -3 0.09 0.21
 -17 5 3 -0.07 0.18
 17 5 -2 14.76 0.86
 -17 5 2 14.42 0.76
 -17 -5 1 2.4 0.37
 -17 5 1 2.23 0.32
 -17 -5 0 0.07 0.21
 -17 5 0 0.28 0.17
 -17 -5 -1 0.32 0.21
 -17 5 -1 0.25 0.16
 -17 5 -2 4.38 0.38
 -17 -5 -2 3.81 0.44
 -17 -5 -3 0.11 0.2
 -17 5 -3 0.12 0.15
 -17 -5 -4 1.4 0.32
 -17 -5 -5 2.21 0.35
 -17 -5 -6 24.06 0.96
 -17 -5 -7 7.91 0.55
 -17 -5 -8 21.65 0.86
 -17 -5 -9 1.93 0.29
 -17 -5 -10 1.84 0.27
 -17 -5 -11 0.09 0.14
 -17 -5 -12 4.41 0.36
 -17 -5 -13 1.46 0.22
 -17 7 21 -0.03 0.11
 -17 7 20 17.23 0.64
 -17 7 19 0.26 0.14
 -17 7 18 2.93 0.3
 -17 7 17 0.1 0.13
 -17 7 17 0.15 0.14
 -17 7 16 8.46 0.47
 -17 7 16 7.19 0.47
 -17 7 15 0.47 0.16
 -17 7 14 7.68 0.49
 -17 7 13 5.57 0.43
 -17 7 12 4.45 0.39
 -17 7 11 -0.13 0.19
 -17 7 10 14.18 0.7
 17 7 -9 1.34 0.28
 -17 7 9 1.14 0.25
 17 7 -8 2.03 0.35
 -17 7 8 2.11 0.31
 17 7 -7 0.4 0.21
 -17 7 7 0.31 0.18
 -17 7 6 2.57 0.33
 17 7 -6 2.51 0.39
 17 7 -5 1.22 0.32
 -17 7 5 1.3 0.27
 17 7 -4 9.39 0.71
 -17 7 4 9.74 0.59
 17 7 -3 2.45 0.42
 -17 7 3 2.17 0.31
 17 7 -2 15.1 0.87
 -17 7 2 14.99 0.71
 17 7 -1 -0.13 0.24
 -17 7 1 0.13 0.14
 17 7 0 -0.04 0.21
 -17 7 0 -0.02 0.15
 17 7 1 0.81 0.29
 -17 7 -1 0.59 0.17
 17 7 2 5.68 0.55
 -17 7 -2 5.75 0.41
 17 7 3 0.07 0.21
 -17 7 -3 -0.12 0.12
 17 7 4 -0.29 0.24
 17 7 5 -0.14 0.19
 17 7 6 1.61 0.29
 17 7 7 0.57 0.21
 17 7 8 2.19 0.3
 -17 9 11 0.68 0.16
 -17 9 10 6.33 0.37
 -17 9 9 1.06 0.18
 -17 9 8 1.26 0.2
 -17 9 7 0.95 0.18
 -17 9 6 0.08 0.12
 -17 9 5 0.81 0.16
 -17 9 4 2.27 0.24
 -17 9 3 3.64 0.29
 18 0 -29 -0.22 0.17
 18 0 -28 5.45 0.52
 18 0 -27 0.05 0.21
 18 0 -26 0.44 0.29
 -18 0 25 0.04 0.14
 -18 0 24 0.07 0.14
 -18 0 23 0.03 0.16
 -18 0 22 15.38 0.75
 -18 0 21 0.06 0.16
 -18 0 20 1.35 0.28
 -18 0 19 0.12 0.18
 -18 0 18 0.4 0.2
 -18 0 18 0.07 0.17
 -18 0 17 0.14 0.18
 -18 0 17 0 0.18
 -18 0 16 0.77 0.22
 -18 0 16 0.43 0.2
 -18 0 15 0.12 0.16
 -18 0 15 0.04 0.17
 -18 0 14 6.69 0.49
 -18 0 14 7.69 0.56
 -18 0 13 0.01 0.18
 -18 0 13 -0.05 0.19
 -18 0 12 31.31 1.02
 -18 0 12 32.55 1.07
 -18 0 11 -0.09 0.21
 -18 0 11 0.16 0.19
 -18 0 10 0.83 0.24
 -18 0 10 0.96 0.26
 -18 0 9 -0.11 0.21
 -18 0 9 -0.07 0.18
 -18 0 8 7.17 0.5
 -18 0 8 6.65 0.51
 -18 0 7 -0.24 0.21
 -18 0 7 0.2 0.2
 -18 0 6 -0.18 0.21
 -18 0 6 0.36 0.23
 -18 0 5 -0.08 0.22
 -18 0 5 0.43 0.25
 -18 0 4 18.99 0.81
 -18 0 3 0.02 0.18
 -18 0 2 0.2 0.19
 -18 0 2 0.46 0.2
 -18 0 1 -0.04 0.17
 -18 0 1 0.14 0.17
 -18 0 0 17.51 0.73
 -18 0 0 16 0.71
 -18 0 -1 0.24 0.2
 -18 0 -1 -0.07 0.16
 -18 0 -2 11.24 0.58
 -18 0 -2 9.65 0.56
 -18 0 -3 0.42 0.2
 -18 0 -3 0.02 0.15
 -18 0 -4 17.65 0.76
 -18 0 -5 0 0.14
 -18 0 -6 15.82 0.72
 -18 0 -7 0.08 0.13
 -18 0 -8 2.3 0.3
 -18 0 -9 0.01 0.14
 -18 0 -10 1.59 0.25
 -18 0 -11 0.03 0.14
 18 2 -29 0.74 0.25
 -18 2 28 4.78 0.35
 18 2 -28 3.06 0.47
 -18 2 27 6.54 0.44
 -18 2 26 0.45 0.17
 -18 2 25 0 0.15
 -18 2 24 6.31 0.49
 -18 2 23 -0.05 0.15
 -18 2 22 8.39 0.59
 -18 2 21 9.86 0.64
 -18 2 20 14.14 0.78
 -18 2 19 20.08 0.93
 -18 2 18 10.37 0.56
 -18 2 18 10.12 0.67
 -18 2 17 -0.33 0.19
 -18 -2 17 -0.21 0.18
 -18 2 17 0.04 0.18
 -18 -2 16 3.9 0.42
 -18 -2 16 2.85 0.35
 -18 2 16 3.12 0.38
 -18 2 16 2.57 0.3
 -18 2 15 -0.16 0.23
 -18 -2 15 0.16 0.16
 -18 2 15 0.14 0.17
 -18 -2 14 0.55 0.27
 -18 2 14 -0.19 0.21
 -18 -2 14 0.08 0.17
 -18 2 14 -0.18 0.23
 -18 -2 13 5.56 0.48
 -18 2 13 5.11 0.45
 -18 -2 13 5.05 0.44
 -18 2 13 5.03 0.47
 -18 -2 12 5.97 0.51
 -18 2 12 5.89 0.48
 -18 -2 12 6.11 0.49
 -18 2 12 6.41 0.53
 -18 -2 11 0.79 0.29
 -18 -2 11 1.12 0.26
 -18 2 11 1.21 0.32
 -18 2 11 1.27 0.28
 -18 -2 10 0.55 0.24
 -18 -2 10 1.35 0.29
 -18 2 10 0.97 0.28
 -18 2 10 1.04 0.27
 -18 -2 9 4.65 0.46
 -18 2 9 4.99 0.45
 -18 -2 9 5.84 0.5
 -18 2 9 5.46 0.48
 -18 -2 8 15.8 0.77
 -18 2 8 17.34 0.78
 -18 2 8 16.02 0.79
 -18 -2 7 0.45 0.23
 -18 2 7 0.57 0.23
 -18 2 7 0.46 0.22
 -18 -2 6 1.6 0.32
 -18 2 6 1.95 0.31
 -18 2 6 1.82 0.32
 -18 -2 5 4.1 0.44
 -18 2 5 3.71 0.41
 -18 2 5 3.7 0.43
 -18 -2 4 10.89 0.63
 -18 2 4 11.93 0.65
 -18 2 4 10.81 0.66
 -18 2 3 2.53 0.33
 -18 -2 3 2.14 0.32
 -18 2 3 2.69 0.39
 -18 -2 3 1.81 0.32
 -18 -2 2 8.44 0.56
 -18 2 2 7.32 0.51
 -18 -2 2 6.63 0.52
 -18 -2 1 0.64 0.27
 -18 2 1 -0.07 0.21
 -18 -2 1 0.18 0.21
 -18 -2 0 0.37 0.25
 -18 2 0 -0.28 0.22
 -18 -2 0 0.1 0.19
 -18 2 -1 4.13 0.38
 -18 -2 -1 3.91 0.43
 -18 2 -2 -0.04 0.17
 -18 -2 -2 0.1 0.18
 -18 2 -3 -0.04 0.15
 -18 -2 -3 0.17 0.17
 -18 -2 -4 0.31 0.2
 -18 -2 -5 0.12 0.18
 -18 -2 -6 14.12 0.75
 -18 -2 -7 3.26 0.4
 -18 -2 -8 0.28 0.18
 -18 -2 -9 -0.03 0.16
 -18 -2 -10 0.02 0.16
 -18 -2 -11 1.98 0.29
 -18 -2 -12 2.34 0.3
 -18 -2 -13 3.33 0.32
 -18 -2 -14 2.39 0.26
 -18 4 27 5.25 0.37
 -18 4 26 0.88 0.19
 -18 4 25 0.16 0.14
 -18 4 24 0.7 0.21
 -18 4 23 0.63 0.2
 -18 4 22 1.51 0.27
 -18 4 21 8.86 0.58
 -18 4 20 3.57 0.4
 -18 4 19 3.35 0.41
 -18 4 18 0.82 0.19
 -18 4 18 0.68 0.23
 -18 4 17 0.49 0.17
 -18 4 17 0.27 0.21
 -18 4 16 0.74 0.19
 -18 4 16 0.76 0.23
 -18 4 15 0.89 0.22
 -18 4 15 0.58 0.24
 -18 4 14 4.54 0.41
 -18 4 14 4.4 0.45
 -18 4 13 36.24 1.13
 -18 4 13 36.43 1.19
 -18 4 12 12.65 0.7
 -18 4 12 13.4 0.74
 -18 4 11 7.81 0.57
 -18 4 11 8.52 0.6
 -18 4 10 25.72 0.98
 -18 4 10 25.28 0.97
 -18 4 9 11.38 0.69
 -18 4 9 12.94 0.72
 -18 4 8 0.1 0.18
 -18 4 8 -0.07 0.22
 -18 4 7 0.02 0.18
 -18 4 7 0.21 0.2
 -18 4 6 8.28 0.59
 -18 4 6 7.49 0.55
 -18 4 5 20.72 0.89
 -18 4 5 19.78 0.87
 18 4 -4 7.21 0.56
 -18 4 4 7.16 0.55
 -18 4 4 6.94 0.53
 -18 4 3 19.35 0.85
 -18 4 2 3.47 0.39
 -18 -4 2 3.65 0.43
 -18 -4 1 1.85 0.33
 -18 4 1 1.65 0.28
 -18 -4 0 1.27 0.29
 -18 4 0 1.38 0.26
 -18 4 -1 0.05 0.15
 -18 -4 -1 0.26 0.23
 -18 4 -2 1.95 0.28
 -18 -4 -2 1.41 0.3
 -18 4 -3 20.85 0.78
 -18 -4 -3 22.89 0.95
 -18 -4 -4 7.95 0.58
 -18 -4 -5 3.53 0.41
 -18 -4 -6 0.68 0.25
 -18 -4 -7 3.24 0.38
 -18 -4 -8 5.08 0.45
 -18 -4 -9 20.21 0.82
 -18 -4 -10 3.24 0.35
 -18 -4 -11 1.35 0.24
 -18 -4 -12 1.5 0.24
 -18 -4 -13 5.06 0.36
 -18 6 23 0.18 0.12
 -18 6 22 0.03 0.11
 -18 6 21 8.25 0.49
 -18 6 20 0.2 0.15
 -18 6 19 9.02 0.53
 -18 6 18 0.58 0.19
 -18 6 17 1.12 0.19
 -18 6 17 0.94 0.22
 -18 6 16 0.78 0.2
 -18 6 16 0.49 0.19
 -18 6 15 11.4 0.6
 -18 6 15 10.39 0.6
 -18 6 14 0.25 0.17
 -18 6 14 0.06 0.16
 -18 6 13 0.36 0.19
 -18 6 13 0.25 0.17
 -18 6 12 0.05 0.13
 -18 6 12 0.01 0.14
 -18 6 11 8.73 0.57
 -18 6 11 6.7 0.5
 -18 6 10 1.55 0.27
 -18 6 10 2.01 0.32
 -18 6 9 3.58 0.39
 -18 6 8 1.86 0.29
 18 6 -7 3 0.38
 -18 6 7 2.99 0.37
 -18 6 6 3.41 0.4
 18 6 -6 2.5 0.38
 18 6 -5 18.44 0.92
 -18 6 5 19.41 0.86
 18 6 -4 0.1 0.22
 -18 6 4 0.24 0.2
 18 6 -3 30.25 1.18
 -18 6 3 30.62 1.05
 18 6 -2 0.55 0.27
 -18 6 2 0.14 0.16
 18 6 -1 0.19 0.23
 -18 6 1 0.09 0.15
 18 6 0 -0.08 0.21
 -18 6 0 0.15 0.17
 18 6 1 1.95 0.39
 -18 6 -1 1.46 0.25
 18 6 2 -0.06 0.23
 -18 6 -2 0.46 0.16
 18 6 3 1.18 0.3
 -18 6 -3 1.5 0.23
 18 6 4 -0.25 0.22
 18 6 5 0.21 0.21
 -18 -6 -5 0.31 0.18
 18 6 6 0.91 0.25
 -18 -6 -6 0.61 0.2
 18 6 7 2.33 0.34
 -18 -6 -7 1.98 0.27
 18 6 8 0.04 0.18
 -18 -6 -8 -0.01 0.14
 18 6 9 0 0.16
 -18 -6 -9 -0.01 0.12
 -18 8 14 1.95 0.21
 -18 8 13 6.88 0.4
 -18 8 12 1.15 0.2
 -18 8 11 2.49 0.28
 -18 8 10 0.03 0.13
 -18 8 9 0.33 0.15
 18 8 -8 0.3 0.16
 -18 8 8 0.11 0.14
 18 8 -7 0.56 0.2
 -18 8 7 0.66 0.17
 18 8 -6 -0.25 0.17
 -18 8 6 0.11 0.14
 18 8 -5 4.07 0.42
 -18 8 5 4.26 0.36
 18 8 -4 4.38 0.43
 -18 8 4 5.15 0.38
 18 8 -3 8.9 0.59
 -18 8 3 8.75 0.48
 18 8 -2 0.37 0.2
 -18 8 2 0.3 0.13
 18 8 -1 0.58 0.22
 -18 8 1 0.04 0.11
 18 8 0 0.13 0.2
 -18 8 0 0.02 0.1
 18 8 1 -0.02 0.17
 18 8 2 0.94 0.23
 19 1 -28 0.15 0.21
 19 1 -27 0.2 0.23
 -19 1 27 0.11 0.13
 -19 1 26 0.16 0.13
 -19 1 25 5.87 0.45
 -19 1 24 1.79 0.29
 -19 1 23 4.69 0.43
 -19 1 22 0.15 0.18
 -19 -1 21 29.19 0.99
 -19 1 21 29.82 1.09
 -19 -1 20 0.33 0.2
 -19 1 20 0.41 0.2
 -19 -1 19 0.45 0.2
 -19 1 19 0.2 0.17
 -19 -1 18 0.51 0.22
 -19 1 18 0.51 0.2
 -19 -1 18 0.24 0.16
 -19 1 18 0.21 0.19
 -19 -1 17 12.93 0.66
 -19 1 17 12.52 0.62
 -19 -1 17 12.8 0.7
 -19 1 17 12.83 0.74
 -19 -1 16 0.6 0.22
 -19 1 16 0.41 0.18
 -19 -1 16 0.57 0.22
 -19 1 16 0.58 0.23
 -19 -1 15 11.81 0.64
 -19 1 15 12.06 0.64
 -19 -1 15 11.68 0.68
 -19 1 15 11.94 0.71
 -19 -1 14 2.13 0.35
 -19 1 14 1.68 0.29
 -19 -1 14 1.7 0.31
 -19 1 14 2.08 0.36
 -19 -1 13 67.81 1.51
 -19 1 13 68.61 1.51
 -19 -1 13 65.31 1.55
 -19 1 13 68.65 1.62
 -19 -1 12 5.67 0.47
 -19 1 12 4.27 0.41
 -19 -1 12 4.21 0.43
 -19 1 12 4.39 0.45
 -19 -1 11 0.52 0.25
 -19 1 11 -0.16 0.21
 -19 -1 11 0.16 0.21
 -19 1 11 0.12 0.2
 -19 -1 10 2.02 0.35
 -19 1 10 1.14 0.23
 -19 -1 10 1.36 0.28
 -19 1 10 1.73 0.32
 -19 -1 9 0.41 0.24
 -19 1 9 -0.06 0.22
 -19 1 9 -0.01 0.19
 -19 -1 8 7.58 0.55
 -19 1 8 6.9 0.52
 -19 -1 8 7.08 0.57
 -19 1 8 6.84 0.55
 -19 -1 7 47.77 1.27
 -19 1 7 48.37 1.29
 -19 -1 6 0.73 0.27
 -19 1 6 -0.01 0.22
 -19 1 6 0.68 0.26
 -19 -1 5 7.49 0.56
 -19 1 5 7.02 0.52
 -19 1 5 8.06 0.58
 -19 -1 4 1.87 0.33
 -19 1 4 1.14 0.25
 -19 -1 3 0.54 0.24
 -19 1 3 0.21 0.18
 -19 -1 2 4.09 0.42
 -19 -1 2 3.33 0.39
 -19 1 2 3.39 0.37
 -19 -1 1 10.78 0.62
 -19 1 1 9.99 0.59
 -19 -1 1 9.29 0.59
 -19 -1 0 -0.22 0.2
 -19 1 0 -0.14 0.19
 -19 -1 0 0.18 0.16
 -19 -1 -1 1.83 0.29
 -19 1 -1 1.44 0.25
 -19 -1 -1 1.67 0.28
 -19 -1 -2 0.43 0.22
 -19 1 -2 0.27 0.16
 -19 -1 -2 0.36 0.21
 -19 -1 -3 3.17 0.34
 -19 1 -3 2.66 0.3
 -19 -1 -3 2.95 0.36
 -19 -1 -4 0.37 0.19
 -19 -1 -5 0.51 0.19
 -19 -1 -6 -0.03 0.14
 -19 -1 -7 0.1 0.15
 -19 -1 -8 -0.02 0.15
 -19 -1 -9 1.54 0.25
 -19 -1 -10 0.01 0.12
 -19 -1 -11 6.75 0.43
 -19 -1 -12 0.51 0.16
 19 3 -28 0.15 0.22
 -19 3 27 0.24 0.13
 -19 3 26 0.07 0.13
 -19 3 25 0.21 0.15
 -19 3 24 0.65 0.21
 -19 3 23 2.05 0.31
 -19 3 22 4.23 0.43
 -19 3 21 19.28 0.87
 -19 3 20 8.85 0.62
 -19 3 19 -0.01 0.17
 -19 3 18 -0.09 0.18
 -19 3 18 0.28 0.19
 -19 3 17 2.69 0.3
 -19 3 17 2.27 0.36
 -19 3 16 1.03 0.21
 -19 3 16 1.36 0.31
 -19 3 15 1.28 0.23
 -19 3 15 1.28 0.3
 -19 3 14 0.77 0.22
 -19 3 14 0.45 0.22
 -19 3 13 30.33 1.05
 -19 3 13 31.49 1.14
 -19 3 12 4.03 0.44
 -19 3 12 4.1 0.45
 -19 3 11 0.39 0.2
 -19 3 11 0.29 0.21
 -19 3 10 0.37 0.22
 -19 3 10 0.38 0.22
 -19 -3 9 13.03 0.76
 -19 3 9 11.66 0.69
 -19 3 9 11.82 0.71
 -19 -3 8 48.02 1.37
 -19 3 8 45.22 1.32
 -19 3 8 45.86 1.32
 -19 3 7 0.87 0.27
 -19 3 7 0.39 0.21
 -19 3 6 0.78 0.26
 -19 3 6 0.82 0.28
 -19 -3 5 6.7 0.6
 -19 3 5 6.17 0.51
 -19 3 5 5.44 0.48
 -19 3 4 3.58 0.4
 -19 3 4 3.93 0.42
 -19 3 3 0.68 0.24
 -19 -3 2 0.43 0.23
 -19 3 2 0.25 0.16
 -19 3 1 -0.11 0.18
 -19 -3 1 0.58 0.24
 -19 3 0 -0.29 0.22
 -19 -3 0 -0.13 0.18
 -19 3 -1 5.94 0.44
 -19 -3 -1 7.11 0.55
 -19 3 -2 14.12 0.64
 -19 -3 -2 14.63 0.77
 -19 3 -3 17 0.68
 -19 -3 -3 20.46 0.89
 -19 -3 -4 13.41 0.73
 -19 -3 -5 6.36 0.52
 -19 -3 -6 5.11 0.46
 -19 -3 -7 2.14 0.31
 -19 -3 -8 1.46 0.27
 -19 -3 -9 1.29 0.25
 -19 -3 -10 0.79 0.21
 -19 -3 -11 0.79 0.19
 -19 -3 -12 3 0.29
 -19 5 25 -0.05 0.11
 -19 5 24 0.11 0.12
 -19 5 23 0.12 0.13
 -19 5 22 7.57 0.49
 -19 5 21 1.56 0.26
 -19 5 20 9.19 0.56
 -19 5 19 0.47 0.2
 -19 5 18 0.39 0.12
 -19 5 18 0.81 0.22
 -19 5 17 0.07 0.13
 -19 5 17 0.11 0.15
 -19 5 16 0.07 0.14
 -19 5 16 -0.17 0.17
 -19 5 15 0.12 0.16
 -19 5 15 0.06 0.16
 -19 5 14 12.06 0.64
 -19 5 14 10.09 0.64
 -19 5 13 3.61 0.39
 -19 5 13 3.47 0.4
 -19 5 12 5.83 0.48
 -19 5 12 5.11 0.46
 -19 5 11 9.33 0.6
 -19 5 11 7.85 0.56
 -19 5 10 4.28 0.42
 -19 5 10 3.66 0.4
 -19 5 9 0.95 0.25
 -19 5 9 1 0.25
 -19 5 8 7.51 0.56
 -19 5 8 7.06 0.52
 -19 5 7 1.45 0.28
 -19 5 7 1.83 0.31
 -19 5 6 2.96 0.38
 -19 5 6 3.01 0.36
 -19 5 5 2.03 0.33
 19 5 -4 10.07 0.67
 -19 5 4 10.52 0.63
 19 5 -3 0.43 0.2
 -19 5 3 0.46 0.21
 -19 5 2 2.55 0.33
 19 5 -2 2.18 0.35
 19 5 -1 -0.18 0.26
 -19 5 1 0.36 0.19
 19 5 0 0.12 0.21
 -19 5 0 0.07 0.15
 19 5 1 -0.5 0.25
 -19 5 -1 0.17 0.15
 -19 5 -2 3.17 0.32
 -19 -5 -2 3.28 0.39
 -19 -5 -3 3.95 0.41
 -19 -5 -4 26.99 0.96
 -19 -5 -5 0.76 0.24
 -19 -5 -6 5.28 0.43
 -19 -5 -7 0.44 0.18
 -19 -5 -8 1.49 0.24
 -19 -5 -9 0.38 0.16
 19 5 10 6.46 0.45
 -19 -5 -10 5.8 0.38
 -19 7 16 0.81 0.16
 -19 7 15 -0.07 0.11
 -19 7 14 19.5 0.71
 -19 7 13 3.27 0.32
 -19 7 12 24.59 0.83
 -19 7 11 0.7 0.19
 -19 7 10 12.72 0.63
 -19 7 9 1.5 0.25
 -19 7 8 1.28 0.24
 -19 7 7 0.22 0.17
 19 7 -6 25.11 0.96
 -19 7 6 26.62 0.9
 19 7 -5 0.25 0.2
 -19 7 5 0.5 0.19
 19 7 -4 10.24 0.65
 -19 7 4 9.76 0.55
 19 7 -3 0.41 0.25
 -19 7 3 0.82 0.21
 19 7 -2 0.32 0.21
 -19 7 2 -0.03 0.13
 19 7 -1 0.37 0.3
 -19 7 1 -0.04 0.12
 19 7 0 6.35 0.52
 -19 7 0 6.19 0.39
 19 7 1 0.18 0.19
 -19 7 -1 0.1 0.11
 19 7 2 0.69 0.24
 19 7 3 0.48 0.2
 19 7 4 2.94 0.35
 20 0 -27 0.31 0.19
 20 0 -26 0.09 0.22
 -20 0 25 0.23 0.16
 -20 0 24 1.9 0.28
 -20 0 23 0.09 0.15
 -20 0 22 1.95 0.31
 -20 0 21 0.1 0.17
 -20 0 20 2.18 0.34
 -20 0 19 0.13 0.18
 -20 0 18 4.07 0.39
 -20 0 18 4.11 0.43
 -20 0 17 0.51 0.21
 -20 0 17 0.07 0.19
 -20 0 16 15.04 0.7
 -20 0 16 13.73 0.76
 -20 0 15 0.15 0.21
 -20 0 15 0.26 0.23
 -20 0 14 24.05 0.91
 -20 0 14 23.86 0.98
 -20 0 13 0.21 0.21
 -20 0 13 -0.07 0.19
 -20 0 12 3.92 0.43
 -20 0 12 3.81 0.42
 -20 0 11 0.38 0.24
 -20 0 11 0.05 0.36
 -20 0 10 127.88 2.14
 -20 0 10 127.73 2.23
 -20 0 9 0.25 0.23
 -20 0 9 0.39 0.26
 -20 0 8 0.69 0.24
 -20 0 8 0.84 0.29
 -20 0 7 1.2 0.33
 -20 0 7 0.38 0.23
 -20 0 6 47.57 1.32
 -20 0 5 0.2 0.21
 -20 0 4 12.75 0.69
 -20 0 3 0.38 0.23
 -20 0 2 2.77 0.34
 -20 0 1 0.37 0.22
 -20 0 0 17.17 0.75
 -20 0 -1 0.49 0.2
 -20 0 -2 51.27 1.22
 -20 0 -2 46.81 1.18
 -20 0 -3 0.18 0.15
 -20 0 -3 -0.07 0.13
 -20 0 -4 0.35 0.16
 -20 2 27 0.31 0.16
 -20 2 26 0.06 0.12
 -20 2 25 -0.23 0.15
 -20 2 24 2.82 0.34
 -20 2 23 6.59 0.5
 -20 2 22 27.97 1
 -20 2 21 0.3 0.18
 -20 2 20 3.53 0.43
 -20 2 19 0.5 0.21
 -20 2 18 3.51 0.34
 -20 2 18 3.66 0.42
 -20 2 17 0.74 0.21
 -20 -2 17 0.75 0.2
 -20 2 17 0.54 0.21
 -20 2 16 2.52 0.31
 -20 -2 16 2.48 0.33
 -20 2 16 2.6 0.38
 -20 2 15 -0.07 0.19
 -20 -2 15 0.22 0.2
 -20 2 15 0.06 0.19
 -20 -2 14 14.36 0.78
 -20 2 14 14.34 0.71
 -20 -2 14 13.18 0.69
 -20 2 14 14.47 0.8
 -20 -2 13 0.61 0.29
 -20 -2 13 0.66 0.26
 -20 2 13 0.04 0.19
 -20 2 13 0.67 0.25
 -20 -2 12 2.42 0.39
 -20 2 12 2.74 0.4
 -20 2 12 1.92 0.3
 -20 -2 11 0.42 0.28
 -20 2 11 0.15 0.19
 -20 2 11 0.77 0.3
 -20 -2 10 43.05 1.27
 -20 2 10 40.66 1.24
 -20 2 10 42.96 1.33
 -20 -2 9 0.08 0.26
 -20 2 9 -0.25 0.25
 -20 2 9 -0.06 0.21
 -20 -2 8 0.67 0.31
 -20 2 8 -0.02 0.25
 -20 2 8 0.32 0.22
 -20 -2 7 0.48 0.29
 -20 2 7 -0.15 0.25
 -20 2 7 0.68 0.31
 -20 -2 6 36 1.15
 -20 2 6 34.87 1.14
 -20 2 6 34.63 1.15
 -20 -2 5 12.38 0.72
 -20 2 5 12.12 0.68
 -20 -2 4 17.97 0.83
 -20 2 4 16.23 0.77
 -20 -2 3 4.04 0.44
 -20 2 3 2.89 0.34
 -20 -2 2 2.32 0.37
 -20 2 2 1.34 0.25
 -20 2 1 -0.22 0.19
 -20 -2 1 0.14 0.19
 -20 2 0 0.02 0.16
 -20 -2 0 0.17 0.17
 -20 2 -1 3.43 0.35
 -20 -2 -1 3.09 0.38
 -20 2 -2 24.1 0.82
 -20 -2 -2 24.64 0.95
 -20 -2 -3 4.91 0.46
 -20 -2 -4 2.41 0.33
 -20 -2 -5 5.19 0.46
 -20 -2 -6 0.63 0.21
 -20 -2 -7 0.53 0.19
 -20 -2 -8 0.12 0.14
 -20 -2 -9 0.18 0.15
 -20 -2 -10 0.31 0.16
 -20 -2 -11 0.55 0.16
 -20 4 25 -0.09 0.14
 -20 4 24 1.2 0.23
 -20 4 23 11.74 0.61
 -20 4 22 9.94 0.58
 -20 4 21 0.33 0.18
 -20 4 20 -0.02 0.15
 -20 4 19 2.36 0.35
 -20 4 18 0.87 0.18
 -20 4 18 1.24 0.27
 -20 4 17 6.56 0.44
 -20 4 17 6.74 0.54
 -20 4 16 11.79 0.61
 -20 4 16 12.24 0.71
 -20 4 15 27.62 0.96
 -20 4 15 27.96 1.05
 -20 4 14 14.47 0.71
 -20 4 14 14.24 0.76
 -20 4 13 5.64 0.46
 -20 4 13 5.51 0.49
 -20 4 12 0.96 0.25
 -20 4 12 1.06 0.26
 -20 4 11 18 0.83
 -20 4 11 17.38 0.82
 -20 4 10 5.52 0.49
 -20 4 10 4.78 0.45
 -20 4 9 0.73 0.24
 -20 4 9 0.91 0.26
 -20 4 8 2.87 0.38
 -20 4 8 2.33 0.35
 -20 4 7 7.44 0.57
 -20 4 7 6.69 0.53
 -20 4 6 15.39 0.78
 -20 4 6 13.12 0.7
 -20 4 5 33.45 1.12
 -20 4 4 1.81 0.3
 -20 4 3 1.69 0.28
 20 4 -2 1.21 0.27
 -20 4 2 1.94 0.3
 -20 4 1 6.68 0.48
 -20 4 0 0.05 0.18
 -20 4 -1 16.27 0.69
 -20 4 -2 16.23 0.65
 -20 -4 -2 15.66 0.77
 -20 -4 -3 8.83 0.59
 -20 -4 -4 0.27 0.19
 -20 -4 -5 1.98 0.3
 -20 -4 -6 8.38 0.53
 -20 -4 -7 19.62 0.77
 -20 -4 -8 1.6 0.26
 -20 -4 -9 0.09 0.14
 -20 -4 -10 0.65 0.17
 -20 6 21 3.31 0.3
 -20 6 20 0.03 0.12
 -20 6 19 0.14 0.15
 -20 6 18 0.37 0.17
 -20 6 17 0.01 0.13
 -20 6 17 0.41 0.17
 -20 6 16 0.02 0.11
 -20 6 16 -0.06 0.14
 -20 6 15 14.75 0.63
 -20 6 15 12.73 0.63
 -20 6 14 0.3 0.18
 -20 6 14 0.38 0.18
 -20 6 13 27.54 0.9
 -20 6 13 24.97 0.86
 -20 6 12 0.62 0.19
 -20 6 12 0.72 0.2
 -20 6 11 0.88 0.2
 -20 6 11 1.15 0.24
 -20 6 10 0.37 0.2
 -20 6 9 0.32 0.19
 -20 6 8 0.9 0.24
 -20 6 7 12.56 0.67
 -20 6 6 0.68 0.21
 -20 6 5 26.8 0.94
 20 6 -4 0.05 0.19
 -20 6 4 0.19 0.16
 20 6 -3 0.37 0.21
 -20 6 3 0.03 0.14
 20 6 -2 1.04 0.25
 -20 6 2 1.54 0.25
 -20 6 1 2.75 0.3
 20 6 -1 2.27 0.34
 20 6 0 0.41 0.23
 -20 6 0 -0.19 0.16
 20 6 1 0.27 0.2
 -20 6 -1 -0.29 0.17
 20 6 2 0.16 0.19
 20 6 3 2.94 0.37
 20 6 4 0.05 0.17
 20 6 5 0.31 0.18
 -20 8 10 0.88 0.16
 -20 8 9 8.18 0.42
 -20 8 8 0.36 0.14
 -20 8 7 1 0.18
 -20 8 6 0.15 0.11
 -21 1 26 0.18 0.12
 -21 1 25 0.3 0.14
 -21 1 24 0.21 0.14
 -21 1 23 0.37 0.2
 -21 1 22 0.2 0.17
 -21 -1 21 -0.05 0.16
 -21 1 21 0.09 0.17
 -21 -1 20 0.5 0.21
 -21 1 20 0.49 0.22
 -21 1 19 1.52 0.25
 -21 -1 19 1.54 0.26
 -21 1 19 1.23 0.26
 -21 1 18 0.54 0.2
 -21 -1 18 0.08 0.16
 -21 1 18 0.21 0.2
 -21 -1 17 6.3 0.5
 -21 1 17 6.15 0.46
 -21 -1 17 5.53 0.48
 -21 1 17 6.11 0.54
 -21 -1 16 4.96 0.45
 -21 1 16 5.16 0.43
 -21 -1 16 4.38 0.45
 -21 1 16 4.95 0.49
 -21 -1 15 32.59 1.05
 -21 1 15 31.25 1.02
 -21 -1 15 31.65 1.1
 -21 1 15 32.95 1.17
 -21 -1 14 5.55 0.49
 -21 1 14 6.46 0.49
 -21 -1 14 5.19 0.48
 -21 1 14 6.27 0.56
 -21 -1 13 51.41 1.37
 -21 1 13 53.86 1.37
 -21 -1 13 50.92 1.39
 -21 1 13 53.54 1.48
 -21 1 12 2.61 0.34
 -21 -1 12 2.4 0.37
 -21 -1 12 2.65 0.36
 -21 1 12 2.28 0.38
 -21 -1 11 14.85 0.75
 -21 1 11 12.98 0.71
 -21 -1 11 13.18 0.73
 -21 1 11 13.66 0.77
 -21 -1 10 3.58 0.43
 -21 1 10 2.79 0.36
 -21 1 10 3.02 0.4
 -21 -1 9 3.63 0.43
 -21 1 9 2.76 0.38
 -21 1 9 2.77 0.37
 -21 -1 8 9.97 0.64
 -21 1 8 9.24 0.61
 -21 1 8 9.75 0.65
 -21 -1 7 75.43 1.68
 -21 1 7 78.53 1.67
 -21 -1 6 2.93 0.39
 -21 1 6 2.38 0.34
 -21 -1 5 14.05 0.76
 -21 1 5 15.82 0.76
 -21 -1 4 0.01 0.19
 -21 1 4 -0.14 0.19
 -21 -1 3 7.41 0.54
 -21 1 3 7.85 0.54
 -21 -1 2 0.3 0.23
 -21 1 2 0.35 0.19
 -21 -1 1 0 0.18
 -21 1 1 0.16 0.18
 -21 -1 0 1 0.25
 -21 1 0 1.03 0.23
 -21 -1 -1 15.81 0.71
 -21 1 -1 15.13 0.67
 -21 -1 -2 0.69 0.25
 -21 1 -2 0.49 0.17
 -21 -1 -3 3.28 0.35
 -21 -1 -4 0.35 0.19
 -21 -1 -5 10.78 0.57
 -21 -1 -6 0.57 0.16
 -21 -1 -7 0.21 0.15
 -21 -1 -8 0.28 0.15
 -21 3 26 0.04 0.12
 -21 3 25 0.55 0.18
 -21 3 24 2 0.28
 -21 3 23 3.75 0.38
 -21 3 22 1.71 0.29
 -21 3 21 1.69 0.3
 -21 3 20 -0.04 0.16
 -21 3 19 0.71 0.17
 -21 3 19 0.99 0.25
 -21 3 18 0.98 0.2
 -21 3 18 0.67 0.24
 -21 3 17 -0.13 0.18
 -21 3 17 0.23 0.2
 -21 3 16 8.43 0.53
 -21 3 16 8.25 0.61
 -21 3 15 8.21 0.53
 -21 3 15 8.18 0.61
 -21 3 14 4.73 0.43
 -21 3 14 5.63 0.51
 -21 3 13 0.31 0.18
 -21 3 13 0.42 0.23
 -21 3 12 14.39 0.74
 -21 3 12 14.15 0.77
 -21 3 11 6.46 0.51
 -21 3 11 6.33 0.53
 -21 3 10 0.19 0.22
 -21 3 10 0.44 0.24
 -21 3 9 12.21 0.69
 -21 3 9 11.25 0.69
 -21 3 8 11.42 0.67
 -21 3 8 10.4 0.68
 -21 3 7 14.24 0.74
 -21 3 7 13.81 0.74
 -21 3 6 5.03 0.46
 -21 3 5 1.37 0.26
 -21 3 4 0.5 0.18
 -21 3 3 3.73 0.38
 -21 3 2 0.65 0.19
 -21 3 1 2.23 0.3
 -21 3 0 9.59 0.54
 -21 3 -1 8.51 0.49
 -21 3 -2 2.5 0.27
 -21 -3 -3 4.83 0.44
 -21 -3 -4 0.71 0.22
 -21 -3 -5 1.77 0.29
 -21 -3 -6 1.05 0.23
 -21 -3 -7 0.42 0.18
 -21 -3 -8 0.51 0.18
 -21 -3 -9 3.89 0.32
 -21 5 22 0.19 0.13
 -21 5 21 0.92 0.21
 -21 5 20 1.59 0.25
 -21 5 19 0.96 0.22
 -21 5 18 0.16 0.12
 -21 5 18 0.2 0.16
 -21 5 17 -0.32 0.17
 -21 5 17 0.12 0.16
 -21 5 16 6.33 0.42
 -21 5 16 6.18 0.48
 -21 5 15 0.57 0.17
 -21 5 15 0.85 0.24
 -21 5 14 3.17 0.35
 -21 5 14 3.53 0.39
 -21 5 13 0.57 0.2
 -21 5 13 0.1 0.16
 -21 5 12 11.3 0.63
 -21 5 12 10 0.6
 -21 5 11 5.68 0.46
 -21 5 11 5.23 0.44
 -21 5 10 0.61 0.21
 -21 5 10 0.51 0.21
 -21 5 9 1.15 0.26
 -21 5 9 1.08 0.24
 -21 5 8 0.5 0.22
 -21 5 7 4.07 0.41
 -21 5 6 6.64 0.5
 -21 5 5 0.71 0.23
 -21 5 4 1.48 0.26
 -21 5 3 1.53 0.25
 -21 5 2 -0.28 0.2
 21 5 -1 -0.19 0.19
 -21 5 1 -0.28 0.19
 -21 5 0 12.27 0.56
 21 5 0 10.8 0.67
 21 5 1 1 0.25
 -21 5 -1 0.56 0.15
 21 5 2 4.59 0.45
 21 5 3 -0.02 0.18
 21 5 4 -0.09 0.2
 21 5 5 -0.27 0.2
 -21 7 14 21.65 0.65
 -21 7 13 0.11 0.11
 -21 7 12 3.15 0.28
 -21 7 11 1.24 0.2
 -21 7 10 0.51 0.16
 -21 7 9 0.11 0.13
 -21 7 8 4.44 0.34
 -21 7 7 0.25 0.15
 -21 7 6 6.38 0.39
 -21 7 5 0.1 0.12
 -21 7 4 0.85 0.16
 -21 7 3 -0.14 0.13
 -22 0 24 5.08 0.38
 -22 0 23 0.04 0.14
 -22 0 22 0.78 0.21
 -22 0 21 0.08 0.16
 -22 0 20 5.63 0.48
 -22 0 19 0.58 0.2
 -22 0 19 0.16 0.17
 -22 0 18 20.57 0.78
 -22 0 18 20.41 0.88
 -22 0 17 -0.1 0.17
 -22 0 17 -0.15 0.19
 -22 0 16 18.9 0.79
 -22 0 16 19.19 0.87
 -22 0 15 0.36 0.22
 -22 0 15 0.26 0.21
 -22 0 14 5.71 0.48
 -22 0 14 5.23 0.49
 -22 0 13 0.53 0.25
 -22 0 13 -0.07 0.21
 -22 0 12 9.1 0.6
 -22 0 12 8.92 0.62
 -22 0 11 0.46 0.25
 -22 0 11 0.29 0.23
 -22 0 10 0.12 0.24
 -22 0 9 0.07 0.21
 -22 0 8 3.78 0.42
 -22 0 7 0.29 0.25
 -22 0 6 2.89 0.37
 -22 0 5 0.33 0.22
 -22 0 4 3.99 0.42
 -22 0 3 0.39 0.23
 -22 0 2 0.4 0.22
 -22 0 1 -0.2 0.18
 -22 0 0 3.72 0.36
 -22 0 -1 0.23 0.18
 -22 2 25 0.76 0.2
 -22 2 24 10.41 0.55
 -22 2 23 3.48 0.37
 -22 2 22 0.55 0.2
 -22 2 21 -0.07 0.15
 -22 2 20 0.4 0.2
 -22 2 19 0.7 0.2
 -22 2 19 0.48 0.23
 -22 2 18 0.88 0.2
 -22 2 18 0.65 0.25
 -22 2 17 6.03 0.44
 -22 2 17 6.19 0.53
 -22 2 16 15.33 0.7
 -22 2 16 15.5 0.8
 -22 2 15 9.41 0.56
 -22 2 15 9.61 0.64
 -22 2 14 1.85 0.3
 -22 2 14 1.94 0.35
 -22 -2 13 6.44 0.56
 -22 2 13 4.91 0.44
 -22 2 13 5.13 0.5
 -22 2 12 1.37 0.28
 -22 2 12 1.19 0.31
 -22 2 11 8.62 0.57
 -22 2 11 8.04 0.61
 -22 -2 10 4.41 0.48
 -22 2 10 3.12 0.38
 -22 2 10 3.95 0.44
 -22 -2 9 1.03 0.35
 -22 2 9 0.15 0.2
 -22 2 9 0.71 0.28
 -22 -2 8 12.93 0.75
 -22 2 8 11.89 0.68
 -22 -2 7 12.57 0.71
 -22 2 7 10.03 0.62
 -22 -2 6 20.18 0.9
 -22 2 6 18.11 0.82
 -22 -2 5 2.23 0.37
 -22 2 5 0.94 0.25
 -22 -2 4 2.42 0.37
 -22 2 4 1.25 0.26
 -22 2 3 3.32 0.37
 -22 2 2 0.23 0.15
 -22 2 1 0.58 0.19
 -22 2 0 4.56 0.38
 -22 2 -1 3.02 0.31
 -22 4 23 4.53 0.36
 -22 4 22 0.36 0.15
 -22 4 21 0.49 0.19
 -22 4 20 1.01 0.24
 -22 4 19 6.28 0.48
 -22 4 18 2.1 0.31
 -22 4 18 1.6 0.22
 -22 4 17 20.56 0.72
 -22 4 17 20.67 0.86
 -22 4 16 0.76 0.19
 -22 4 16 1.22 0.26
 -22 4 15 8.45 0.51
 -22 4 15 7.92 0.56
 -22 4 14 0.36 0.16
 -22 4 14 0.48 0.21
 -22 4 13 -0.28 0.21
 -22 4 13 -0.08 0.17
 -22 4 12 1.36 0.24
 -22 4 12 1.67 0.3
 -22 4 11 9.95 0.6
 -22 4 11 9.07 0.59
 -22 4 10 7.85 0.53
 -22 4 10 7.49 0.55
 -22 4 9 11.75 0.65
 -22 4 9 10.84 0.66
 -22 4 8 9.42 0.59
 -22 4 7 26.54 0.96
 -22 4 6 12.35 0.67
 -22 4 5 3.3 0.36
 -22 4 4 -0.11 0.19
 -22 4 3 0.66 0.19
 -22 4 2 1.57 0.24
 -22 4 1 8.21 0.48
 -22 4 0 5.33 0.37
 -22 4 -1 7.94 0.42
 22 4 3 2.2 0.3
 22 4 4 1.52 0.28
 -22 6 16 0.39 0.12
 -22 6 15 12.77 0.52
 -22 6 15 10.46 0.49
 -22 6 14 0.17 0.11
 -22 6 14 0.58 0.16
 -22 6 13 0.22 0.14
 -22 6 13 -0.28 0.16
 -22 6 12 -0.17 0.15
 -22 6 11 7.53 0.44
 -22 6 10 1.54 0.23
 -22 6 9 10.08 0.53
 -22 6 8 -0.15 0.16
 -22 6 7 11.18 0.54
 -22 6 6 1.22 0.2
 -22 6 5 -0.13 0.17
 -22 6 4 -0.11 0.15
 -22 6 3 5.33 0.35
 -22 6 2 -0.02 0.13
 -23 1 24 0 0.12
 -23 1 23 0.41 0.16
 -23 1 22 0.34 0.18
 -23 1 21 0.51 0.19
 -23 -1 20 1.31 0.25
 -23 1 20 1.26 0.26
 -23 1 19 6.26 0.42
 -23 -1 19 7.09 0.47
 -23 1 19 6.63 0.51
 -23 1 18 0.87 0.21
 -23 -1 18 1.52 0.27
 -23 1 18 1.47 0.29
 -23 -1 17 14.81 0.7
 -23 1 17 13.85 0.65
 -23 1 17 13.95 0.74
 -23 -1 16 1.28 0.3
 -23 1 16 0.7 0.23
 -23 1 16 0.68 0.24
 -23 -1 15 13.87 0.69
 -23 1 15 13.09 0.67
 -23 1 15 14 0.75
 -23 -1 14 0.34 0.24
 -23 1 14 0.29 0.18
 -23 1 14 0.17 0.21
 -23 1 13 2.32 0.33
 -23 -1 13 2.22 0.33
 -23 1 13 1.86 0.34
 -23 -1 12 0.63 0.24
 -23 1 12 0.72 0.26
 -23 1 12 1.34 0.3
 -23 -1 11 6.87 0.56
 -23 1 11 7.55 0.54
 -23 1 11 7.62 0.59
 -23 -1 10 0.28 0.24
 -23 1 10 0.06 0.19
 -23 -1 9 6.84 0.55
 -23 1 9 7.46 0.55
 -23 -1 8 0.03 0.22
 -23 1 8 0.14 0.17
 -23 -1 7 4.56 0.45
 -23 1 7 4.96 0.45
 -23 -1 6 0.51 0.25
 -23 1 6 0.34 0.21
 -23 -1 5 7.89 0.55
 -23 1 5 7.66 0.53
 -23 -1 4 1.81 0.31
 -23 1 4 1.62 0.3
 -23 -1 3 1.01 0.28
 -23 1 3 0.36 0.2
 -23 -1 2 0.98 0.26
 -23 1 2 0.61 0.22
 -23 -1 1 14.6 0.67
 -23 1 1 13.25 0.62
 -23 1 0 1.18 0.22
 -23 1 -1 1.55 0.23
 -23 3 23 1.25 0.21
 -23 3 22 -0.01 0.14
 -23 3 21 0.12 0.14
 -23 3 20 0.72 0.19
 -23 3 19 0.95 0.19
 -23 3 19 0.7 0.22
 -23 3 18 1 0.2
 -23 3 18 0.53 0.2
 -23 3 17 1.18 0.21
 -23 3 17 1.17 0.26
 -23 3 16 0.06 0.14
 -23 3 16 0.21 0.2
 -23 3 15 0.73 0.2
 -23 3 15 0.89 0.25
 -23 3 14 0.46 0.18
 -23 3 14 0.92 0.25
 -23 3 13 2.53 0.35
 -23 3 13 2.25 0.3
 -23 3 12 0.14 0.16
 -23 3 12 0.93 0.27
 -23 3 11 7.31 0.52
 -23 3 11 6.6 0.52
 -23 3 10 0.91 0.26
 -23 3 10 -0.04 0.19
 -23 3 9 1.28 0.25
 -23 3 8 3.88 0.4
 -23 3 7 5.44 0.44
 -23 3 6 -0.1 0.17
 -23 3 5 -0.08 0.17
 -23 3 4 0.18 0.18
 -23 3 3 2.64 0.31
 -23 3 2 3.52 0.33
 -23 3 1 13.5 0.59
 -23 3 0 9.48 0.48
 -23 5 19 0.09 0.14
 -23 5 18 1.65 0.23
 -23 5 17 0.01 0.12
 -23 5 17 0.08 0.16
 -23 5 16 3.62 0.29
 -23 5 16 3.44 0.33
 -23 5 15 -0.19 0.15
 -23 5 15 0.16 0.13
 -23 5 14 1.76 0.26
 -23 5 14 1.67 0.22
 -23 5 13 1.03 0.21
 -23 5 13 0.83 0.18
 -23 5 12 -0.22 0.17
 -23 5 11 1.67 0.24
 -23 5 10 3.87 0.35
 -23 5 9 0.17 0.14
 -23 5 8 13.7 0.62
 -23 5 7 0.23 0.15
 -23 5 6 -0.13 0.18
 -23 5 5 -0.2 0.15
 -23 5 4 0.49 0.15
 -23 5 3 -0.18 0.14
 -23 5 2 7.62 0.41
 -23 5 1 0.36 0.13
 -24 0 22 0.28 0.15
 -24 0 21 0.26 0.18
 -24 0 20 2.31 0.31
 -24 0 19 0.25 0.19
 -24 0 18 2.66 0.32
 -24 0 18 2.99 0.35
 -24 0 17 0.28 0.19
 -24 0 17 0.3 0.21
 -24 0 16 0.36 0.2
 -24 0 15 0.1 0.19
 -24 0 14 0.37 0.21
 -24 0 13 -0.04 0.18
 -24 0 12 3.04 0.36
 -24 0 11 0.19 0.21
 -24 0 10 9.8 0.6
 -24 0 9 -0.08 0.2
 -24 0 8 0.39 0.22
 -24 0 7 -0.03 0.18
 -24 0 6 0.46 0.2
 -24 0 5 0.16 0.19
 -24 0 4 0.22 0.19
 -24 0 3 0.45 0.21
 -24 0 2 3.09 0.34
 -24 0 1 0.86 0.23
 -24 2 23 0.1 0.15
 -24 2 22 1.14 0.21
 -24 2 21 0.79 0.2
 -24 2 20 0.12 0.14
 -24 2 19 0.13 0.12
 -24 2 19 0.02 0.15
 -24 2 18 7.34 0.43
 -24 2 18 7.29 0.52
 -24 2 17 2.13 0.26
 -24 2 17 1.66 0.28
 -24 2 16 5.15 0.4
 -24 2 16 5.07 0.46
 -24 2 15 1.07 0.23
 -24 2 15 0.81 0.26
 -24 2 14 0.07 0.17
 -24 2 14 0.41 0.25
 -24 2 13 1.45 0.3
 -24 2 13 1.47 0.27
 -24 2 12 0.43 0.19
 -24 2 11 2.62 0.34
 -24 2 10 10.05 0.6
 -24 2 9 1.47 0.28
 -24 2 8 0.14 0.17
 -24 2 7 0.38 0.2
 -24 2 6 1.53 0.27
 -24 2 5 1.29 0.25
 -24 2 4 0.47 0.19
 -24 2 3 1.51 0.26
 -24 2 2 8.1 0.47
 -24 2 1 0.35 0.16
 -24 2 0 8.51 0.43
 -24 4 20 0.63 0.18
 -24 4 19 1.77 0.25
 -24 4 18 2.17 0.26
 -24 4 17 0.13 0.13
 -24 4 17 -0.02 0.14
 -24 4 16 0.09 0.12
 -24 4 16 0.09 0.17
 -24 4 15 1.19 0.2
 -24 4 15 1.2 0.24
 -24 4 14 0.39 0.18
 -24 4 14 0.08 0.12
 -24 4 13 5.46 0.39
 -24 4 12 3.52 0.33
 -24 4 11 1.29 0.22
 -24 4 10 9.74 0.53
 -24 4 9 4.32 0.37
 -24 4 8 -0.16 0.17
 -24 4 7 0.46 0.18
 -24 4 6 0.02 0.13
 -24 4 5 0.26 0.15
 -24 4 4 0.79 0.19
 -24 4 3 3.88 0.31
 -24 4 2 1.25 0.18
 -25 1 21 2.75 0.28
 -25 1 20 1.06 0.23
 -25 1 19 9.38 0.45
 -25 1 19 9.1 0.53
 -25 1 18 0.19 0.15
 -25 1 18 0.78 0.21
 -25 1 17 0.24 0.15
 -25 1 16 0.6 0.18
 -25 1 15 0.1 0.17
 -25 -1 14 1.03 0.26
 -25 1 14 0.15 0.16
 -25 -1 13 6.07 0.47
 -25 1 13 4.73 0.41
 -25 -1 12 1.11 0.3
 -25 1 12 0.45 0.19
 -25 -1 11 7.12 0.51
 -25 1 11 6.52 0.48
 -25 -1 10 1.21 0.27
 -25 1 10 0.48 0.22
 -25 -1 9 3.11 0.38
 -25 1 9 2.18 0.31
 -25 -1 8 1.08 0.3
 -25 1 8 0.6 0.22
 -25 -1 7 2.33 0.33
 -25 1 7 1.73 0.29
 -25 -1 6 1.13 0.29
 -25 1 6 -0.05 0.16
 -25 1 5 0.25 0.16
 -25 1 4 0.66 0.19
 -25 1 3 13.87 0.59
 -25 1 2 1.84 0.25
 -25 1 1 15.12 0.57
 -25 3 19 2.53 0.28
 -25 3 18 0.52 0.17
 -25 3 17 0.43 0.16
 -25 3 17 0.46 0.19
 -25 3 16 2.13 0.25
 -25 3 16 2 0.28
 -25 3 15 0.95 0.2
 -25 3 14 0.05 0.13
 -25 3 13 0.69 0.18
 -25 3 12 5.45 0.41
 -25 3 11 13.45 0.61
 -25 3 10 6.96 0.44
 -25 3 9 0.33 0.17
 -25 3 8 1.34 0.24
 -25 3 7 0.56 0.17
 -25 3 6 0.31 0.16
 -25 3 5 0.79 0.19
 -25 3 4 2.88 0.29
 -25 3 3 5.27 0.35
 -26 0 16 7.24 0.44
 -26 0 15 0.88 0.25
 -26 0 14 25.95 0.85
 -26 0 13 0.53 0.23
 -26 0 12 13.13 0.61
 -26 0 11 0.47 0.21
 -26 0 10 2.87 0.34
 -26 0 9 0.65 0.21
 -26 0 8 5.02 0.42
 -26 0 7 0.63 0.21
 -26 0 6 1.33 0.25
 -26 0 5 1.02 0.24
 -26 2 16 0.79 0.17
 -26 2 15 1.74 0.22
 -26 2 14 9.91 0.5
 -26 2 13 7.03 0.42
 -26 2 12 3.83 0.35
 -26 2 11 0.3 0.16
 -26 2 10 0.52 0.19
 -26 2 9 4.21 0.36
 -26 2 8 3.15 0.31
 -26 2 7 -0.22 0.14
 -26 2 6 0.26 0.14
 -26 2 5 2.76 0.27
 -26 2 4 6.31 0.38
 -27 1 14 0.57 0.19
 -27 1 13 0.55 0.18
 -27 1 12 0.58 0.2
 -27 1 11 3.85 0.33
 -27 1 10 0.75 0.2
 -27 1 9 1.01 0.22
 -27 1 8 0.62 0.19
 -27 1 7 10.06 0.48

_iucr_refine_instructions_details
;

    x.res created by SHELXL-2014/7

TITL 1 in C2/c #15
REM FLAT 0.01 C9 C10 C11 C12 C13 C14
REM FLAT 0.01 C9 C14 C10B C11B C12B C13B
CELL 1.54178 23.3335 9.9658 27.2952 90 109.773 90
ZERR 4 0.0008 0.0003 0.0007 0 0.004 0
LATT 7
SYMM -X,+Y,0.5-Z
SFAC C H N O Ca
UNIT 236 236 28 84 12
SADI 0.01 C9 C10 C10 C11 C11 C14 C9 C10B C10B C11B C11B C14 C12 C13 C9 C12 =
 C14 C13 C9 C12B C14 C13B
SADI Ca1 O10 Ca1 O10B
SADI O10 C28 O10B C28B O10C C28C O10D C28D
SADI C28 N3 C28B N3B C28C N3C C28D N3D
SADI C26 N3 C27 N3 C26B N3B C27B N3B C26C N3C C27C N3C C27D N3D C26D N3D
SADI C26 C27 C26B C27B C26C C27C C26D C27D
SADI C27 C28 C26 C28 C27B C28B C26B C28B C26C C28C C27C C28C C27D C28C C26D =
 C28C
SIMU 0.02 0.04 3.8 C10 C11 C10B C11B C12 C13 C12B C13B
SIMU 0.02 0.04 3.8 N1 N1B N1C
SIMU 0.02 0.04 3.8 O10 > C28C
SIMU 0.02 0.04 3.8 O10C > C28D
SUMP 1 0.001 1 2 1 3 1 4
 
L.S. 24
PLAN  1
BOND $H
MORE -1
CONF
fmap 2 53
acta
REM <olex2.extras>
REM <HklSrc "%.\\x.hkl">
REM </olex2.extras>
 
WGHT    0.077300    6.682800
FVAR       0.05253   0.43748   0.37272   0.18956   0.51562
CA1   5    0.366323    0.211870    0.131365    11.00000    0.01999    0.01495 =
         0.01750    0.00018    0.00501   -0.00040
CA2   5    0.500000    0.208648    0.250000    10.50000    0.01586    0.01300 =
         0.01245    0.00000    0.00336    0.00000
O1    4    0.746496    0.622933    0.593853    11.00000    0.02669    0.06564 =
         0.02706    0.00370    0.00729    0.01746
H1    2    0.783068    0.600446    0.607815    11.00000   -1.20000
O2    4    0.738296    0.641866    0.672711    11.00000    0.03454    0.05861 =
         0.02153    0.00267    0.00267    0.01011
O3    4    0.539311    0.797769    0.682711    11.00000    0.04098    0.05403 =
         0.02306   -0.00033    0.01909    0.00404
O4    4    0.456641    0.785396    0.611318    11.00000    0.02891    0.05582 =
         0.03941   -0.01184    0.01887   -0.00285
O5    4    0.426028    1.059788    0.203492    11.00000    0.02346    0.01384 =
         0.02168    0.00067    0.00207   -0.00229
O6    4    0.357587    0.964627    0.136406    11.00000    0.02283    0.01675 =
         0.01877    0.00127    0.00060   -0.00340
O7    4    0.356810    0.452047    0.138561    11.00000    0.03674    0.01825 =
         0.02335   -0.00102   -0.00504    0.00151
O8    4    0.425518    0.356262    0.205516    11.00000    0.02741    0.01401 =
         0.02207   -0.00099   -0.00039    0.00478
O9    4    0.299592    0.203818    0.180375    11.00000    0.04806    0.03922 =
         0.07887    0.00108    0.04690    0.00079
N2    3    0.256694    0.122451    0.237096    11.00000    0.05365    0.03549 =
         0.07408   -0.01064    0.04540   -0.00703
C1    1    0.394888    0.457590    0.183500    11.00000    0.02490    0.01402 =
         0.02234   -0.00012    0.00599   -0.00069
C2    1    0.406546    0.588099    0.212416    11.00000    0.01844    0.01474 =
         0.02285   -0.00154    0.00742   -0.00032
C3    1    0.390164    0.707779    0.184802    11.00000    0.01461    0.01859 =
         0.01888    0.00066    0.00377   -0.00174
AFIX  43
H3    2    0.368506    0.706846    0.149261    11.00000   -1.20000
AFIX   0
C4    1    0.406751    0.828643    0.211295    11.00000    0.01449    0.01446 =
         0.02124    0.00131    0.00704    0.00077
C5    1    0.395975    0.957796    0.181765    11.00000    0.01759    0.01583 =
         0.01943   -0.00160    0.00609   -0.00100
C6    1    0.436627    0.829661    0.264850    11.00000    0.01675    0.01620 =
         0.02258   -0.00252    0.00769   -0.00085
AFIX  43
H6    2    0.447483    0.911416    0.281904    11.00000   -1.20000
AFIX   0
C7    1    0.450753    0.710921    0.293698    11.00000    0.01748    0.01977 =
         0.02031    0.00056    0.00797    0.00017
C8    1    0.436169    0.589862    0.265985    11.00000    0.01842    0.01864 =
         0.02013    0.00328    0.00522    0.00147
AFIX  43
H8    2    0.446549    0.509061    0.283847    11.00000   -1.20000
AFIX   0
C9    1    0.480548    0.712421    0.351366    11.00000    0.01996    0.02280 =
         0.01843   -0.00109    0.00623    0.00116
PART 1
N1    3    0.551859    0.957009    0.455273    21.00000    0.07164    0.02223 =
         0.02261   -0.00292    0.00773   -0.01159
AFIX   3
H1A   2    0.591429    0.952259    0.475103    21.00000   -1.20000
H1B   2    0.530219    0.977119    0.476033    21.00000   -1.20000
AFIX   0
C10   1    0.505099    0.831067    0.376862    21.00000    0.02291    0.02015 =
         0.02139    0.00514    0.00844   -0.00152
AFIX  43
H10   2    0.503097    0.909332    0.357797    21.00000   -1.20000
AFIX   0
C11   1    0.532802    0.832958    0.431124    21.00000    0.02467    0.01977 =
         0.02094   -0.00294    0.00878    0.00021
C12   1    0.487764    0.595470    0.379255    21.00000    0.04266    0.01806 =
         0.02105   -0.00241    0.00278   -0.00966
AFIX  43
H12   2    0.473558    0.514945    0.362266    21.00000   -1.20000
AFIX   0
C13   1    0.516124    0.597385    0.432547    21.00000    0.04402    0.02001 =
         0.02652    0.00677    0.00411   -0.00178
AFIX  43
H13   2    0.521536    0.516249    0.450372    21.00000   -1.20000
AFIX   0
PART 0
PART 2
N1B   3    0.577751    0.485108    0.455580    31.00000    0.04296    0.02813 =
         0.02639   -0.00006    0.00828    0.00957
AFIX   3
H1BA  2    0.596881    0.482818    0.490260    31.00000   -1.20000
H1BB  2    0.580661    0.414928    0.435800    31.00000   -1.20000
AFIX   0
N1C   3    0.421137    0.917814    0.364621    41.00000    0.04504    0.02602 =
         0.02582   -0.01152    0.01082    0.00892
AFIX   3
H1CA  2    0.420407    0.988834    0.384771    41.00000   -1.20000
H1CB  2    0.387297    0.898864    0.337571    41.00000   -1.20000
AFIX   0
C11B  1    0.499050    0.814844    0.436440   -21.00000    0.03726    0.03386 =
         0.02043   -0.00774    0.00705    0.01228
AFIX  43
H11B  2    0.491734    0.884598    0.456179   -21.00000   -1.20000
AFIX   0
C10B  1    0.471520    0.816434    0.382650   -21.00000    0.03725    0.02439 =
         0.02592   -0.00125    0.00251    0.00601
AFIX   3
H1CC  2    0.445560    0.890174    0.366430    31.00000   -1.20000
AFIX   0
C12B  1    0.514938    0.603640    0.378031   -21.00000    0.02207    0.02310 =
         0.02093   -0.00040    0.01119    0.00051
AFIX  43
H12B  2    0.519223    0.529558    0.358839   -21.00000   -1.20000
AFIX   0
C13B  1    0.543114    0.600549    0.431878   -21.00000    0.01744    0.02720 =
         0.02096    0.00285    0.00432    0.00177
AFIX   3
H1BC  2    0.566404    0.523909    0.448788    41.00000   -1.20000
AFIX   0
PART 0
C14   1    0.536771    0.711978    0.460717    11.00000    0.02044    0.03456 =
         0.02112   -0.00157    0.00755    0.00502
C15   1    0.564381    0.712744    0.518785    11.00000    0.02447    0.02937 =
         0.02025   -0.00159    0.00732    0.00327
C16   1    0.529072    0.746381    0.549230    11.00000    0.02180    0.03337 =
         0.02426   -0.00429    0.00717    0.00153
AFIX  43
H16   2    0.488330    0.768780    0.532994    11.00000   -1.20000
AFIX   0
C17   1    0.553322    0.747199    0.603181    11.00000    0.02512    0.02876 =
         0.02394   -0.00303    0.01058   -0.00046
C18   1    0.614122    0.714847    0.627573    11.00000    0.03225    0.02815 =
         0.01794    0.00001    0.00877   -0.00029
AFIX  43
H18   2    0.630755    0.716165    0.663714    11.00000   -1.20000
AFIX   0
C19   1    0.625363    0.679594    0.544019    11.00000    0.02650    0.03572 =
         0.02145   -0.00003    0.01092    0.00618
AFIX  43
H19   2    0.649651    0.656646    0.524416    11.00000   -1.20000
AFIX   0
C20   1    0.513166    0.779315    0.635025    11.00000    0.03424    0.02812 =
         0.02741   -0.00228    0.01823   -0.00151
C21   1    0.715896    0.646979    0.626033    11.00000    0.02836    0.03048 =
         0.02673    0.00327    0.00813    0.00530
C22   1    0.650419    0.680348    0.598125    11.00000    0.02533    0.03060 =
         0.02103    0.00294    0.00826    0.00351
C23   1    0.262929    0.043340    0.283298    11.00000    0.09669    0.05516 =
         0.07799   -0.00737    0.06212   -0.01035
AFIX 137
H23A  2    0.249458    0.095191    0.306991    11.00000   -1.50000
H23B  2    0.304858    0.018887    0.299853    11.00000   -1.50000
H23C  2    0.238595   -0.036354    0.273591    11.00000   -1.50000
AFIX   0
C24   1    0.196314    0.163659    0.206899    11.00000    0.05281    0.07371 =
         0.11417    0.00410    0.05557    0.00118
AFIX 137
H24A  2    0.179191    0.214933    0.228344    11.00000   -1.50000
H24B  2    0.171568    0.085892    0.193870    11.00000   -1.50000
H24C  2    0.197673    0.217802    0.178222    11.00000   -1.50000
AFIX   0
C25   1    0.302698    0.145692    0.221085    11.00000    0.04523    0.03480 =
         0.06835   -0.01078    0.03886   -0.00321
AFIX  43
H25   2    0.340856    0.115921    0.242143    11.00000   -1.20000
AFIX   0
PART -1
O10   4    0.299544    0.188570    0.049523    10.50000    0.03143    0.03669 =
         0.02828   -0.00660   -0.00919    0.00997
N3    3    0.282488    0.001066   -0.000616    10.50000    0.05823    0.05093 =
         0.05791   -0.00580    0.00578    0.01075
C26   1    0.236583   -0.086543   -0.037595    10.50000    0.09324    0.05969 =
         0.05561    0.00222    0.02341    0.01023
AFIX 137
H26A  2    0.246226   -0.096340   -0.068924    10.50000   -1.50000
H26B  2    0.196940   -0.046950   -0.045740    10.50000   -1.50000
H26C  2    0.236849   -0.173083   -0.022071    10.50000   -1.50000
AFIX   0
C27   1    0.345904   -0.039744    0.017948    10.50000    0.07505    0.06465 =
         0.05954   -0.01208    0.01274    0.01180
AFIX 137
H27A  2    0.358228   -0.062653   -0.011180    10.50000   -1.50000
H27B  2    0.350821   -0.116324    0.040335    10.50000   -1.50000
H27C  2    0.370630    0.032739    0.036972    10.50000   -1.50000
AFIX   0
C28   1    0.263512    0.108612    0.018544    10.50000    0.05697    0.06276 =
         0.04864    0.00113    0.00817    0.00235
AFIX  43
H28   2    0.221904    0.125108    0.008569    10.50000   -1.20000
AFIX   0
PART 0
PART -2
O10B  4    0.259617    0.231891    0.080895    10.50000    0.05103    0.07618 =
         0.05899   -0.00089    0.01117    0.00285
N3B   3    0.162222    0.290011    0.071300    10.50000    0.03997    0.09321 =
         0.07535    0.00360    0.01595    0.00621
C26B  1    0.137979    0.175207    0.036320    10.50000    0.05656    0.09268 =
         0.11615    0.00417   -0.00643   -0.01359
AFIX 137
H26D  2    0.114611    0.118676    0.050953    10.50000   -1.50000
H26E  2    0.171140    0.124715    0.032289    10.50000   -1.50000
H26F  2    0.112407    0.207503    0.002948    10.50000   -1.50000
AFIX   0
C27B  1    0.121401    0.375828    0.086099    10.50000    0.06434    0.15180 =
         0.11039    0.03129    0.04099    0.02744
AFIX 137
H27D  2    0.085259    0.390571    0.056603    10.50000   -1.50000
H27E  2    0.140968    0.460209    0.098087    10.50000   -1.50000
H27F  2    0.110688    0.334072    0.113502    10.50000   -1.50000
AFIX   0
C28B  1    0.222183    0.307435    0.091743    10.50000    0.04386    0.07881 =
         0.06107    0.00818    0.01831    0.00528
AFIX  43
H28B  2    0.237058    0.377929    0.114893    10.50000   -1.20000
AFIX   0
PART 0
PART -3
O10C  4    0.353978    0.169291    0.039748    50.50000    0.02332    0.04435 =
         0.02230   -0.00817    0.01128    0.01315
N3C   3    0.316527    0.137271   -0.035573    50.50000    0.05374    0.06861 =
         0.03992    0.00355    0.00258    0.00912
C26C  1    0.295703    0.043669   -0.078000    50.50000    0.05408    0.08765 =
         0.05045   -0.00501    0.01638    0.03425
AFIX 137
H26G  2    0.277250    0.091761   -0.109950    50.50000   -1.50000
H26H  2    0.266319   -0.015892   -0.072167    50.50000   -1.50000
H26I  2    0.329634   -0.007371   -0.080215    50.50000   -1.50000
AFIX   0
C27C  1    0.337313    0.270747   -0.044203    50.50000    0.06795    0.09503 =
         0.07725   -0.01283   -0.00530    0.01052
AFIX 137
H27G  2    0.304715    0.317451   -0.069710    50.50000   -1.50000
H27H  2    0.371168    0.262308   -0.056453    50.50000   -1.50000
H27I  2    0.349705    0.320128   -0.012114    50.50000   -1.50000
AFIX   0
C28C  1    0.305441    0.116013    0.008654    50.50000    0.04517    0.06715 =
         0.04198   -0.01937    0.00092    0.01665
AFIX  43
H28C  2    0.272717    0.075275    0.014896    50.50000   -1.20000
AFIX   0
PART 0
PART -4
O10D  4    0.327063    0.192148    0.042696   -50.50000    0.06832    0.06043 =
         0.04167   -0.00613   -0.01148    0.00887
N3D   3    0.301063    0.043277   -0.031926   -50.50000    0.05575    0.05704 =
         0.01507   -0.01666   -0.00338    0.01875
C26D  1    0.257309   -0.069634   -0.049233   -50.50000    0.06094    0.07083 =
         0.07398   -0.03365   -0.03619    0.02099
AFIX  33
H26J  2    0.250076   -0.087880   -0.085366   -50.50000   -1.50000
H26K  2    0.273937   -0.148063   -0.028994   -50.50000   -1.50000
H26L  2    0.219629   -0.045951   -0.044528   -50.50000   -1.50000
AFIX   0
C27D  1    0.325935    0.091738   -0.070254   -50.50000    0.06616    0.06021 =
         0.07184   -0.00077    0.00740   -0.00479
AFIX  33
H27J  2    0.306714    0.046176   -0.102667   -50.50000   -1.50000
H27K  2    0.318694    0.186446   -0.075060   -50.50000   -1.50000
H27L  2    0.368971    0.074886   -0.058576   -50.50000   -1.50000
AFIX   0
C28D  1    0.317129    0.084200    0.016886   -50.50000    0.04536    0.05705 =
         0.04763   -0.02432   -0.01003    0.02500
AFIX  43
H28D  2    0.322922    0.010934    0.039143   -50.50000   -1.20000
AFIX   0
HKLF 4
 
REM  1 in C2/c #15
REM R1 =  0.0463 for    3936 Fo > 4sig(Fo)  and  0.0601 for all    4940 data
REM    588 parameters refined using    893 restraints
 
END  
     
WGHT      0.0793      6.2228 

REM Highest difference peak  0.374,  deepest hole -0.373,  1-sigma level  0.069
Q1    1   0.3236  0.1838 -0.0023  11.00000  0.05    0.36

  REM The information below was added by Olex2.
  REM
  REM R1 = 0.0463 for 3936 Fo > 4sig(Fo) and 0.0601 for all 9756 data
  REM n/a parameters refined using n/a restraints
  REM Highest difference peak 0.37, deepest hole -0.37
  REM Mean Shift 0, Max Shift 0.000.
  
  REM +++ Tabular Listing of Refinement Information +++
  REM R1_all = 0.0601
  REM R1_gt = 0.0463
  REM wR_ref = 0.1335
  REM GOOF = 1.027
  REM Shift_max = 0.000
  REM Shift_mean = 0
  REM Reflections_all = 9756
  REM Reflections_gt = 3936
  REM Parameters = n/a
  REM Hole = -0.37
  REM Peak = 0.37
  REM Flack = n/a
  
  
;
_olex2_submission_special_instructions 'No special instructions were received'
